# Supplementary material for: Making Sense of Heteroatom Effects in π–π Interactions
Source: J Am Chem Soc. 2025 Aug 21;147(35):32273–86. doi: 10.1021/jacs.5c12769 (PMC12412153; doi:10.1021/jacs.5c12769)
Supplement: Supplementary file 1 [file ja5c12769_si_001.xlsx]

## Sheet: benzene_benzene
x	z	Elec	Exch	Ind	Disp	Total
-3	4.5	-1.2254	3.2371	-0.385451	-3.39901	-1.77276
-3	4.6	-0.991825	2.50011	-0.309991	-2.98559	-1.7873
-3	4.7	-0.809448	1.9268	-0.24989	-2.62619	-1.75872
-3	4.8	-0.666847	1.48183	-0.202064	-2.31328	-1.70036
-3	4.9	-0.555079	1.13727	-0.164002	-2.04055	-1.62236
-3	5	-0.467172	0.871145	-0.133676	-1.80285	-1.53255
-3	5.1	-0.397723	0.666039	-0.109459	-1.59509	-1.43623
-3	5.2	-0.342604	0.508264	-0.0900553	-1.41364	-1.33804
-3	5.3	-0.298534	0.387148	-0.0744433	-1.25456	-1.24039
-3	5.4	-0.263031	0.294382	-0.0618242	-1.11543	-1.1459
-3	5.5	-0.234155	0.223463	-0.051575	-0.993264	-1.05553
-3	5.6	-0.210485	0.169341	-0.0432162	-0.886068	-0.970429
-3	5.7	-0.190845	0.128137	-0.0363709	-0.791858	-0.890936
-3	5.8	-0.174356	0.096808	-0.0307489	-0.708866	-0.817163
-3	5.9	-0.160345	0.0730343	-0.0261157	-0.635689	-0.749115
-3	6	-0.148304	0.0550158	-0.0222878	-0.571007	-0.686583
-2.8	4.5	-1.61773	4.43654	-0.525047	-3.89264	-1.59888
-2.8	4.6	-1.29673	3.41843	-0.419095	-3.40456	-1.70196
-2.8	4.7	-1.04682	2.62726	-0.334961	-2.9825	-1.73702
-2.8	4.8	-0.852172	2.01432	-0.2683	-2.61677	-1.72292
-2.8	4.9	-0.700361	1.54081	-0.215551	-2.29937	-1.67447
-2.8	5	-0.581677	1.17602	-0.173816	-2.02398	-1.60346
-2.8	5.1	-0.488592	0.895683	-0.140757	-1.7845	-1.51816
-2.8	5.2	-0.415248	0.68078	-0.114513	-1.57572	-1.4247
-2.8	5.3	-0.357167	0.516407	-0.0936093	-1.3938	-1.32817
-2.8	5.4	-0.310812	0.390963	-0.0768948	-1.23484	-1.23158
-2.8	5.5	-0.273528	0.295454	-0.0634704	-1.09611	-1.13766
-2.8	5.6	-0.243244	0.222892	-0.0526462	-0.974648	-1.04765
-2.8	5.7	-0.218413	0.167863	-0.0438819	-0.868256	-0.962687
-2.8	5.8	-0.197817	0.126198	-0.0367598	-0.774849	-0.883228
-2.8	5.9	-0.180521	0.0947474	-0.0309538	-0.692842	-0.80957
-2.8	6	-0.165818	0.0710313	-0.0262054	-0.620656	-0.741648
-2.6	4.5	-2.13091	5.99597	-0.718085	-4.44219	-1.29523
-2.6	4.6	-1.69205	4.60277	-0.568003	-3.86665	-1.52393
-2.6	4.7	-1.35169	3.52345	-0.449543	-3.37232	-1.6501
-2.6	4.8	-1.08782	2.69011	-0.356334	-2.94625	-1.70029
-2.6	4.9	-0.883158	2.04879	-0.283149	-2.57863	-1.69615
-2.6	5	-0.724159	1.5567	-0.225744	-2.26106	-1.65426
-2.6	5.1	-0.600333	1.18019	-0.180701	-1.98608	-1.58693
-2.6	5.2	-0.503548	0.892823	-0.145305	-1.74752	-1.50355
-2.6	5.3	-0.427548	0.674041	-0.117415	-1.54044	-1.41136
-2.6	5.4	-0.36746	0.507855	-0.0953654	-1.3602	-1.31518
-2.6	5.5	-0.319604	0.38192	-0.0778621	-1.20347	-1.21901
-2.6	5.6	-0.281149	0.286701	-0.063913	-1.06678	-1.12514
-2.6	5.7	-0.249946	0.214852	-0.0527487	-0.947466	-1.03531
-2.6	5.8	-0.224343	0.160739	-0.043779	-0.84308	-0.950464
-2.6	5.9	-0.203083	0.12005	-0.0365463	-0.751602	-0.871182
-2.6	6	-0.185216	0.0895479	-0.0306919	-0.671463	-0.797823
-2.4	4.5	-2.77011	7.93101	-0.973553	-5.04332	-0.855976
-2.4	4.6	-2.18006	6.05998	-0.762398	-4.3673	-1.24977
-2.4	4.7	-1.72469	4.6167	-0.59714	-3.79056	-1.49568
-2.4	4.8	-1.37343	3.50751	-0.468249	-3.29707	-1.63123
-2.4	4.9	-1.10253	2.65803	-0.367974	-2.87385	-1.68632
-2.4	5	-0.893456	2.00948	-0.290071	-2.51004	-1.68409
-2.4	5.1	-0.731738	1.51575	-0.229556	-2.19672	-1.64227
-2.4	5.2	-0.606288	1.14086	-0.182494	-1.92609	-1.57402
-2.4	5.3	-0.508549	0.856946	-0.145816	-1.69214	-1.48956
-2.4	5.4	-0.431944	0.642427	-0.117137	-1.4894	-1.39606
-2.4	5.5	-0.371493	0.480694	-0.0946311	-1.31354	-1.29897
-2.4	5.6	-0.323385	0.359027	-0.0768954	-1.16088	-1.20214
-2.4	5.7	-0.284726	0.267701	-0.0628621	-1.02803	-1.10792
-2.4	5.8	-0.253328	0.199281	-0.0517089	-0.912275	-1.01803
-2.4	5.9	-0.227522	0.148115	-0.0428097	-0.811156	-0.933373
-2.4	6	-0.20605	0.109931	-0.0356793	-0.722762	-0.85456
-2.2	4.5	-3.52033	10.1973	-1.2919	-5.68332	-0.298229
-2.2	4.6	-2.74825	7.75162	-1.00136	-4.89463	-0.892624
-2.2	4.7	-2.15537	5.87495	-0.776238	-4.22811	-1.28477
-2.2	4.8	-1.70045	4.44019	-0.602367	-3.66089	-1.52351
-2.2	4.9	-1.3515	3.34724	-0.468407	-3.17798	-1.65064
-2.2	5	-1.08385	2.51735	-0.365347	-2.76517	-1.69702
-2.2	5.1	-0.878168	1.88898	-0.286076	-2.41128	-1.68654
-2.2	5.2	-0.719696	1.4145	-0.225046	-2.10725	-1.6375
-2.2	5.3	-0.597132	1.05705	-0.177962	-1.84528	-1.56332
-2.2	5.4	-0.501834	0.788448	-0.141532	-1.61924	-1.47415
-2.2	5.5	-0.427216	0.587021	-0.113238	-1.42392	-1.37735
-2.2	5.6	-0.36835	0.436287	-0.0911739	-1.25485	-1.27808
-2.2	5.7	-0.321455	0.323709	-0.0738939	-1.10825	-1.17989
-2.2	5.8	-0.283703	0.239797	-0.0602977	-0.980919	-1.08512
-2.2	5.9	-0.252957	0.177363	-0.0495504	-0.870032	-0.995176
-2.2	6	-0.227602	0.131005	-0.0410179	-0.773392	-0.911007
-2	4.5	-4.34232	12.6681	-1.65841	-6.34476	0.3226
-2	4.6	-3.36557	9.5801	-1.27298	-5.43335	-0.491808
-2	4.7	-2.61949	7.22322	-0.977431	-4.66977	-1.04347
-2	4.8	-2.0502	5.43108	-0.751385	-4.02648	-1.39699
-2	4.9	-1.61584	4.07323	-0.57885	-3.48111	-1.60256
-2	5	-1.2843	3.04776	-0.447312	-3.01817	-1.70201
-2	5.1	-1.03114	2.27555	-0.347043	-2.62332	-1.72595
-2	5.2	-0.837258	1.69553	-0.270539	-2.28539	-1.69766
-2	5.3	-0.68827	1.26088	-0.212049	-1.99547	-1.6349
-2	5.4	-0.573193	0.935976	-0.1672	-1.7462	-1.55062
-2	5.5	-0.483722	0.693559	-0.132686	-1.53159	-1.45444
-2	5.6	-0.413634	0.513061	-0.106009	-1.34636	-1.35294
-2	5.7	-0.358237	0.378912	-0.0852968	-1.1862	-1.25082
-2	5.8	-0.313975	0.279403	-0.0691369	-1.04749	-1.1512
-2	5.9	-0.278202	0.205714	-0.0564662	-0.926979	-1.05593
-2	6	-0.248924	0.151256	-0.0464816	-0.822262	-0.966411
-1.8	4.5	-5.16838	15.1276	-2.03863	-6.99369	0.926875
-1.8	4.6	-3.9818	11.3848	-1.55175	-5.95782	-0.106537
-1.8	4.7	-3.07959	8.54283	-1.18197	-5.09684	-0.815574
-1.8	4.8	-2.39428	6.39293	-0.901616	-4.37722	-1.28018
-1.8	4.9	-1.87404	4.77208	-0.689345	-3.77174	-1.56305
-1.8	5	-1.47891	3.55408	-0.52875	-3.25944	-1.71303
-1.8	5.1	-1.17862	2.64141	-0.407244	-2.82482	-1.76926
-1.8	5.2	-0.949933	1.95929	-0.315213	-2.45461	-1.76047
-1.8	5.3	-0.775116	1.45057	-0.245362	-2.13783	-1.70775
-1.8	5.4	-0.640851	1.07208	-0.192189	-1.86642	-1.62738
-1.8	5.5	-0.537073	0.790991	-0.151559	-1.63334	-1.53099
-1.8	5.6	-0.456262	0.582649	-0.120375	-1.43275	-1.42674
-1.8	5.7	-0.392782	0.428489	-0.0963273	-1.25972	-1.32034
-1.8	5.8	-0.342374	0.314639	-0.0776854	-1.1102	-1.21562
-1.8	5.9	-0.30188	0.230703	-0.0631602	-0.980726	-1.11506
-1.8	6	-0.268936	0.168917	-0.051778	-0.868244	-1.02004
-1.6	4.5	-5.90974	17.2926	-2.38018	-7.58541	1.41727
-1.6	4.6	-4.53154	12.9609	-1.80053	-6.43523	0.193611
-1.6	4.7	-3.48744	9.6861	-1.36354	-5.48535	-0.650223
-1.6	4.8	-2.69772	7.21931	-1.0344	-4.69607	-1.20889
-1.6	4.9	-2.10041	5.36754	-0.786688	-4.03527	-1.55484
-1.6	5	-1.6487	3.98179	-0.600326	-3.47866	-1.7459
-1.6	5.1	-1.30677	2.94775	-0.460067	-3.00815	-1.82724
-1.6	5.2	-1.04749	2.1781	-0.354385	-2.60857	-1.83234
-1.6	5.3	-0.850128	1.60644	-0.274581	-2.26754	-1.78581
-1.6	5.4	-0.69923	1.18281	-0.214134	-1.97598	-1.70654
-1.6	5.5	-0.58313	0.869432	-0.168172	-1.72614	-1.60801
-1.6	5.6	-0.493136	0.638059	-0.133062	-1.51159	-1.49973
-1.6	5.7	-0.422767	0.467506	-0.106109	-1.32682	-1.38819
-1.6	5.8	-0.367143	0.342027	-0.0853089	-1.16748	-1.2779
-1.6	5.9	-0.322651	0.249862	-0.0691666	-1.02973	-1.17169
-1.6	6	-0.286602	0.182272	-0.0565686	-0.910319	-1.07122
-1.4	4.5	-6.47229	18.8708	-2.62449	-8.07365	1.70036
-1.4	4.6	-4.94728	14.1009	-1.97879	-6.83369	0.341118
-1.4	4.7	-3.79475	10.5062	-1.49401	-5.81237	-0.594914
-1.4	4.8	-2.92543	7.80684	-1.13019	-4.96636	-1.21513
-1.4	4.9	-2.26984	5.78684	-0.857259	-4.26029	-1.60055
-1.4	5	-1.77555	4.27985	-0.652522	-3.66695	-1.81517
-1.4	5.1	-1.40251	3.15882	-0.498866	-3.16633	-1.90888
-1.4	5.2	-1.12045	2.32696	-0.383397	-2.74188	-1.91877
-1.4	5.3	-0.906534	1.71107	-0.296432	-2.38022	-1.87212
-1.4	5.4	-0.743426	1.25604	-0.230728	-2.07159	-1.7897
-1.4	5.5	-0.618325	0.920461	-0.180889	-1.80734	-1.6861
-1.4	5.6	-0.521644	0.673451	-0.142908	-1.58076	-1.57186
-1.4	5.7	-0.446253	0.491929	-0.113818	-1.38587	-1.45401
-1.4	5.8	-0.386837	0.358779	-0.0914146	-1.21796	-1.33743
-1.4	5.9	-0.33942	0.261282	-0.0740637	-1.07302	-1.22523
-1.4	6	-0.301086	0.190002	-0.0605442	-0.94753	-1.11916
-1.2	4.5	-6.78352	19.6437	-2.72686	-8.43017	1.70316
-1.2	4.6	-5.17695	14.6531	-2.05612	-7.12991	0.290122
-1.2	4.7	-3.96465	10.8983	-1.55256	-6.06235	-0.681313
-1.2	4.8	-3.05157	8.08327	-1.17468	-5.17697	-1.31995
-1.2	4.9	-2.36411	5.98037	-0.891196	-4.43861	-1.71355
-1.2	5	-1.84672	4.41436	-0.678537	-3.81895	-1.92984
-1.2	5.1	-1.45689	3.25151	-0.518935	-3.29477	-2.01909
-1.2	5.2	-1.16266	2.39027	-0.398997	-2.85115	-2.02252
-1.2	5.3	-0.939892	1.75387	-0.308659	-2.47318	-1.96786
-1.2	5.4	-0.770286	1.28463	-0.240402	-2.15103	-1.87709
-1.2	5.5	-0.640423	0.939307	-0.188619	-1.87517	-1.7649
-1.2	5.6	-0.540175	0.68565	-0.149152	-1.63882	-1.6425
-1.2	5.7	-0.462087	0.499648	-0.118915	-1.43565	-1.51701
-1.2	5.8	-0.400593	0.363519	-0.0956219	-1.26073	-1.39343
-1.2	5.9	-0.35154	0.264068	-0.0775736	-1.10985	-1.2749
-1.2	6	-0.31189	0.191534	-0.0635022	-0.979317	-1.16318
-1	4.5	-6.81471	19.5461	-2.67618	-8.64214	1.4131
-1	4.6	-5.2021	14.5758	-2.02503	-7.32131	0.0273342
-1	4.7	-3.98473	10.8362	-1.53418	-6.23098	-0.913693
-1	4.8	-3.06779	8.03285	-1.16449	-5.3255	-1.52493
-1	4.9	-2.37801	5.93887	-0.886229	-4.56846	-1.89382
-1	5	-1.85881	4.38018	-0.676863	-3.93148	-2.08698
-1	5.1	-1.4678	3.22331	-0.519284	-3.39212	-2.15588
-1	5.2	-1.17274	2.36704	-0.400535	-2.93507	-2.14131
-1	5.3	-0.949394	1.73477	-0.310847	-2.54542	-2.0709
-1	5.4	-0.779356	1.26898	-0.242892	-2.21329	-1.96656
-1	5.5	-0.649131	0.926551	-0.191194	-1.92893	-1.8427
-1	5.6	-0.548558	0.6753	-0.151682	-1.68521	-1.71015
-1	5.7	-0.470153	0.49129	-0.121326	-1.47573	-1.57592
-1	5.8	-0.408335	0.356807	-0.097875	-1.2954	-1.44481
-1	5.9	-0.358949	0.258706	-0.0796522	-1.13989	-1.31979
-1	6	-0.318956	0.187282	-0.0654037	-1.00548	-1.20256
-0.8	4.5	-6.59909	18.7056	-2.50201	-8.73291	0.87154
-0.8	4.6	-5.04725	13.9642	-1.90582	-7.41965	-0.408554
-0.8	4.7	-3.8738	10.3905	-1.45285	-6.32893	-1.26511
-0.8	4.8	-2.98885	7.70763	-1.10931	-5.41806	-1.80859
-0.8	4.9	-2.32214	5.70142	-0.849122	-4.65322	-2.12305
-0.8	5	-1.81995	4.20633	-0.652233	-4.00786	-2.27372
-0.8	5.1	-1.44136	3.09574	-0.503234	-3.46016	-2.30901
-0.8	5.2	-1.15533	2.27324	-0.390356	-2.99498	-2.26742
-0.8	5.3	-0.938526	1.6656	-0.304651	-2.59785	-2.17542
-0.8	5.4	-0.773226	1.21787	-0.239372	-2.25916	-2.05389
-0.8	5.5	-0.646395	0.888688	-0.189443	-1.96905	-1.9162
-0.8	5.6	-0.54824	0.647198	-0.151082	-1.72024	-1.77236
-0.8	5.7	-0.471524	0.4704	-0.121454	-1.50631	-1.62889
-0.8	5.8	-0.410858	0.341259	-0.0984493	-1.32213	-1.49018
-0.8	5.9	-0.362233	0.247125	-0.0804831	-1.16325	-1.35884
-0.8	6	-0.32271	0.178651	-0.0663671	-1.02591	-1.23634
-0.6	4.5	-6.22658	17.4232	-2.26452	-8.74007	0.192007
-0.6	4.6	-4.7778	13.0358	-1.74004	-7.45014	-0.932205
-0.6	4.7	-3.67992	9.7183	-1.33741	-6.37333	-1.67236
-0.6	4.8	-2.84933	7.22127	-1.02925	-5.46643	-2.12374
-0.6	4.9	-2.22221	5.34943	-0.793912	-4.70159	-2.36829
-0.6	5	-1.74888	3.95168	-0.614453	-4.05407	-2.46572
-0.6	5.1	-1.39124	2.91135	-0.477645	-3.5037	-2.46124
-0.6	5.2	-1.12041	2.13946	-0.373252	-3.0341	-2.38829
-0.6	5.3	-0.914609	1.56844	-0.29342	-2.63287	-2.27245
-0.6	5.4	-0.757257	1.14719	-0.232175	-2.29045	-2.1327
-0.6	5.5	-0.636153	0.8372	-0.184995	-1.99691	-1.98086
-0.6	5.6	-0.542103	0.609624	-0.14848	-1.74495	-1.82591
-0.6	5.7	-0.468323	0.442953	-0.120083	-1.52819	-1.67364
-0.6	5.8	-0.40971	0.321184	-0.0978815	-1.3415	-1.5279
-0.6	5.9	-0.362517	0.232428	-0.0804328	-1.18036	-1.39088
-0.6	6	-0.323973	0.167884	-0.0666405	-1.04102	-1.26375
-0.4	4.5	-5.82327	16.096	-2.03367	-8.70743	-0.468321
-0.4	4.6	-4.48578	12.0757	-1.57703	-7.44484	-1.43193
-0.4	4.7	-3.46891	9.02478	-1.22268	-6.38372	-2.05052
-0.4	4.8	-2.69726	6.72088	-0.948851	-5.48517	-2.4104
-0.4	4.9	-2.11303	4.98873	-0.737906	-4.72456	-2.58677
-0.4	5	-1.67077	3.69157	-0.575711	-4.07813	-2.63305
-0.4	5.1	-1.3357	2.72385	-0.451072	-3.52734	-2.59026
-0.4	5.2	-1.08118	2.00431	-0.355211	-3.0568	-2.48888
-0.4	5.3	-0.887172	1.47087	-0.281328	-2.65392	-2.35155
-0.4	5.4	-0.738415	1.07666	-0.2242	-2.30973	-2.19569
-0.4	5.5	-0.623466	0.786151	-0.179849	-2.01462	-2.03179
-0.4	5.6	-0.533839	0.572638	-0.145259	-1.76085	-1.86731
-0.4	5.7	-0.463222	0.41613	-0.118159	-1.54253	-1.70778
-0.4	5.8	-0.406848	0.30171	-0.0968254	-1.35437	-1.55633
-0.4	5.9	-0.361235	0.218282	-0.0799482	-1.19187	-1.41477
-0.4	6	-0.323794	0.157603	-0.0665261	-1.05128	-1.284
-0.2	4.5	-5.51705	15.1121	-1.86944	-8.66995	-0.944383
-0.2	4.6	-4.26387	11.3639	-1.46014	-7.42848	-1.78859
-0.2	4.7	-3.30838	8.51103	-1.13985	-6.37954	-2.31674
-0.2	4.8	-2.58135	6.35056	-0.890482	-5.4885	-2.60977
-0.2	4.9	-2.02959	4.72219	-0.697039	-4.73189	-2.73633
-0.2	5	-1.61093	3.49985	-0.547305	-4.08766	-2.74604
-0.2	5.1	-1.293	2.58595	-0.431485	-3.53801	-2.67655
-0.2	5.2	-1.0509	1.90512	-0.341832	-3.06766	-2.55527
-0.2	5.3	-0.865884	1.3995	-0.272284	-2.6656	-2.40427
-0.2	5.4	-0.723606	1.0252	-0.218167	-2.31982	-2.23639
-0.2	5.5	-0.613341	0.749045	-0.175887	-2.02419	-2.06438
-0.2	5.6	-0.527081	0.545831	-0.142718	-1.76956	-1.89353
-0.2	5.7	-0.458862	0.396755	-0.116582	-1.55052	-1.72921
-0.2	5.8	-0.404194	0.287698	-0.0958962	-1.36164	-1.57404
-0.2	5.9	-0.359786	0.208143	-0.0794522	-1.19845	-1.42954
-0.2	6	-0.32319	0.150263	-0.0663169	-1.05719	-1.29644
0	4.5	-5.40327	14.7503	-1.81035	-8.65425	-1.11756
0	4.6	-4.18134	11.1022	-1.4179	-7.4205	-1.91759
0	4.7	-3.24862	8.32208	-1.10982	-6.37608	-2.41243
0	4.8	-2.53826	6.2145	-0.869262	-5.48796	-2.68099
0	4.9	-1.99846	4.62436	-0.682151	-4.73287	-2.78912
0	5	-1.58863	3.42956	-0.53694	-4.0898	-2.78582
0	5.1	-1.27703	2.5354	-0.424327	-3.5408	-2.70676
0	5.2	-1.03961	1.86867	-0.33693	-3.07079	-2.57866
0	5.3	-0.857884	1.3734	-0.268962	-2.66878	-2.42223
0	5.4	-0.718036	1.0064	-0.215939	-2.32283	-2.2504
0	5.5	-0.609506	0.735508	-0.174416	-2.02714	-2.07556
0	5.6	-0.5245	0.536068	-0.141765	-1.77231	-1.90251
0	5.7	-0.457156	0.389703	-0.115982	-1.55308	-1.73652
0	5.8	-0.403141	0.28261	-0.0955346	-1.36401	-1.58007
0	5.9	-0.35918	0.204468	-0.0792507	-1.20059	-1.43456
0	6	-0.322902	0.147605	-0.0662222	-1.05907	-1.30059
0.2	4.5	-5.51705	15.1121	-1.86944	-8.66995	-0.944383
0.2	4.6	-4.26387	11.3639	-1.46014	-7.42848	-1.78859
0.2	4.7	-3.30838	8.51103	-1.13985	-6.37954	-2.31674
0.2	4.8	-2.58135	6.35056	-0.890482	-5.4885	-2.60977
0.2	4.9	-2.02959	4.72219	-0.697039	-4.73189	-2.73633
0.2	5	-1.61093	3.49985	-0.547305	-4.08766	-2.74604
0.2	5.1	-1.293	2.58595	-0.431485	-3.53801	-2.67655
0.2	5.2	-1.0509	1.90512	-0.341832	-3.06766	-2.55527
0.2	5.3	-0.865884	1.3995	-0.272284	-2.6656	-2.40427
0.2	5.4	-0.723606	1.0252	-0.218167	-2.31982	-2.23639
0.2	5.5	-0.613341	0.749045	-0.175887	-2.02419	-2.06438
0.2	5.6	-0.527081	0.545831	-0.142718	-1.76956	-1.89353
0.2	5.7	-0.458862	0.396755	-0.116582	-1.55052	-1.72921
0.2	5.8	-0.404194	0.287698	-0.0958962	-1.36164	-1.57404
0.2	5.9	-0.359786	0.208143	-0.0794522	-1.19845	-1.42954
0.2	6	-0.32319	0.150263	-0.0663169	-1.05719	-1.29644
0.4	4.5	-5.82327	16.096	-2.03367	-8.70743	-0.468321
0.4	4.6	-4.48578	12.0757	-1.57703	-7.44484	-1.43193
0.4	4.7	-3.46891	9.02478	-1.22268	-6.38372	-2.05052
0.4	4.8	-2.69726	6.72088	-0.948851	-5.48517	-2.4104
0.4	4.9	-2.11303	4.98873	-0.737906	-4.72456	-2.58677
0.4	5	-1.67077	3.69157	-0.575711	-4.07813	-2.63305
0.4	5.1	-1.3357	2.72385	-0.451072	-3.52734	-2.59026
0.4	5.2	-1.08118	2.00431	-0.355211	-3.0568	-2.48888
0.4	5.3	-0.887172	1.47087	-0.281328	-2.65392	-2.35155
0.4	5.4	-0.738415	1.07666	-0.2242	-2.30973	-2.19569
0.4	5.5	-0.623466	0.786151	-0.179849	-2.01462	-2.03179
0.4	5.6	-0.533839	0.572638	-0.145259	-1.76085	-1.86731
0.4	5.7	-0.463222	0.41613	-0.118159	-1.54253	-1.70778
0.4	5.8	-0.406848	0.30171	-0.0968254	-1.35437	-1.55633
0.4	5.9	-0.361235	0.218282	-0.0799482	-1.19187	-1.41477
0.4	6	-0.323794	0.157603	-0.0665261	-1.05128	-1.284
0.6	4.5	-6.22658	17.4232	-2.26452	-8.74007	0.192007
0.6	4.6	-4.7778	13.0358	-1.74004	-7.45014	-0.932205
0.6	4.7	-3.67992	9.7183	-1.33741	-6.37333	-1.67236
0.6	4.8	-2.84933	7.22127	-1.02925	-5.46643	-2.12374
0.6	4.9	-2.22221	5.34943	-0.793912	-4.70159	-2.36829
0.6	5	-1.74888	3.95168	-0.614453	-4.05407	-2.46572
0.6	5.1	-1.39124	2.91135	-0.477645	-3.5037	-2.46124
0.6	5.2	-1.12041	2.13946	-0.373252	-3.0341	-2.38829
0.6	5.3	-0.914609	1.56844	-0.29342	-2.63287	-2.27245
0.6	5.4	-0.757257	1.14719	-0.232175	-2.29045	-2.1327
0.6	5.5	-0.636153	0.8372	-0.184995	-1.99691	-1.98086
0.6	5.6	-0.542103	0.609624	-0.14848	-1.74495	-1.82591
0.6	5.7	-0.468323	0.442953	-0.120083	-1.52819	-1.67364
0.6	5.8	-0.40971	0.321184	-0.0978815	-1.3415	-1.5279
0.6	5.9	-0.362517	0.232428	-0.0804328	-1.18036	-1.39088
0.6	6	-0.323973	0.167884	-0.0666405	-1.04102	-1.26375
0.8	4.5	-6.59909	18.7056	-2.50201	-8.73291	0.87154
0.8	4.6	-5.04725	13.9642	-1.90582	-7.41965	-0.408554
0.8	4.7	-3.8738	10.3905	-1.45285	-6.32893	-1.26511
0.8	4.8	-2.98885	7.70763	-1.10931	-5.41806	-1.80859
0.8	4.9	-2.32214	5.70142	-0.849122	-4.65322	-2.12305
0.8	5	-1.81995	4.20633	-0.652233	-4.00786	-2.27372
0.8	5.1	-1.44136	3.09574	-0.503234	-3.46016	-2.30901
0.8	5.2	-1.15533	2.27324	-0.390356	-2.99498	-2.26742
0.8	5.3	-0.938526	1.6656	-0.304651	-2.59785	-2.17542
0.8	5.4	-0.773226	1.21787	-0.239372	-2.25916	-2.05389
0.8	5.5	-0.646395	0.888688	-0.189443	-1.96905	-1.9162
0.8	5.6	-0.54824	0.647198	-0.151082	-1.72024	-1.77236
0.8	5.7	-0.471524	0.4704	-0.121454	-1.50631	-1.62889
0.8	5.8	-0.410858	0.341259	-0.0984493	-1.32213	-1.49018
0.8	5.9	-0.362233	0.247125	-0.0804831	-1.16325	-1.35884
0.8	6	-0.32271	0.178651	-0.0663671	-1.02591	-1.23634
1	4.5	-6.81471	19.5461	-2.67618	-8.64214	1.4131
1	4.6	-5.2021	14.5758	-2.02503	-7.32131	0.0273342
1	4.7	-3.98473	10.8362	-1.53418	-6.23098	-0.913693
1	4.8	-3.06779	8.03285	-1.16449	-5.3255	-1.52493
1	4.9	-2.37801	5.93887	-0.886229	-4.56846	-1.89382
1	5	-1.85881	4.38018	-0.676863	-3.93148	-2.08698
1	5.1	-1.4678	3.22331	-0.519284	-3.39212	-2.15588
1	5.2	-1.17274	2.36704	-0.400535	-2.93507	-2.14131
1	5.3	-0.949394	1.73477	-0.310847	-2.54542	-2.0709
1	5.4	-0.779356	1.26898	-0.242892	-2.21329	-1.96656
1	5.5	-0.649131	0.926551	-0.191194	-1.92893	-1.8427
1	5.6	-0.548558	0.6753	-0.151682	-1.68521	-1.71015
1	5.7	-0.470153	0.49129	-0.121326	-1.47573	-1.57592
1	5.8	-0.408335	0.356807	-0.097875	-1.2954	-1.44481
1	5.9	-0.358949	0.258706	-0.0796522	-1.13989	-1.31979
1	6	-0.318956	0.187282	-0.0654037	-1.00548	-1.20256
1.2	4.5	-6.78352	19.6437	-2.72686	-8.43017	1.70316
1.2	4.6	-5.17695	14.6531	-2.05612	-7.12991	0.290122
1.2	4.7	-3.96465	10.8983	-1.55256	-6.06235	-0.681313
1.2	4.8	-3.05157	8.08327	-1.17468	-5.17697	-1.31995
1.2	4.9	-2.36411	5.98037	-0.891196	-4.43861	-1.71355
1.2	5	-1.84672	4.41436	-0.678537	-3.81895	-1.92984
1.2	5.1	-1.45689	3.25151	-0.518935	-3.29477	-2.01909
1.2	5.2	-1.16266	2.39027	-0.398997	-2.85115	-2.02252
1.2	5.3	-0.939892	1.75387	-0.308659	-2.47318	-1.96786
1.2	5.4	-0.770286	1.28463	-0.240402	-2.15103	-1.87709
1.2	5.5	-0.640423	0.939307	-0.188619	-1.87517	-1.7649
1.2	5.6	-0.540175	0.68565	-0.149152	-1.63882	-1.6425
1.2	5.7	-0.462087	0.499648	-0.118915	-1.43565	-1.51701
1.2	5.8	-0.400593	0.363519	-0.0956219	-1.26073	-1.39343
1.2	5.9	-0.35154	0.264068	-0.0775736	-1.10985	-1.2749
1.2	6	-0.31189	0.191534	-0.0635022	-0.979317	-1.16318
1.4	4.5	-6.47229	18.8708	-2.62449	-8.07365	1.70036
1.4	4.6	-4.94728	14.1009	-1.97879	-6.83369	0.341118
1.4	4.7	-3.79475	10.5062	-1.49401	-5.81237	-0.594914
1.4	4.8	-2.92543	7.80684	-1.13019	-4.96636	-1.21513
1.4	4.9	-2.26984	5.78684	-0.857259	-4.26029	-1.60055
1.4	5	-1.77555	4.27985	-0.652522	-3.66695	-1.81517
1.4	5.1	-1.40251	3.15882	-0.498866	-3.16633	-1.90888
1.4	5.2	-1.12045	2.32696	-0.383397	-2.74188	-1.91877
1.4	5.3	-0.906534	1.71107	-0.296432	-2.38022	-1.87212
1.4	5.4	-0.743426	1.25604	-0.230728	-2.07159	-1.7897
1.4	5.5	-0.618325	0.920461	-0.180889	-1.80734	-1.6861
1.4	5.6	-0.521644	0.673451	-0.142908	-1.58076	-1.57186
1.4	5.7	-0.446253	0.491929	-0.113818	-1.38587	-1.45401
1.4	5.8	-0.386837	0.358779	-0.0914146	-1.21796	-1.33743
1.4	5.9	-0.33942	0.261282	-0.0740637	-1.07302	-1.22523
1.4	6	-0.301086	0.190002	-0.0605442	-0.94753	-1.11916
1.6	4.5	-5.90974	17.2926	-2.38018	-7.58541	1.41727
1.6	4.6	-4.53154	12.9609	-1.80053	-6.43523	0.193611
1.6	4.7	-3.48744	9.6861	-1.36354	-5.48535	-0.650223
1.6	4.8	-2.69772	7.21931	-1.0344	-4.69607	-1.20889
1.6	4.9	-2.10041	5.36754	-0.786688	-4.03527	-1.55484
1.6	5	-1.6487	3.98179	-0.600326	-3.47866	-1.7459
1.6	5.1	-1.30677	2.94775	-0.460067	-3.00815	-1.82724
1.6	5.2	-1.04749	2.1781	-0.354385	-2.60857	-1.83234
1.6	5.3	-0.850128	1.60644	-0.274581	-2.26754	-1.78581
1.6	5.4	-0.69923	1.18281	-0.214134	-1.97598	-1.70654
1.6	5.5	-0.58313	0.869432	-0.168172	-1.72614	-1.60801
1.6	5.6	-0.493136	0.638059	-0.133062	-1.51159	-1.49973
1.6	5.7	-0.422767	0.467506	-0.106109	-1.32682	-1.38819
1.6	5.8	-0.367143	0.342027	-0.0853089	-1.16748	-1.2779
1.6	5.9	-0.322651	0.249862	-0.0691666	-1.02973	-1.17169
1.6	6	-0.286602	0.182272	-0.0565686	-0.910319	-1.07122
1.8	4.5	-5.16838	15.1276	-2.03863	-6.99369	0.926875
1.8	4.6	-3.9818	11.3848	-1.55175	-5.95782	-0.106537
1.8	4.7	-3.07959	8.54283	-1.18197	-5.09684	-0.815574
1.8	4.8	-2.39428	6.39293	-0.901616	-4.37722	-1.28018
1.8	4.9	-1.87404	4.77208	-0.689345	-3.77174	-1.56305
1.8	5	-1.47891	3.55408	-0.52875	-3.25944	-1.71303
1.8	5.1	-1.17862	2.64141	-0.407244	-2.82482	-1.76926
1.8	5.2	-0.949933	1.95929	-0.315213	-2.45461	-1.76047
1.8	5.3	-0.775116	1.45057	-0.245362	-2.13783	-1.70775
1.8	5.4	-0.640851	1.07208	-0.192189	-1.86642	-1.62738
1.8	5.5	-0.537073	0.790991	-0.151559	-1.63334	-1.53099
1.8	5.6	-0.456262	0.582649	-0.120375	-1.43275	-1.42674
1.8	5.7	-0.392782	0.428489	-0.0963273	-1.25972	-1.32034
1.8	5.8	-0.342374	0.314639	-0.0776854	-1.1102	-1.21562
1.8	5.9	-0.30188	0.230703	-0.0631602	-0.980726	-1.11506
1.8	6	-0.268936	0.168917	-0.051778	-0.868244	-1.02004
2	4.5	-4.34232	12.6681	-1.65841	-6.34476	0.3226
2	4.6	-3.36557	9.5801	-1.27298	-5.43335	-0.491808
2	4.7	-2.61949	7.22322	-0.977431	-4.66977	-1.04347
2	4.8	-2.0502	5.43108	-0.751385	-4.02648	-1.39699
2	4.9	-1.61584	4.07323	-0.57885	-3.48111	-1.60256
2	5	-1.2843	3.04776	-0.447312	-3.01817	-1.70201
2	5.1	-1.03114	2.27555	-0.347043	-2.62332	-1.72595
2	5.2	-0.837258	1.69553	-0.270539	-2.28539	-1.69766
2	5.3	-0.68827	1.26088	-0.212049	-1.99547	-1.6349
2	5.4	-0.573193	0.935976	-0.1672	-1.7462	-1.55062
2	5.5	-0.483722	0.693559	-0.132686	-1.53159	-1.45444
2	5.6	-0.413634	0.513061	-0.106009	-1.34636	-1.35294
2	5.7	-0.358237	0.378912	-0.0852968	-1.1862	-1.25082
2	5.8	-0.313975	0.279403	-0.0691369	-1.04749	-1.1512
2	5.9	-0.278202	0.205714	-0.0564662	-0.926979	-1.05593
2	6	-0.248924	0.151256	-0.0464816	-0.822262	-0.966411
2.2	4.5	-3.52033	10.1973	-1.2919	-5.68332	-0.298229
2.2	4.6	-2.74825	7.75162	-1.00136	-4.89463	-0.892624
2.2	4.7	-2.15537	5.87495	-0.776238	-4.22811	-1.28477
2.2	4.8	-1.70045	4.44019	-0.602367	-3.66089	-1.52351
2.2	4.9	-1.3515	3.34724	-0.468407	-3.17798	-1.65064
2.2	5	-1.08385	2.51735	-0.365347	-2.76517	-1.69702
2.2	5.1	-0.878168	1.88898	-0.286076	-2.41128	-1.68654
2.2	5.2	-0.719696	1.4145	-0.225046	-2.10725	-1.6375
2.2	5.3	-0.597132	1.05705	-0.177962	-1.84528	-1.56332
2.2	5.4	-0.501834	0.788448	-0.141532	-1.61924	-1.47415
2.2	5.5	-0.427216	0.587021	-0.113238	-1.42392	-1.37735
2.2	5.6	-0.36835	0.436287	-0.0911739	-1.25485	-1.27808
2.2	5.7	-0.321455	0.323709	-0.0738939	-1.10825	-1.17989
2.2	5.8	-0.283703	0.239797	-0.0602977	-0.980919	-1.08512
2.2	5.9	-0.252957	0.177363	-0.0495504	-0.870032	-0.995176
2.2	6	-0.227602	0.131005	-0.0410179	-0.773392	-0.911007
2.4	4.5	-2.77011	7.93101	-0.973553	-5.04332	-0.855976
2.4	4.6	-2.18006	6.05998	-0.762398	-4.3673	-1.24977
2.4	4.7	-1.72469	4.6167	-0.59714	-3.79056	-1.49568
2.4	4.8	-1.37343	3.50751	-0.468249	-3.29707	-1.63123
2.4	4.9	-1.10253	2.65803	-0.367974	-2.87385	-1.68632
2.4	5	-0.893456	2.00948	-0.290071	-2.51004	-1.68409
2.4	5.1	-0.731738	1.51575	-0.229556	-2.19672	-1.64227
2.4	5.2	-0.606288	1.14086	-0.182494	-1.92609	-1.57402
2.4	5.3	-0.508549	0.856946	-0.145816	-1.69214	-1.48956
2.4	5.4	-0.431944	0.642427	-0.117137	-1.4894	-1.39606
2.4	5.5	-0.371493	0.480694	-0.0946311	-1.31354	-1.29897
2.4	5.6	-0.323385	0.359027	-0.0768954	-1.16088	-1.20214
2.4	5.7	-0.284726	0.267701	-0.0628621	-1.02803	-1.10792
2.4	5.8	-0.253328	0.199281	-0.0517089	-0.912275	-1.01803
2.4	5.9	-0.227522	0.148115	-0.0428097	-0.811156	-0.933373
2.4	6	-0.20605	0.109931	-0.0356793	-0.722762	-0.85456
2.6	4.5	-2.13091	5.99597	-0.718085	-4.44219	-1.29523
2.6	4.6	-1.69205	4.60277	-0.568003	-3.86665	-1.52393
2.6	4.7	-1.35169	3.52345	-0.449543	-3.37232	-1.6501
2.6	4.8	-1.08782	2.69011	-0.356334	-2.94625	-1.70029
2.6	4.9	-0.883158	2.04879	-0.283149	-2.57863	-1.69615
2.6	5	-0.724159	1.5567	-0.225744	-2.26106	-1.65426
2.6	5.1	-0.600333	1.18019	-0.180701	-1.98608	-1.58693
2.6	5.2	-0.503548	0.892823	-0.145305	-1.74752	-1.50355
2.6	5.3	-0.427548	0.674041	-0.117415	-1.54044	-1.41136
2.6	5.4	-0.36746	0.507855	-0.0953654	-1.3602	-1.31518
2.6	5.5	-0.319604	0.38192	-0.0778621	-1.20347	-1.21901
2.6	5.6	-0.281149	0.286701	-0.063913	-1.06678	-1.12514
2.6	5.7	-0.249946	0.214852	-0.0527487	-0.947466	-1.03531
2.6	5.8	-0.224343	0.160739	-0.043779	-0.84308	-0.950464
2.6	5.9	-0.203083	0.12005	-0.0365463	-0.751602	-0.871182
2.6	6	-0.185216	0.0895479	-0.0306919	-0.671463	-0.797823
2.8	4.5	-1.61773	4.43654	-0.525047	-3.89264	-1.59888
2.8	4.6	-1.29673	3.41843	-0.419095	-3.40456	-1.70196
2.8	4.7	-1.04682	2.62726	-0.334961	-2.9825	-1.73702
2.8	4.8	-0.852172	2.01432	-0.2683	-2.61677	-1.72292
2.8	4.9	-0.700361	1.54081	-0.215551	-2.29937	-1.67447
2.8	5	-0.581677	1.17602	-0.173816	-2.02398	-1.60346
2.8	5.1	-0.488592	0.895683	-0.140757	-1.7845	-1.51816
2.8	5.2	-0.415248	0.68078	-0.114513	-1.57572	-1.4247
2.8	5.3	-0.357167	0.516407	-0.0936093	-1.3938	-1.32817
2.8	5.4	-0.310812	0.390963	-0.0768948	-1.23484	-1.23158
2.8	5.5	-0.273528	0.295454	-0.0634704	-1.09611	-1.13766
2.8	5.6	-0.243244	0.222892	-0.0526462	-0.974648	-1.04765
2.8	5.7	-0.218413	0.167863	-0.0438819	-0.868256	-0.962687
2.8	5.8	-0.197817	0.126198	-0.0367598	-0.774849	-0.883228
2.8	5.9	-0.180521	0.0947474	-0.0309538	-0.692842	-0.80957
2.8	6	-0.165818	0.0710313	-0.0262054	-0.620656	-0.741648
3	4.5	-1.2254	3.2371	-0.385451	-3.39901	-1.77276
3	4.6	-0.991825	2.50011	-0.309991	-2.98559	-1.7873
3	4.7	-0.809448	1.9268	-0.24989	-2.62619	-1.75872
3	4.8	-0.666847	1.48183	-0.202064	-2.31328	-1.70036
3	4.9	-0.555079	1.13727	-0.164002	-2.04055	-1.62236
3	5	-0.467172	0.871145	-0.133676	-1.80285	-1.53255
3	5.1	-0.397723	0.666039	-0.109459	-1.59509	-1.43623
3	5.2	-0.342604	0.508264	-0.0900553	-1.41364	-1.33804
3	5.3	-0.298534	0.387148	-0.0744433	-1.25456	-1.24039
3	5.4	-0.263031	0.294382	-0.0618242	-1.11543	-1.1459
3	5.5	-0.234155	0.223463	-0.051575	-0.993264	-1.05553
3	5.6	-0.210485	0.169341	-0.0432162	-0.886068	-0.970429
3	5.7	-0.190845	0.128137	-0.0363709	-0.791858	-0.890936
3	5.8	-0.174356	0.096808	-0.0307489	-0.708866	-0.817163
3	5.9	-0.160345	0.0730343	-0.0261157	-0.635689	-0.749115
3	6	-0.148304	0.0550158	-0.0222878	-0.571007	-0.686583

## Sheet: benzene_pyridine(60)
x	z	Elec	Exch	Ind	Disp	Total
-3	4.5	0.121235	2.90528	-0.454983	-3.01642	-0.444888
-3	4.6	0.244715	2.24664	-0.37114	-2.65277	-0.532554
-3	4.7	0.329761	1.73288	-0.30339	-2.33648	-0.57723
-3	4.8	0.385803	1.33333	-0.24871	-2.06042	-0.590001
-3	4.9	0.419951	1.02349	-0.204591	-1.81953	-0.580687
-3	5	0.437854	0.783883	-0.168972	-1.60901	-0.556242
-3	5.1	0.443866	0.599058	-0.140164	-1.42497	-0.522208
-3	5.2	0.441294	0.456854	-0.116807	-1.26374	-0.482397
-3	5.3	0.432685	0.347707	-0.0978067	-1.12265	-0.440065
-3	5.4	0.419968	0.264112	-0.082293	-0.998785	-0.396999
-3	5.5	0.404514	0.20025	-0.0695764	-0.89013	-0.354943
-3	5.6	0.387416	0.151564	-0.0591141	-0.794662	-0.314796
-3	5.7	0.369462	0.114523	-0.050477	-0.710679	-0.277171
-3	5.8	0.351202	0.0863802	-0.043319	-0.636579	-0.242316
-3	5.9	0.333071	0.0650661	-0.0373693	-0.571319	-0.210551
-3	6	0.315339	0.0489386	-0.0324047	-0.513666	-0.181792
-2.8	4.5	-0.287407	4.06907	-0.616277	-3.48956	-0.324179
-2.8	4.6	-0.0756774	3.13208	-0.496815	-3.05335	-0.493768
-2.8	4.7	0.0776022	2.40423	-0.40118	-2.67525	-0.594596
-2.8	4.8	0.186202	1.84076	-0.32478	-2.34832	-0.646131
-2.8	4.9	0.260984	1.40589	-0.26381	-2.06429	-0.661225
-2.8	5	0.310242	1.07124	-0.215151	-1.81753	-0.651205
-2.8	5.1	0.340467	0.814419	-0.17627	-1.60286	-0.624243
-2.8	5.2	0.356634	0.617852	-0.145132	-1.41571	-0.586357
-2.8	5.3	0.362596	0.467755	-0.120118	-1.25269	-0.542458
-2.8	5.4	0.361235	0.353429	-0.0999483	-1.11039	-0.49567
-2.8	5.5	0.354749	0.266535	-0.0836183	-0.985932	-0.448266
-2.8	5.6	0.34474	0.200649	-0.0703412	-0.877081	-0.402034
-2.8	5.7	0.332443	0.150794	-0.059503	-0.781709	-0.357975
-2.8	5.8	0.318759	0.113145	-0.0506194	-0.69803	-0.316744
-2.8	5.9	0.304331	0.084747	-0.0433093	-0.624335	-0.278566
-2.8	6	0.289661	0.063399	-0.0372737	-0.559639	-0.243852
-2.6	4.5	-0.820574	5.55523	-0.83335	-4.01413	-0.112823
-2.6	4.6	-0.49156	4.25383	-0.663623	-3.49267	-0.394023
-2.6	4.7	-0.248042	3.24799	-0.529212	-3.04499	-0.57425
-2.6	4.8	-0.0701798	2.47334	-0.423033	-2.65894	-0.678818
-2.6	4.9	0.0576338	1.87881	-0.339279	-2.32693	-0.729767
-2.6	5	0.147641	1.42382	-0.273228	-2.03983	-0.741605
-2.6	5.1	0.209215	1.07659	-0.221089	-1.79142	-0.726703
-2.6	5.2	0.249566	0.812302	-0.179846	-1.57614	-0.694118
-2.6	5.3	0.274225	0.61165	-0.147121	-1.38926	-0.650502
-2.6	5.4	0.287412	0.459672	-0.121058	-1.22687	-0.600845
-2.6	5.5	0.29231	0.3448	-0.100212	-1.0856	-0.548698
-2.6	5.6	0.291316	0.258174	-0.0834625	-0.962456	-0.496428
-2.6	5.7	0.2862	0.192989	-0.069944	-0.85502	-0.445776
-2.6	5.8	0.278298	0.144033	-0.0589835	-0.761113	-0.397766
-2.6	5.9	0.268591	0.107336	-0.0500576	-0.678894	-0.353024
-2.6	6	0.257786	0.0798538	-0.0427545	-0.606607	-0.311721
-2.4	4.5	-1.4734	7.35671	-1.11014	-4.58177	0.191403
-2.4	4.6	-0.997629	5.60239	-0.873381	-3.96397	-0.232594
-2.4	4.7	-0.641873	4.2538	-0.688059	-3.4377	-0.513837
-2.4	4.8	-0.37858	3.2212	-0.543359	-2.98714	-0.687874
-2.4	4.9	-0.185617	2.43324	-0.430541	-2.60205	-0.784968
-2.4	5	-0.0460185	1.83381	-0.342601	-2.27132	-0.82613
-2.4	5.1	0.0534801	1.37901	-0.273989	-1.9869	-0.828398
-2.4	5.2	0.12294	1.03484	-0.220344	-1.74149	-0.804047
-2.4	5.3	0.170012	0.775048	-0.178273	-1.5295	-0.762714
-2.4	5.4	0.200563	0.579378	-0.145149	-1.34611	-0.711314
-2.4	5.5	0.21899	0.432314	-0.118954	-1.18712	-0.65477
-2.4	5.6	0.228639	0.322018	-0.0981408	-1.04917	-0.596653
-2.4	5.7	0.231985	0.239468	-0.0815204	-0.929216	-0.539284
-2.4	5.8	0.230887	0.177803	-0.0681824	-0.824761	-0.484253
-2.4	5.9	0.226715	0.131825	-0.0574244	-0.733621	-0.432505
-2.4	6	0.220475	0.0976035	-0.0487011	-0.653947	-0.38457
-2.2	4.5	-2.22152	9.40529	-1.43884	-5.17829	0.566638
-2.2	4.6	-1.57374	7.1231	-1.11921	-4.45385	-0.0236877
-2.2	4.7	-1.08812	5.37889	-0.871922	-3.843	-0.424158
-2.2	4.8	-0.725997	4.05077	-0.681009	-3.32443	-0.68066
-2.2	4.9	-0.458462	3.04315	-0.533775	-2.8824	-0.831486
-2.2	5	-0.262313	2.28105	-0.420236	-2.50608	-0.90758
-2.2	5.1	-0.120003	1.70624	-0.332582	-2.18394	-0.930278
-2.2	5.2	-0.0178371	1.27374	-0.26476	-1.90763	-0.916486
-2.2	5.3	0.0543037	0.949057	-0.212119	-1.6699	-0.878657
-2.2	5.4	0.104164	0.70588	-0.171094	-1.46509	-0.826136
-2.2	5.5	0.137605	0.524076	-0.138977	-1.28821	-0.765505
-2.2	5.6	0.159019	0.388445	-0.113703	-1.13524	-0.701481
-2.2	5.7	0.171688	0.287455	-0.093712	-1.00267	-0.637236
-2.2	5.8	0.178068	0.212403	-0.0778127	-0.887603	-0.574944
-2.2	5.9	0.179986	0.156722	-0.0650971	-0.787532	-0.515922
-2.2	6	0.178766	0.115484	-0.0548692	-0.700316	-0.460935
-2	4.5	-3.01765	11.5584	-1.79478	-5.7813	0.964659
-2	4.6	-2.18367	8.70805	-1.38233	-4.94434	0.197717
-2	4.7	-1.55788	6.54178	-1.06668	-4.24418	-0.326954
-2	4.8	-1.09109	4.90145	-0.82541	-3.65647	-0.671517
-2	4.9	-0.744163	3.66353	-0.641111	-3.15877	-0.88051
-2	5	-0.488445	2.73228	-0.50028	-2.73564	-0.99208
-2	5.1	-0.301274	2.0337	-0.392521	-2.37629	-1.03639
-2	5.2	-0.165019	1.51086	-0.309871	-2.06934	-1.03337
-2	5.3	-0.0668796	1.1204	-0.246268	-1.80626	-0.999008
-2	5.4	0.00294222	0.829436	-0.197117	-1.58046	-0.945198
-2	5.5	0.0518497	0.612984	-0.158954	-1.38602	-0.88014
-2	5.6	0.085377	0.452286	-0.129163	-1.21838	-0.80988
-2	5.7	0.107658	0.333199	-0.105781	-1.07356	-0.73848
-2	5.8	0.12176	0.245104	-0.0873207	-0.948156	-0.668613
-2	5.9	0.129958	0.180057	-0.0726605	-0.839396	-0.602042
-2	6	0.133946	0.132098	-0.0609451	-0.74487	-0.539772
-1.8	4.5	-3.79241	13.6014	-2.13566	-6.35587	1.31743
-1.8	4.6	-2.77542	10.2	-1.6322	-5.4094	0.382934
-1.8	4.7	-2.01302	7.62772	-1.25029	-4.62388	-0.259468
-1.8	4.8	-1.44389	5.68947	-0.960707	-3.96804	-0.683164
-1.8	4.9	-1.02116	4.23376	-0.741132	-3.41773	-0.946264
-1.8	5	-0.708106	3.14367	-0.57452	-2.95108	-1.09003
-1.8	5.1	-0.477787	2.32978	-0.447895	-2.55653	-1.15243
-1.8	5.2	-0.309271	1.72345	-0.35141	-2.22096	-1.1582
-1.8	5.3	-0.186449	1.27271	-0.277636	-1.93409	-1.12547
-1.8	5.4	-0.0976782	0.938297	-0.220985	-1.68863	-1.06899
-1.8	5.5	-0.0340786	0.690635	-0.177265	-1.4777	-0.998408
-1.8	5.6	0.0109895	0.507532	-0.143339	-1.2963	-0.921113
-1.8	5.7	0.0424614	0.372408	-0.116861	-1.13995	-0.84194
-1.8	5.8	0.0639976	0.272863	-0.0960667	-1.00492	-0.764121
-1.8	5.9	0.0783016	0.199653	-0.0796369	-0.888007	-0.68969
-1.8	6	0.0873713	0.145903	-0.0665708	-0.786607	-0.619904
-1.6	4.5	-4.4637	15.2797	-2.40875	-6.86289	1.54433
-1.6	4.6	-3.28914	11.4163	-1.83189	-5.8205	0.474731
-1.6	4.7	-2.40959	8.50626	-1.39684	-4.96058	-0.260748
-1.6	4.8	-1.75328	6.32188	-1.06868	-4.24597	-0.74604
-1.6	4.9	-1.26534	4.68755	-0.821018	-3.6482	-1.047
-1.6	5	-0.903978	3.46831	-0.633912	-3.1449	-1.21448
-1.6	5.1	-0.637264	2.56125	-0.492305	-2.71819	-1.28651
-1.6	5.2	-0.44111	1.88805	-0.384844	-2.35692	-1.29482
-1.6	5.3	-0.297384	1.38939	-0.302999	-2.04921	-1.26021
-1.6	5.4	-0.192425	1.0208	-0.240392	-1.78616	-1.19818
-1.6	5.5	-0.116159	0.748788	-0.192255	-1.56058	-1.1202
-1.6	5.6	-0.0610451	0.548391	-0.155035	-1.36686	-1.03454
-1.6	5.7	-0.0214726	0.401019	-0.126081	-1.20017	-0.946708
-1.6	5.8	0.00670974	0.292825	-0.103418	-1.05645	-0.860334
-1.6	5.9	0.0265614	0.213529	-0.0855625	-0.932258	-0.77773
-1.6	6	0.0403302	0.155506	-0.0714011	-0.824666	-0.700231
-1.4	4.5	-4.95537	16.3597	-2.56666	-7.26718	1.57054
-1.4	4.6	-3.67038	12.1928	-1.94887	-6.1532	0.420332
-1.4	4.7	-2.70864	9.062	-1.4839	-5.2371	-0.367623
-1.4	4.8	-1.99111	6.71801	-1.13378	-4.47691	-0.883795
-1.4	4.9	-1.45741	4.9686	-0.869958	-3.84207	-1.20084
-1.4	5	-1.06172	3.66684	-0.670929	-3.30812	-1.37393
-1.4	5.1	-0.7691	2.70083	-0.520494	-2.85603	-1.44479
-1.4	5.2	-0.553137	1.98571	-0.406482	-2.47372	-1.44763
-1.4	5.3	-0.394113	1.45738	-0.319759	-2.1484	-1.40489
-1.4	5.4	-0.277135	1.06787	-0.2535	-1.87041	-1.33317
-1.4	5.5	-0.19125	0.781236	-0.202611	-1.6326	-1.24523
-1.4	5.6	-0.128306	0.570598	-0.163306	-1.42842	-1.14944
-1.4	5.7	-0.0822394	0.416107	-0.132761	-1.25292	-1.05182
-1.4	5.8	-0.0485763	0.302993	-0.108872	-1.10175	-0.956204
-1.4	5.9	-0.0240191	0.220317	-0.090063	-0.97125	-0.865015
-1.4	6	-0.00614271	0.159987	-0.0751533	-0.858345	-0.779653
-1.2	4.5	-5.21964	16.7028	-2.58613	-7.55117	1.34591
-1.2	4.6	-3.88564	12.4343	-1.96736	-6.39516	0.1862
-1.2	4.7	-2.88701	9.23037	-1.50068	-5.44442	-0.601737
-1.2	4.8	-2.1413	6.83381	-1.14862	-4.6546	-1.11071
-1.2	4.9	-1.58596	5.0473	-0.882877	-3.99385	-1.41538
-1.2	5	-1.17349	3.71944	-0.682064	-3.43804	-1.57415
-1.2	5.1	-0.867758	2.73528	-0.530049	-2.96737	-1.62989
-1.2	5.2	-0.641301	2.00773	-0.414663	-2.56907	-1.61731
-1.2	5.3	-0.473748	1.471	-0.326762	-2.22994	-1.55945
-1.2	5.4	-0.349603	1.07587	-0.259502	-1.94037	-1.4736
-1.2	5.5	-0.257649	0.785593	-0.207766	-1.69265	-1.37247
-1.2	5.6	-0.189441	0.572641	-0.167745	-1.48009	-1.26463
-1.2	5.7	-0.138735	0.416733	-0.136596	-1.29745	-1.15605
-1.2	5.8	-0.100927	0.302797	-0.112197	-1.14021	-1.05053
-1.2	5.9	-0.0726273	0.219684	-0.0929589	-1.00452	-0.950427
-1.2	6	-0.0513454	0.159161	-0.0776831	-0.887191	-0.857058
-1	4.5	-5.25498	16.3227	-2.4794	-7.7188	0.869488
-1	4.6	-3.93532	12.1545	-1.8958	-6.55054	-0.227195
-1	4.7	-2.94572	9.02337	-1.45306	-5.58515	-0.96056
-1	4.8	-2.20538	6.6804	-1.1173	-4.78044	-1.42272
-1	4.9	-1.65249	4.93297	-0.862649	-4.10447	-1.68664
-1	5	-1.24061	3.63391	-0.66936	-3.53513	-1.81119
-1	5.1	-0.934305	2.67111	-0.522418	-3.0531	-1.83872
-1	5.2	-0.706381	1.95929	-0.410416	-2.64275	-1.80025
-1	5.3	-0.536665	1.43438	-0.324744	-2.29392	-1.72096
-1	5.4	-0.410138	1.04808	-0.258915	-1.9958	-1.61677
-1	5.5	-0.315479	0.764449	-0.208076	-1.74064	-1.49974
-1	5.6	-0.244427	0.556537	-0.168592	-1.52176	-1.37824
-1	5.7	-0.19082	0.404457	-0.137746	-1.33367	-1.25778
-1	5.8	-0.150116	0.293436	-0.113495	-1.17172	-1.1419
-1	5.9	-0.118974	0.212547	-0.0943041	-1.03198	-1.03271
-1	6	-0.0949354	0.153724	-0.0790137	-0.911132	-0.931357
-0.8	4.5	-5.11476	15.3988	-2.29076	-7.79383	0.199445
-0.8	4.6	-3.85878	11.484	-1.76476	-6.63639	-0.7759
-0.8	4.7	-2.91323	8.53678	-1.36223	-5.67106	-1.40975
-0.8	4.8	-2.20347	6.32688	-1.05459	-4.86223	-1.79341
-0.8	4.9	-1.67222	4.67618	-0.819585	-4.17965	-1.99528
-0.8	5	-1.27408	3.4471	-0.640031	-3.60312	-2.07013
-0.8	5.1	-0.976647	2.53499	-0.502653	-3.11394	-2.05825
-0.8	5.2	-0.754014	1.85994	-0.397284	-2.69692	-1.98827
-0.8	5.3	-0.587065	1.36171	-0.316179	-2.34174	-1.88327
-0.8	5.4	-0.461522	0.994837	-0.253476	-2.03798	-1.75814
-0.8	5.5	-0.366629	0.725345	-0.204756	-1.77744	-1.62348
-0.8	5.6	-0.294499	0.527776	-0.166694	-1.55408	-1.4875
-0.8	5.7	-0.239257	0.383275	-0.136791	-1.36205	-1.35483
-0.8	5.8	-0.196569	0.277819	-0.113159	-1.19663	-1.22854
-0.8	5.9	-0.16324	0.201023	-0.0943671	-1.05384	-1.11043
-0.8	6	-0.136924	0.14522	-0.0793273	-0.930305	-1.00134
-0.6	4.5	-4.89428	14.2378	-2.08045	-7.81595	-0.55289
-0.6	4.6	-3.72444	10.6438	-1.61644	-6.67655	-1.37368
-0.6	4.7	-2.83974	7.92913	-1.25783	-5.71865	-1.88709
-0.6	4.8	-2.17244	5.88773	-0.981318	-4.91189	-2.17791
-0.6	4.9	-1.67003	4.35865	-0.768373	-4.22797	-2.30773
-0.6	5	-1.2922	3.2178	-0.604408	-3.6486	-2.32741
-0.6	5.1	-1.00781	2.36917	-0.478016	-3.15574	-2.2724
-0.6	5.2	-0.793477	1.73993	-0.380354	-2.73508	-2.16899
-0.6	5.3	-0.631404	1.27472	-0.304635	-2.37607	-2.03739
-0.6	5.4	-0.508302	0.931702	-0.245675	-2.06873	-1.89101
-0.6	5.5	-0.414254	0.679441	-0.19954	-1.80461	-1.73896
-0.6	5.6	-0.341785	0.494365	-0.163259	-1.57823	-1.58891
-0.6	5.7	-0.285439	0.358932	-0.134576	-1.38347	-1.44455
-0.6	5.8	-0.24115	0.260067	-0.111776	-1.21559	-1.30845
-0.6	5.9	-0.205921	0.188069	-0.0935519	-1.0706	-1.18201
-0.6	6	-0.177537	0.135759	-0.0788974	-0.945097	-1.06577
-0.4	4.5	-4.70527	13.1939	-1.90583	-7.81887	-1.23602
-0.4	4.6	-3.61295	9.88846	-1.49194	-6.69567	-1.9121
-0.4	4.7	-2.78267	7.38332	-1.16927	-5.74584	-2.31446
-0.4	4.8	-2.15315	5.4938	-0.918489	-4.94238	-2.52021
-0.4	4.9	-1.67659	4.07462	-0.72394	-4.26019	-2.5861
-0.4	5	-1.31597	3.01277	-0.573079	-3.67873	-2.55501
-0.4	5.1	-1.04278	2.22143	-0.455986	-3.18412	-2.46146
-0.4	5.2	-0.835299	1.63333	-0.364904	-2.76163	-2.3285
-0.4	5.3	-0.677065	1.19771	-0.293815	-2.40004	-2.17321
-0.4	5.4	-0.555675	0.876004	-0.238107	-2.09042	-2.0082
-0.4	5.5	-0.461834	0.639102	-0.19425	-1.82459	-1.84157
-0.4	5.6	-0.38863	0.465132	-0.159564	-1.59557	-1.67863
-0.4	5.7	-0.330893	0.337726	-0.131995	-1.39895	-1.52411
-0.4	5.8	-0.284813	0.244673	-0.109979	-1.22937	-1.37949
-0.4	5.9	-0.247567	0.176885	-0.0923058	-1.08275	-1.24574
-0.4	6	-0.217049	0.12763	-0.0780403	-0.955887	-1.12335
-0.2	4.5	-4.6454	12.5756	-1.80805	-7.82975	-1.7076
-0.2	4.6	-3.59461	9.4403	-1.42149	-6.71411	-2.28991
-0.2	4.7	-2.79263	7.05914	-1.11854	-5.76819	-2.62022
-0.2	4.8	-2.18169	5.25959	-0.881991	-4.96556	-2.76965
-0.2	4.9	-1.71701	3.90556	-0.697684	-4.28274	-2.79189
-0.2	5	-1.36362	2.89078	-0.554175	-3.70024	-2.72726
-0.2	5.1	-1.09432	2.13331	-0.442349	-3.20409	-2.60745
-0.2	5.2	-0.888377	1.56977	-0.355027	-2.77977	-2.4534
-0.2	5.3	-0.730136	1.15178	-0.286622	-2.41652	-2.2815
-0.2	5.4	-0.607715	0.842778	-0.23283	-2.10519	-2.10296
-0.2	5.5	-0.51215	0.61504	-0.190347	-1.83774	-1.92519
-0.2	5.6	-0.436819	0.447691	-0.156646	-1.60728	-1.75306
-0.2	5.7	-0.376723	0.325072	-0.129792	-1.40931	-1.59076
-0.2	5.8	-0.328192	0.235488	-0.108296	-1.23852	-1.43952
-0.2	5.9	-0.288487	0.170214	-0.0910074	-1.09084	-1.30012
-0.2	6	-0.255556	0.122781	-0.0770284	-0.963022	-1.17283
0	4.5	-4.77028	12.5662	-1.80681	-7.86318	-1.87408
0	4.6	-3.70917	9.43214	-1.41973	-6.74384	-2.4406
0	4.7	-2.89772	7.05219	-1.11643	-5.79417	-2.75613
0	4.8	-2.27807	5.25375	-0.879659	-4.98805	-2.89203
0	4.9	-1.80542	3.90064	-0.69525	-4.3022	-2.90223
0	5	-1.44478	2.88673	-0.551738	-3.71693	-2.82671
0	5.1	-1.16895	2.12993	-0.439986	-3.21829	-2.6973
0	5.2	-0.957074	1.56711	-0.352788	-2.79205	-2.5348
0	5.3	-0.793462	1.14965	-0.284542	-2.42696	-2.35532
0	5.4	-0.666195	0.841073	-0.230923	-2.1142	-2.17025
0	5.5	-0.566206	0.613694	-0.188615	-1.84542	-1.98655
0	5.6	-0.486867	0.446631	-0.155086	-1.61384	-1.80916
0	5.7	-0.423126	0.324243	-0.128392	-1.41496	-1.64223
0	5.8	-0.371268	0.23484	-0.107048	-1.24338	-1.48686
0	5.9	-0.32852	0.169712	-0.0898947	-1.09511	-1.34381
0	6	-0.292815	0.122388	-0.0760401	-0.966676	-1.21314
0.2	4.5	-5.07711	13.1784	-1.89991	-7.91796	-1.71655
0.2	4.6	-3.95389	9.87351	-1.48499	-6.78204	-2.34742
0.2	4.7	-3.09507	7.36963	-1.16167	-5.82221	-2.70933
0.2	4.8	-2.43934	5.48141	-0.910581	-5.0084	-2.87691
0.2	4.9	-1.93919	4.06379	-0.716007	-4.31716	-2.90857
0.2	5	-1.55715	3.00354	-0.565351	-3.72775	-2.84671
0.2	5.1	-1.26457	2.21363	-0.448636	-3.22612	-2.7257
0.2	5.2	-1.03958	1.6269	-0.358038	-2.79787	-2.56859
0.2	5.3	-0.865502	1.19248	-0.287496	-2.431	-2.39152
0.2	5.4	-0.72972	0.87178	-0.232355	-2.11711	-2.20741
0.2	5.5	-0.622805	0.63571	-0.189059	-1.84742	-2.02358
0.2	5.6	-0.537718	0.462421	-0.154905	-1.61518	-1.84538
0.2	5.7	-0.469161	0.335577	-0.127834	-1.4158	-1.67722
0.2	5.8	-0.413213	0.242977	-0.106274	-1.24388	-1.52039
0.2	5.9	-0.366939	0.175554	-0.0890149	-1.09537	-1.37577
0.2	6	-0.328158	0.126584	-0.0751227	-0.966824	-1.24352
0.4	4.5	-5.5054	14.2509	-2.06406	-7.97822	-1.29676
0.4	4.6	-4.28367	10.648	-1.59998	-6.818	-2.0536
0.4	4.7	-3.35164	7.92794	-1.24163	-5.8423	-2.50764
0.4	4.8	-2.64119	5.88319	-0.965653	-5.01864	-2.7423
0.4	4.9	-2.09998	4.35271	-0.753475	-4.32107	-2.82183
0.4	5	-1.68716	3.21117	-0.590447	-3.72796	-2.79439
0.4	5.1	-1.37118	2.3628	-0.465106	-3.22403	-2.69752
0.4	5.2	-1.12831	1.73411	-0.368554	-2.79423	-2.55699
0.4	5.3	-0.940491	1.2696	-0.293947	-2.42656	-2.3914
0.4	5.4	-0.793987	0.927306	-0.236067	-2.11231	-2.21506
0.4	5.5	-0.678629	0.675718	-0.190954	-1.84265	-2.03651
0.4	5.6	-0.586814	0.491278	-0.155615	-1.6109	-1.86205
0.4	5.7	-0.512836	0.356391	-0.127791	-1.41116	-1.6954
0.4	5.8	-0.452438	0.258003	-0.105765	-1.2395	-1.5397
0.4	5.9	-0.402466	0.186406	-0.0882317	-1.09129	-1.39558
0.4	6	-0.36056	0.134422	-0.0741934	-0.963064	-1.26339
0.6	4.5	-5.95393	15.4876	-2.25627	-8.01626	-0.738874
0.6	4.6	-4.6246	11.5425	-1.73345	-6.83075	-1.64632
0.6	4.7	-3.61318	8.57417	-1.33378	-5.83954	-2.21232
0.6	4.8	-2.84385	6.34982	-1.02875	-5.00748	-2.53027
0.6	4.9	-2.25907	4.68925	-0.796202	-4.30484	-2.67086
0.6	5	-1.8136	3.45405	-0.61895	-3.7109	-2.6894
0.6	5.1	-1.47322	2.53804	-0.483736	-3.20666	-2.62558
0.6	5.2	-1.21188	1.86065	-0.380391	-2.777	-2.50862
0.6	5.3	-1.01008	1.36105	-0.301156	-2.41044	-2.36062
0.6	5.4	-0.852753	0.993512	-0.240165	-2.09745	-2.19686
0.6	5.5	-0.729041	0.723691	-0.192992	-1.82903	-2.02737
0.6	5.6	-0.630674	0.52607	-0.156317	-1.59852	-1.85944
0.6	5.7	-0.551482	0.381642	-0.127645	-1.40001	-1.69749
0.6	5.8	-0.486905	0.276343	-0.1051	-1.22944	-1.5451
0.6	5.9	-0.433508	0.199732	-0.0872676	-1.08226	-1.40331
0.6	6	-0.388765	0.144111	-0.0730709	-0.954994	-1.27272
0.8	4.5	-6.30746	16.5321	-2.42021	-7.99995	-0.195512
0.8	4.6	-4.89287	12.3009	-1.84536	-6.79565	-1.23297
0.8	4.7	-3.81865	9.12478	-1.40968	-5.79646	-1.90001
0.8	4.8	-3.00331	6.74963	-1.07974	-4.9621	-2.29552
0.8	4.9	-2.38425	4.97968	-0.829967	-4.26046	-2.49499
0.8	5	-1.91321	3.66514	-0.640854	-3.66935	-2.55828
0.8	5.1	-1.55364	2.69162	-0.49752	-3.16855	-2.52809
0.8	5.2	-1.27789	1.97253	-0.388668	-2.74233	-2.43635
0.8	5.3	-1.06504	1.44269	-0.305742	-2.3796	-2.30769
0.8	5.4	-0.899293	1.05314	-0.242317	-2.06975	-2.15821
0.8	5.5	-0.769033	0.767349	-0.193574	-1.80477	-2.00003
0.8	5.6	-0.665554	0.558061	-0.155915	-1.57711	-1.84052
0.8	5.7	-0.582318	0.405108	-0.12665	-1.38117	-1.68503
0.8	5.8	-0.514492	0.29357	-0.103774	-1.21283	-1.53752
0.8	5.9	-0.458454	0.212387	-0.0857762	-1.06763	-1.39948
0.8	6	-0.411523	0.15341	-0.0715268	-0.942112	-1.27175
1	4.5	-6.46733	17.0625	-2.50007	-7.89107	0.204004
1	4.6	-5.01666	12.6918	-1.89676	-6.68859	-0.910215
1	4.7	-3.91647	9.41314	-1.44211	-5.69589	-1.64133
1	4.8	-3.08165	6.96306	-1.09955	-4.87005	-2.08818
1	4.9	-2.44796	5.13805	-0.841412	-4.17819	-2.32951
1	5	-1.9659	3.78289	-0.646809	-3.59677	-2.4266
1	5.1	-1.59784	2.7794	-0.499926	-3.10487	-2.42324
1	5.2	-1.31558	2.03813	-0.388828	-2.68661	-2.35289
1	5.3	-1.0976	1.49181	-0.304539	-2.33117	-2.24149
1	5.4	-0.927822	1.09	-0.240332	-2.02767	-2.10583
1	5.5	-0.794364	0.795056	-0.191186	-1.76816	-1.95865
1	5.6	-0.688311	0.578904	-0.153366	-1.54503	-1.8078
1	5.7	-0.602988	0.420817	-0.124094	-1.35368	-1.65995
1	5.8	-0.533442	0.305407	-0.101299	-1.18893	-1.51827
1	5.9	-0.475968	0.221304	-0.0834335	-1.04684	-1.38494
1	6	-0.427823	0.160127	-0.0693415	-0.923994	-1.26103
1.2	4.5	-6.37551	16.8752	-2.45831	-7.65977	0.381604
1.2	4.6	-4.95478	12.5662	-1.86186	-6.48908	-0.739528
1.2	4.7	-3.87563	9.33145	-1.41322	-5.52438	-1.48178
1.2	4.8	-3.05647	6.91162	-1.07577	-4.72296	-1.94357
1.2	4.9	-2.43388	5.10719	-0.821882	-4.05219	-2.20077
1.2	5	-1.95962	3.76573	-0.630763	-3.4889	-2.31354
1.2	5.1	-1.59709	2.77115	-0.486709	-3.01237	-2.32502
1.2	5.2	-1.31849	2.03545	-0.377897	-2.60747	-2.26841
1.2	5.3	-1.10297	1.49243	-0.295453	-2.26344	-2.16943
1.2	5.4	-0.934841	1.09246	-0.232737	-1.96967	-2.0448
1.2	5.5	-0.80244	0.798373	-0.184798	-1.71841	-1.90728
1.2	5.6	-0.697031	0.582489	-0.147955	-1.50238	-1.76487
1.2	5.7	-0.612073	0.424312	-0.119479	-1.31701	-1.62425
1.2	5.8	-0.5427	0.308616	-0.0973356	-1.15733	-1.48875
1.2	5.9	-0.48527	0.224138	-0.0800086	-1.01957	-1.36071
1.2	6	-0.437083	0.162559	-0.0663619	-0.900412	-1.2413
1.4	4.5	-6.02974	15.9312	-2.28891	-7.29936	0.313235
1.4	4.6	-4.70285	11.8927	-1.73646	-6.19272	-0.739342
1.4	4.7	-3.69315	8.85362	-1.32007	-5.27844	-1.43804
1.4	4.8	-2.92518	6.57441	-1.0063	-4.51779	-1.87486
1.4	4.9	-2.3398	4.87053	-0.76986	-3.88095	-2.12008
1.4	5	-1.89263	3.60057	-0.591594	-3.34487	-2.22853
1.4	5.1	-1.54983	2.6566	-0.457032	-2.89088	-2.24115
1.4	5.2	-1.28558	1.95649	-0.355245	-2.50478	-2.18911
1.4	5.3	-1.0803	1.43837	-0.27801	-2.17631	-2.09625
1.4	5.4	-0.919706	1.05573	-0.219172	-1.8957	-1.97884
1.4	5.5	-0.792785	0.773645	-0.174136	-1.65544	-1.84871
1.4	5.6	-0.691368	0.566017	-0.139483	-1.44873	-1.71357
1.4	5.7	-0.609334	0.413476	-0.112666	-1.27112	-1.57964
1.4	5.8	-0.542102	0.301594	-0.0917886	-1.11808	-1.45037
1.4	5.9	-0.486255	0.219675	-0.0754378	-0.985872	-1.32789
1.4	6	-0.439242	0.159798	-0.0625516	-0.871364	-1.21336
1.6	4.5	-5.4755	14.3508	-2.01784	-6.82792	0.0295315
1.6	4.6	-4.29399	10.7524	-1.53821	-5.8108	-0.89057
1.6	4.7	-3.39233	8.03398	-1.17469	-4.96671	-1.49974
1.6	4.8	-2.70381	5.98744	-0.899368	-4.26122	-1.87696
1.6	4.9	-2.17703	4.45173	-0.690945	-3.66848	-2.08472
1.6	5	-1.77313	3.30286	-0.533125	-3.16754	-2.17093
1.6	5.1	-1.46179	2.44558	-0.413492	-2.74179	-2.17149
1.6	5.2	-1.22064	1.80745	-0.322626	-2.38016	-2.11597
1.6	5.3	-1.03253	1.33352	-0.253397	-2.07136	-2.02377
1.6	5.4	-0.88455	0.982186	-0.200445	-1.8069	-1.9097
1.6	5.5	-0.766974	0.722259	-0.159756	-1.58001	-1.78448
1.6	5.6	-0.67251	0.530265	-0.128325	-1.38484	-1.65541
1.6	5.7	-0.595673	0.388701	-0.103914	-1.21679	-1.52767
1.6	5.8	-0.532356	0.284512	-0.0848424	-1.07171	-1.40439
1.6	5.9	-0.479483	0.207961	-0.0698589	-0.946147	-1.28753
1.6	6	-0.434747	0.151807	-0.0580151	-0.837314	-1.17827
1.8	4.5	-4.78684	12.3602	-1.69088	-6.27931	-0.396862
1.8	4.6	-3.78231	9.30331	-1.29856	-5.36777	-1.14532
1.8	4.7	-3.01218	6.98269	-0.998747	-4.60575	-1.63399
1.8	4.8	-2.42081	5.22728	-0.76996	-3.96494	-1.92842
1.8	4.9	-1.96606	3.90384	-0.59553	-3.42371	-2.08146
1.8	5	-1.61549	2.90912	-0.462553	-2.96438	-2.1333
1.8	5.1	-1.34363	2.16337	-0.361093	-2.57202	-2.11337
1.8	5.2	-1.13175	1.60576	-0.283521	-2.23783	-2.04735
1.8	5.3	-0.965392	1.18971	-0.224039	-1.95161	-1.95133
1.8	5.4	-0.833628	0.879913	-0.178249	-1.70588	-1.83784
1.8	5.5	-0.728181	0.649717	-0.14284	-1.49462	-1.71592
1.8	5.6	-0.642843	0.478948	-0.115319	-1.31243	-1.59164
1.8	5.7	-0.572916	0.352508	-0.093815	-1.15522	-1.46945
1.8	5.8	-0.514872	0.259063	-0.0769204	-1.01919	-1.35191
1.8	5.9	-0.466059	0.190121	-0.0635748	-0.90129	-1.2408
1.8	6	-0.42448	0.139342	-0.0529707	-0.798859	-1.13697
2	4.5	-4.04864	10.2175	-1.35634	-5.69485	-0.882371
2	4.6	-3.22925	7.72963	-1.05135	-4.89285	-1.44383
2	4.7	-2.59699	5.83096	-0.815996	-4.21689	-1.79892
2	4.8	-2.10873	4.38709	-0.634736	-3.64485	-2.00123
2	4.9	-1.73089	3.29269	-0.495316	-3.15878	-2.09229
2	5	-1.43753	2.46589	-0.388117	-2.74325	-2.103
2	5.1	-1.20841	1.84273	-0.305621	-2.38736	-2.05866
2	5.2	-1.0285	1.37437	-0.242015	-2.08291	-1.97905
2	5.3	-0.886092	1.02309	-0.192819	-1.8212	-1.87702
2	5.4	-0.772329	0.760237	-0.154625	-1.59583	-1.76255
2	5.5	-0.680485	0.563933	-0.124839	-1.40147	-1.64286
2	5.6	-0.605479	0.417599	-0.101496	-1.23349	-1.52287
2	5.7	-0.543459	0.308745	-0.0831089	-1.08805	-1.40588
2	5.8	-0.491519	0.227919	-0.0685506	-0.961939	-1.29409
2	5.9	-0.447459	0.168011	-0.0569643	-0.852337	-1.18875
2	6	-0.409613	0.12368	-0.0476963	-0.756871	-1.0905
2.2	4.5	-3.33404	8.14775	-1.05152	-5.10903	-1.34684
2.2	4.6	-2.68833	6.19592	-0.823558	-4.41233	-1.7283
2.2	4.7	-2.18724	4.69845	-0.645857	-3.82085	-1.9555
2.2	4.8	-1.79757	3.5535	-0.507653	-3.31636	-2.06809
2.2	4.9	-1.4939	2.68109	-0.400316	-2.88428	-2.09741
2.2	5	-1.25601	2.01827	-0.316975	-2.51385	-2.06855
2.2	5.1	-1.06877	1.51604	-0.252204	-2.19507	-2
2.2	5.2	-0.920408	1.13648	-0.201761	-1.92124	-1.90692
2.2	5.3	-0.801848	0.850294	-0.162353	-1.68471	-1.79862
2.2	5.4	-0.70618	0.634971	-0.131444	-1.48043	-1.68308
2.2	5.5	-0.628133	0.473327	-0.107094	-1.30364	-1.56554
2.2	5.6	-0.563715	0.35222	-0.0878188	-1.15032	-1.44964
2.2	5.7	-0.509888	0.26167	-0.0724864	-1.01722	-1.33793
2.2	5.8	-0.464338	0.194098	-0.0602313	-0.901436	-1.23191
2.2	5.9	-0.425308	0.143764	-0.0503893	-0.800516	-1.13245
2.2	6	-0.391453	0.106311	-0.0424505	-0.712328	-1.03992
2.4	4.5	-2.69396	6.30674	-0.797085	-4.54658	-1.73089
2.4	4.6	-2.19919	4.8193	-0.63095	-3.94603	-1.95687
2.4	4.7	-1.81288	3.6727	-0.500243	-3.43212	-2.07254
2.4	4.8	-1.51008	2.7918	-0.397626	-2.99104	-2.10696
2.4	4.9	-1.27211	2.11716	-0.317145	-2.61158	-2.08368
2.4	5	-1.0842	1.60189	-0.254019	-2.28466	-2.02099
2.4	5.1	-0.934877	1.20945	-0.204443	-2.00191	-1.93178
2.4	5.2	-0.815329	0.911292	-0.165414	-1.75789	-1.82734
2.4	5.3	-0.718753	0.685269	-0.134585	-1.5465	-1.71457
2.4	5.4	-0.639929	0.514323	-0.110131	-1.36314	-1.59887
2.4	5.5	-0.574865	0.385328	-0.0906457	-1.20389	-1.48407
2.4	5.6	-0.520518	0.288182	-0.0750478	-1.0653	-1.37269
2.4	5.7	-0.47457	0.215171	-0.0625026	-0.944579	-1.26648
2.4	5.8	-0.435234	0.160403	-0.0523693	-0.83922	-1.16642
2.4	5.9	-0.401149	0.119376	-0.0441485	-0.747066	-1.07299
2.4	6	-0.371294	0.0887331	-0.0374535	-0.666462	-0.986477
2.6	4.5	-2.1555	4.77271	-0.598525	-4.02091	-2.00223
2.6	4.6	-1.78341	3.6619	-0.478596	-3.50592	-2.10603
2.6	4.7	-1.49059	2.8026	-0.383541	-3.06232	-2.13385
2.6	4.8	-1.25961	2.13987	-0.308302	-2.67961	-2.10765
2.6	4.9	-1.07656	1.63019	-0.248764	-2.34875	-2.04388
2.6	5	-0.930641	1.23922	-0.201613	-2.06218	-1.95521
2.6	5.1	-0.813513	0.940071	-0.164197	-1.81341	-1.85105
2.6	5.2	-0.718685	0.711714	-0.134419	-1.59778	-1.73917
2.6	5.3	-0.641156	0.537787	-0.110627	-1.41029	-1.62428
2.6	5.4	-0.577084	0.405619	-0.0915326	-1.24708	-1.51008
2.6	5.5	-0.523515	0.305387	-0.0761391	-1.10474	-1.39901
2.6	5.6	-0.478202	0.229529	-0.0636693	-0.980491	-1.29283
2.6	5.7	-0.439404	0.17223	-0.0535251	-0.871866	-1.19256
2.6	5.8	-0.405778	0.129018	-0.0452401	-0.776729	-1.09873
2.6	5.9	-0.376316	0.0965163	-0.0384457	-0.693353	-1.0116
2.6	6	-0.350212	0.0721008	-0.0328549	-0.620115	-0.931082
2.8	4.5	-1.72507	3.55978	-0.451179	-3.54061	-2.15707
2.8	4.6	-1.44662	2.73883	-0.363994	-3.10023	-2.17201
2.8	4.7	-1.22644	2.10271	-0.29456	-2.71883	-2.13712
2.8	4.8	-1.05154	1.61094	-0.239266	-2.3882	-2.06807
2.8	4.9	-0.911803	1.23166	-0.195193	-2.10089	-1.97623
2.8	5	-0.799358	0.939842	-0.159994	-1.85094	-1.87045
2.8	5.1	-0.708136	0.715845	-0.131801	-1.63365	-1.75774
2.8	5.2	-0.63341	0.54422	-0.109131	-1.44431	-1.64263
2.8	5.3	-0.571559	0.413005	-0.0908186	-1.27909	-1.52846
2.8	5.4	-0.519782	0.312892	-0.0759558	-1.13473	-1.41757
2.8	5.5	-0.475909	0.236652	-0.0638354	-1.00835	-1.31144
2.8	5.6	-0.438323	0.178694	-0.0539038	-0.897682	-1.21121
2.8	5.7	-0.405722	0.134709	-0.0457337	-0.800585	-1.11733
2.8	5.8	-0.377123	0.101409	-0.0389866	-0.715316	-1.03002
2.8	5.9	-0.351756	0.0762306	-0.0333969	-0.640288	-0.949211
2.8	6	-0.329037	0.057223	-0.0287511	-0.574177	-0.874742
3	4.5	-1.39327	2.63877	-0.34549	-3.1091	-2.20908
3	4.6	-1.18388	2.03253	-0.28071	-2.73257	-2.16464
3	4.7	-1.01754	1.56286	-0.229021	-2.4052	-2.0889
3	4.8	-0.884587	1.1997	-0.187716	-2.12028	-1.99287
3	4.9	-0.777534	0.919351	-0.154622	-1.8713	-1.8841
3	5	-0.690618	0.703434	-0.128021	-1.65473	-1.76993
3	5.1	-0.619368	0.537354	-0.106548	-1.46539	-1.65395
3	5.2	-0.560332	0.409848	-0.0891279	-1.2999	-1.53951
3	5.3	-0.51087	0.312119	-0.0749246	-1.15498	-1.42866
3	5.4	-0.468917	0.237344	-0.0632801	-1.02786	-1.32271
3	5.5	-0.432948	0.1802	-0.053684	-0.916281	-1.22271
3	5.6	-0.401723	0.136625	-0.0457423	-0.818244	-1.12908
3	5.7	-0.374301	0.103442	-0.0391398	-0.731946	-1.04194
3	5.8	-0.34995	0.0782105	-0.0336349	-0.655876	-0.96125
3	5.9	-0.328111	0.0590521	-0.0290297	-0.588734	-0.886823
3	6	-0.308362	0.0445245	-0.0251632	-0.529349	-0.81835

## Sheet: benzene_pyridine(120)
x	z	Elec	Exch	Ind	Disp	Total
-3	4.5	-1.1953	3.19697	-0.424916	-3.23708	-1.66033
-3	4.6	-0.97654	2.47487	-0.346599	-2.84371	-1.69198
-3	4.7	-0.80541	1.91129	-0.283623	-2.50175	-1.67949
-3	4.8	-0.671376	1.47256	-0.232991	-2.20414	-1.63595
-3	4.9	-0.56605	1.13189	-0.192245	-1.94463	-1.57103
-3	5	-0.483157	0.868144	-0.159392	-1.71797	-1.49238
-3	5.1	-0.41757	0.66445	-0.13282	-1.52015	-1.40609
-3	5.2	-0.365322	0.5075	-0.111248	-1.34724	-1.31631
-3	5.3	-0.323415	0.386855	-0.0936529	-1.19592	-1.22614
-3	5.4	-0.289494	0.29433	-0.0792318	-1.06318	-1.13757
-3	5.5	-0.261797	0.223509	-0.0673551	-0.946756	-1.0524
-3	5.6	-0.238923	0.169429	-0.0575268	-0.844531	-0.971552
-3	5.7	-0.219804	0.128207	-0.0493625	-0.754643	-0.895603
-3	5.8	-0.203611	0.0968666	-0.0425532	-0.675527	-0.824825
-3	5.9	-0.18973	0.0730695	-0.0368561	-0.605681	-0.759197
-3	6	-0.17765	0.0550376	-0.0320722	-0.54407	-0.698755
-2.8	4.5	-1.61673	4.39747	-0.578412	-3.71849	-1.51616
-2.8	4.6	-1.30956	3.39126	-0.466785	-3.25193	-1.63702
-2.8	4.7	-1.06984	2.60817	-0.377596	-2.84807	-1.68734
-2.8	4.8	-0.882699	2.0008	-0.306441	-2.49866	-1.687
-2.8	4.9	-0.736337	1.53113	-0.249691	-2.19557	-1.65047
-2.8	5	-0.621471	1.16887	-0.20439	-1.93228	-1.58928
-2.8	5.1	-0.531141	0.890334	-0.168156	-1.70301	-1.51197
-2.8	5.2	-0.459601	0.676713	-0.139085	-1.50368	-1.42565
-2.8	5.3	-0.402584	0.513274	-0.115667	-1.32991	-1.33489
-2.8	5.4	-0.356764	0.388533	-0.096719	-1.17828	-1.24323
-2.8	5.5	-0.319591	0.29355	-0.081312	-1.04567	-1.15303
-2.8	5.6	-0.289122	0.221377	-0.0687261	-0.92968	-1.06615
-2.8	5.7	-0.263847	0.166656	-0.0583983	-0.828049	-0.983638
-2.8	5.8	-0.24262	0.125235	-0.0498854	-0.738842	-0.906112
-2.8	5.9	-0.224563	0.0939776	-0.0428442	-0.660556	-0.833985
-2.8	6	-0.209018	0.0704149	-0.0369922	-0.591592	-0.767187
-2.6	4.5	-2.15195	5.93429	-0.786496	-4.25272	-1.25687
-2.6	4.6	-1.72774	4.55462	-0.627453	-3.70046	-1.50104
-2.6	4.7	-1.39798	3.48557	-0.501465	-3.22604	-1.63992
-2.6	4.8	-1.14166	2.66027	-0.401888	-2.81735	-1.70063
-2.6	4.9	-0.942206	2.02523	-0.323276	-2.46528	-1.70553
-2.6	5	-0.786647	1.53808	-0.261208	-2.16107	-1.67084
-2.6	5.1	-0.664847	1.16534	-0.212135	-1.89715	-1.60879
-2.6	5.2	-0.569109	0.881072	-0.173238	-1.66892	-1.5302
-2.6	5.3	-0.493331	0.664742	-0.1423	-1.47078	-1.44167
-2.6	5.4	-0.43288	0.500523	-0.117585	-1.2986	-1.34854
-2.6	5.5	-0.384225	0.376145	-0.0977462	-1.14868	-1.2545
-2.6	5.6	-0.344645	0.282163	-0.0817475	-1.01795	-1.16218
-2.6	5.7	-0.312085	0.211293	-0.0687784	-0.903891	-1.07346
-2.6	5.8	-0.284963	0.157964	-0.0582183	-0.804175	-0.989392
-2.6	5.9	-0.262079	0.117912	-0.0495792	-0.71686	-0.910607
-2.6	6	-0.242519	0.087865	-0.0424794	-0.640214	-0.837347
-2.4	4.5	-2.80018	7.80706	-1.05578	-4.83343	-0.882325
-2.4	4.6	-2.22885	5.95974	-0.832452	-4.18309	-1.28466
-2.4	4.7	-1.78714	4.53608	-0.65732	-3.62923	-1.53761
-2.4	4.8	-1.4454	3.44302	-0.520341	-3.15502	-1.67775
-2.4	4.9	-1.18094	2.60669	-0.413363	-2.74896	-1.73658
-2.4	5	-0.975884	1.96876	-0.329837	-2.40008	-1.73704
-2.4	5.1	-0.816378	1.48359	-0.264558	-2.09962	-1.69697
-2.4	5.2	-0.69172	1.1155	-0.213423	-1.83991	-1.62955
-2.4	5.3	-0.593775	0.837077	-0.173239	-1.61585	-1.54579
-2.4	5.4	-0.516222	0.626927	-0.141528	-1.42193	-1.45276
-2.4	5.5	-0.454261	0.468641	-0.116385	-1.25378	-1.35578
-2.4	5.6	-0.404252	0.349691	-0.0963504	-1.10776	-1.25867
-2.4	5.7	-0.363431	0.260492	-0.0803013	-0.980727	-1.16397
-2.4	5.8	-0.329697	0.193733	-0.0673796	-0.870096	-1.07344
-2.4	5.9	-0.301458	0.143865	-0.0569217	-0.77355	-0.988064
-2.4	6	-0.277501	0.106651	-0.0484147	-0.688969	-0.908234
-2.2	4.5	-3.54198	9.95433	-1.38299	-5.44794	-0.418585
-2.2	4.6	-2.79698	7.55669	-1.07812	-4.68854	-1.00696
-2.2	4.7	-2.22386	5.71945	-0.841658	-4.04713	-1.3932
-2.2	4.8	-1.78313	4.31714	-0.658676	-3.50285	-1.62751
-2.2	4.9	-1.44382	3.25039	-0.517285	-3.03928	-1.74999
-2.2	5	-1.18223	2.44144	-0.408065	-2.64331	-1.79216
-2.2	5.1	-0.97996	1.82979	-0.32362	-2.30405	-1.77784
-2.2	5.2	-0.822882	1.36846	-0.258192	-2.01218	-1.72479
-2.2	5.3	-0.700248	1.0215	-0.207335	-1.76147	-1.64756
-2.2	5.4	-0.603784	0.761078	-0.167643	-1.54541	-1.55576
-2.2	5.5	-0.527271	0.566015	-0.136518	-1.35862	-1.45639
-2.2	5.6	-0.465947	0.420215	-0.111983	-1.19703	-1.35474
-2.2	5.7	-0.416247	0.311457	-0.0925352	-1.05691	-1.25424
-2.2	5.8	-0.375469	0.230486	-0.0770338	-0.935276	-1.15729
-2.2	5.9	-0.341573	0.170314	-0.0646068	-0.829452	-1.06532
-2.2	6	-0.31302	0.125678	-0.0545911	-0.737204	-0.979137
-2	4.5	-4.33388	12.2376	-1.74891	-6.07396	0.0808605
-2	4.6	-3.39859	9.23995	-1.34943	-5.19826	-0.706322
-2	4.7	-2.68273	6.95605	-1.04288	-4.46505	-1.2346
-2	4.8	-2.13495	5.22253	-0.808055	-3.84749	-1.56797
-2	4.9	-1.71547	3.91138	-0.628362	-3.32592	-1.75837
-2	5	-1.39383	2.92272	-0.490866	-2.88255	-1.84453
-2	5.1	-1.14648	2.17931	-0.385554	-2.50444	-1.85716
-2	5.2	-0.955486	1.6217	-0.304722	-2.18055	-1.81906
-2	5.3	-0.807209	1.20456	-0.24248	-1.90347	-1.7486
-2	5.4	-0.691279	0.893119	-0.194357	-1.66536	-1.65788
-2	5.5	-0.599859	0.661051	-0.156967	-1.46041	-1.55618
-2	5.6	-0.527063	0.488464	-0.12776	-1.2835	-1.44986
-2	5.7	-0.468415	0.360357	-0.104813	-1.13061	-1.34349
-2	5.8	-0.420584	0.265442	-0.0866767	-0.99818	-1.24
-2	5.9	-0.381053	0.195247	-0.0722571	-0.883308	-1.14137
-2	6	-0.347935	0.143421	-0.0607221	-0.783437	-1.04867
-1.8	4.5	-5.10873	14.4411	-2.11529	-6.67734	0.539704
-1.8	4.6	-3.98326	10.8507	-1.61837	-5.68663	-0.437562
-1.8	4.7	-3.1258	8.12946	-1.2406	-4.86347	-1.10042
-1.8	4.8	-2.47265	6.07457	-0.953687	-4.17566	-1.52743
-1.8	4.9	-1.97489	4.52804	-0.735873	-3.59717	-1.77989
-1.8	5	-1.5947	3.36772	-0.570488	-3.10823	-1.90571
-1.8	5.1	-1.3039	2.49975	-0.44476	-2.69335	-1.94226
-1.8	5.2	-1.08045	1.85188	-0.348965	-2.33918	-1.91671
-1.8	5.3	-0.907783	1.36947	-0.275742	-2.03708	-1.85114
-1.8	5.4	-0.773457	1.01099	-0.219537	-1.77829	-1.7603
-1.8	5.5	-0.668042	0.745102	-0.17618	-1.55607	-1.65519
-1.8	5.6	-0.584514	0.548244	-0.142548	-1.36474	-1.54356
-1.8	5.7	-0.517538	0.402766	-0.116303	-1.19978	-1.43085
-1.8	5.8	-0.463158	0.295447	-0.0956964	-1.05725	-1.32066
-1.8	5.9	-0.418407	0.216417	-0.0794135	-0.933863	-1.21527
-1.8	6	-0.381067	0.158316	-0.0664613	-0.826779	-1.11599
-1.6	4.5	-5.78285	16.3007	-2.42892	-7.21847	0.870455
-1.6	4.6	-4.4897	12.199	-1.84742	-6.12377	-0.261909
-1.6	4.7	-3.50814	9.10355	-1.40832	-5.22034	-1.03324
-1.6	4.8	-2.76323	6.77585	-1.07685	-4.46947	-1.53369
-1.6	4.9	-2.19757	5.03123	-0.826612	-3.84006	-1.83301
-1.6	5	-1.76726	3.72759	-0.637599	-3.31129	-1.98855
-1.6	5.1	-1.43917	2.75631	-0.494636	-2.86352	-2.04102
-1.6	5.2	-1.18809	2.03435	-0.38625	-2.48239	-2.02238
-1.6	5.3	-0.994792	1.49882	-0.303807	-2.15791	-1.95768
-1.6	5.4	-0.844959	1.1024	-0.24083	-1.8805	-1.86389
-1.6	5.5	-0.727788	0.809516	-0.192478	-1.64279	-1.75354
-1.6	5.6	-0.635251	0.593474	-0.155144	-1.43846	-1.63538
-1.6	5.7	-0.561277	0.434416	-0.126141	-1.26261	-1.51561
-1.6	5.8	-0.501383	0.317511	-0.103468	-1.11093	-1.39827
-1.6	5.9	-0.452217	0.231735	-0.0856227	-0.979843	-1.28595
-1.6	6	-0.41128	0.168906	-0.0714814	-0.866264	-1.18012
-1.4	4.5	-6.27354	17.5632	-2.63516	-7.65559	0.998879
-1.4	4.6	-4.85861	13.1065	-1.9989	-6.48247	-0.233453
-1.4	4.7	-3.78703	9.75312	-1.52001	-5.51631	-1.07023
-1.4	4.8	-2.97585	7.23873	-1.15952	-4.71546	-1.6121
-1.4	4.9	-2.36147	5.35962	-0.888069	-4.04698	-1.9369
-1.4	5	-1.89526	3.95959	-0.683523	-3.4838	-2.10299
-1.4	5.1	-1.54075	2.91947	-0.529158	-3.00904	-2.15947
-1.4	5.2	-1.27	2.14857	-0.412387	-2.60616	-2.13998
-1.4	5.3	-1.06213	1.57838	-0.323756	-2.26233	-2.06984
-1.4	5.4	-0.901309	1.15754	-0.256195	-1.96918	-1.96914
-1.4	5.5	-0.775774	0.847538	-0.204432	-1.71842	-1.85109
-1.4	5.6	-0.676785	0.619512	-0.164544	-1.50283	-1.72465
-1.4	5.7	-0.597746	0.452125	-0.13362	-1.31764	-1.59688
-1.4	5.8	-0.533805	0.329459	-0.109488	-1.15808	-1.47191
-1.4	5.9	-0.481342	0.239723	-0.0905267	-1.02033	-1.35248
-1.4	6	-0.437667	0.174188	-0.0755225	-0.901167	-1.24017
-1.2	4.5	-6.52297	18.0633	-2.69801	-7.96816	0.874169
-1.2	4.6	-5.04879	13.4599	-2.04844	-6.74596	-0.383338
-1.2	4.7	-3.93351	10.0006	-1.55906	-5.73985	-1.23185
-1.2	4.8	-3.09015	7.41045	-1.19037	-4.90545	-1.77553
-1.2	4.9	-2.45222	5.47757	-0.912518	-4.20872	-2.0959
-1.2	5	-1.96877	4.03963	-0.702978	-3.62136	-2.25347
-1.2	5.1	-1.6015	2.97304	-0.544726	-3.12642	-2.29962
-1.2	5.2	-1.32132	2.18382	-0.424924	-2.7064	-2.26881
-1.2	5.3	-1.10623	1.6011	-0.333921	-2.34826	-2.18731
-1.2	5.4	-0.939933	1.1718	-0.264502	-2.0426	-2.07523
-1.2	5.5	-0.810122	0.856159	-0.211271	-1.78128	-1.94651
-1.2	5.6	-0.707696	0.624438	-0.170224	-1.55675	-1.81023
-1.2	5.7	-0.625881	0.454685	-0.138372	-1.36395	-1.67352
-1.2	5.8	-0.559595	0.330545	-0.113499	-1.19796	-1.54051
-1.2	5.9	-0.505125	0.239929	-0.0939377	-1.05474	-1.41388
-1.2	6	-0.459694	0.173902	-0.0784456	-0.930914	-1.29515
-1	4.5	-6.51738	17.7881	-2.61689	-8.151	0.502834
-1	4.6	-5.05211	13.2542	-1.99582	-6.91474	-0.708433
-1	4.7	-3.94274	9.84578	-1.52551	-5.89149	-1.51396
-1	4.8	-3.10364	7.29337	-1.16955	-5.03955	-2.01936
-1	4.9	-2.46855	5.38857	-0.900154	-4.32622	-2.30635
-1	5	-1.98719	3.97158	-0.69619	-3.72373	-2.43553
-1	5.1	-1.62129	2.92078	-0.541569	-3.21533	-2.45741
-1	5.2	-1.34191	2.14354	-0.424078	-2.7834	-2.40585
-1	5.3	-1.1272	1.56997	-0.334502	-2.41503	-2.30676
-1	5.4	-0.960954	1.14769	-0.265915	-2.10044	-2.17962
-1	5.5	-0.830928	0.837454	-0.213131	-1.83113	-2.03774
-1	5.6	-0.728105	0.609942	-0.172283	-1.60004	-1.89049
-1	5.7	-0.645705	0.443431	-0.140475	-1.4013	-1.74405
-1	5.8	-0.578743	0.321825	-0.115551	-1.23035	-1.60282
-1	5.9	-0.52352	0.233183	-0.0958872	-1.08287	-1.46909
-1	6	-0.477286	0.16869	-0.0802657	-0.955373	-1.34423
-0.8	4.5	-6.30129	16.8983	-2.42928	-8.23157	-0.0638046
-0.8	4.6	-4.9012	12.6079	-1.86689	-7.00404	-1.16425
-0.8	4.7	-3.8392	9.37604	-1.43727	-5.98197	-1.8824
-0.8	4.8	-3.03417	6.95118	-1.10952	-5.12503	-2.31754
-0.8	4.9	-2.42392	5.13939	-0.859705	-4.40429	-2.54853
-0.8	5	-1.96058	3.78977	-0.669282	-3.79421	-2.6343
-0.8	5.1	-1.60758	2.78788	-0.523984	-3.27813	-2.62181
-0.8	5.2	-1.33739	2.04619	-0.412874	-2.8389	-2.54297
-0.8	5.3	-1.12913	1.49852	-0.327624	-2.46396	-2.4222
-0.8	5.4	-0.967379	1.09512	-0.261938	-2.14336	-2.27756
-0.8	5.5	-0.840397	0.798697	-0.21107	-1.86864	-2.12141
-0.8	5.6	-0.739564	0.581321	-0.171463	-1.63287	-1.96258
-0.8	5.7	-0.658377	0.422264	-0.140443	-1.43002	-1.80658
-0.8	5.8	-0.592069	0.306151	-0.116001	-1.25549	-1.65741
-0.8	5.9	-0.537098	0.221568	-0.0966179	-1.10488	-1.51703
-0.8	6	-0.490833	0.160078	-0.0811441	-0.974659	-1.38656
-0.6	4.5	-5.96665	15.6982	-2.19771	-8.24507	-0.711254
-0.6	4.6	-4.66359	11.7395	-1.70513	-7.03829	-1.66749
-0.6	4.7	-3.67194	8.74822	-1.32467	-6.0262	-2.27459
-0.6	4.8	-2.91795	6.49769	-1.03153	-5.17362	-2.62541
-0.6	4.9	-2.34451	4.8114	-0.806033	-4.45174	-2.79088
-0.6	5	-1.90797	3.55282	-0.632661	-3.8402	-2.82801
-0.6	5.1	-1.5742	2.61648	-0.49926	-3.31913	-2.7761
-0.6	5.2	-1.31782	1.92207	-0.396404	-2.87618	-2.66833
-0.6	5.3	-1.11938	1.4085	-0.316841	-2.49736	-2.52509
-0.6	5.4	-0.964565	1.02974	-0.255042	-2.17334	-2.3632
-0.6	5.5	-0.842426	0.751138	-0.206805	-1.89523	-2.19332
-0.6	5.6	-0.744917	0.546676	-0.168958	-1.6565	-2.02369
-0.6	5.7	-0.665944	0.397007	-0.139101	-1.45116	-1.8592
-0.6	5.8	-0.601049	0.287705	-0.115415	-1.274	-1.70276
-0.6	5.9	-0.546916	0.208089	-0.0965186	-1.12124	-1.55659
-0.6	6	-0.501079	0.150223	-0.0813502	-0.989107	-1.42131
-0.4	4.5	-5.63188	14.555	-1.98909	-8.22969	-1.29567
-0.4	4.6	-4.42482	10.9137	-1.55797	-7.04287	-2.11195
-0.4	4.7	-3.50318	8.15224	-1.22128	-6.04356	-2.61578
-0.4	4.8	-2.79993	6.06834	-0.959298	-5.19706	-2.88795
-0.4	4.9	-2.26303	4.50226	-0.755892	-4.47808	-2.99475
-0.4	5	-1.85283	3.33018	-0.598114	-3.86615	-2.98691
-0.4	5.1	-1.53829	2.45606	-0.475666	-3.34395	-2.90184
-0.4	5.2	-1.29557	1.80657	-0.38045	-2.89931	-2.76876
-0.4	5.3	-1.1069	1.32517	-0.306184	-2.51862	-2.60654
-0.4	5.4	-0.959004	0.969569	-0.248026	-2.1928	-2.43026
-0.4	5.5	-0.841724	0.707625	-0.202273	-1.91281	-2.24918
-0.4	5.6	-0.747563	0.515172	-0.166106	-1.67232	-2.07082
-0.4	5.7	-0.670856	0.374178	-0.137376	-1.46536	-1.89942
-0.4	5.8	-0.607446	0.27115	-0.114441	-1.28669	-1.73743
-0.4	5.9	-0.554238	0.196076	-0.0960374	-1.13255	-1.58675
-0.4	6	-0.508932	0.141501	-0.0811886	-0.999161	-1.44778
-0.2	4.5	-5.40897	13.8035	-1.85684	-8.21635	-1.67868
-0.2	4.6	-4.26663	10.3711	-1.46408	-7.0433	-2.40291
-0.2	4.7	-3.39193	7.76136	-1.15499	-6.05126	-2.83682
-0.2	4.8	-2.72256	5.78705	-0.912761	-5.20867	-3.05694
-0.2	4.9	-2.2104	4.30024	-0.723448	-4.49175	-3.12537
-0.2	5	-1.81778	3.18506	-0.575658	-3.88095	-3.08932
-0.2	5.1	-1.51584	2.35178	-0.460241	-3.3582	-2.9825
-0.2	5.2	-1.28226	1.73166	-0.369943	-2.91249	-2.83304
-0.2	5.3	-1.10007	1.27128	-0.299093	-2.53106	-2.65895
-0.2	5.4	-0.956751	0.930774	-0.243286	-2.20426	-2.47352
-0.2	5.5	-0.842635	0.679656	-0.199143	-1.92322	-2.28534
-0.2	5.6	-0.75061	0.494989	-0.164069	-1.68178	-2.10147
-0.2	5.7	-0.67536	0.359607	-0.136078	-1.47389	-1.92572
-0.2	5.8	-0.612871	0.260622	-0.113639	-1.29433	-1.76021
-0.2	5.9	-0.560219	0.188465	-0.0955656	-1.13937	-1.60668
-0.2	6	-0.515211	0.135996	-0.0809369	-1.00516	-1.46531
0	4.5	-5.37226	13.6607	-1.83139	-8.22585	-1.76877
0	4.6	-4.24288	10.2686	-1.44599	-7.05355	-2.47377
0	4.7	-3.37737	7.68795	-1.14218	-6.06148	-2.89308
0	4.8	-2.71451	5.73454	-0.903743	-5.21826	-3.10197
0	4.9	-2.20705	4.26274	-0.717133	-4.50075	-3.16219
0	5	-1.81769	3.1583	-0.571251	-3.88927	-3.11991
0	5.1	-1.51792	2.33272	-0.457173	-3.36612	-3.00849
0	5.2	-1.28556	1.71793	-0.367813	-2.91896	-2.8544
0	5.3	-1.10447	1.2615	-0.29761	-2.53689	-2.67748
0	5.4	-0.961749	0.923769	-0.242253	-2.20939	-2.48962
0	5.5	-0.847966	0.674634	-0.198415	-1.9279	-2.29965
0	5.6	-0.756098	0.491388	-0.163549	-1.68574	-2.114
0	5.7	-0.680875	0.357025	-0.135702	-1.47734	-1.93689
0	5.8	-0.618336	0.258766	-0.113359	-1.29734	-1.77027
0	5.9	-0.565575	0.187132	-0.0953529	-1.142	-1.6158
0	6	-0.520422	0.135037	-0.0807714	-1.00749	-1.47364
0.2	4.5	-5.53714	14.1722	-1.9174	-8.26116	-1.54349
0.2	4.6	-4.36457	10.6391	-1.50714	-7.07612	-2.30877
0.2	4.7	-3.4674	7.95558	-1.18541	-6.07615	-2.77337
0.2	4.8	-2.78149	5.92759	-0.934075	-5.22748	-3.01547
0.2	4.9	-2.25704	4.40175	-0.738238	-4.50642	-3.09995
0.2	5	-1.85521	3.25838	-0.585801	-3.89241	-3.07505
0.2	5.1	-1.5461	2.40467	-0.467102	-3.36724	-2.97578
0.2	5.2	-1.30711	1.76975	-0.374504	-2.91943	-2.83129
0.2	5.3	-1.12106	1.29883	-0.302054	-2.53637	-2.66066
0.2	5.4	-0.974659	0.950697	-0.245145	-2.20841	-2.47752
0.2	5.5	-0.858175	0.694073	-0.200247	-1.92665	-2.291
0.2	5.6	-0.764334	0.505443	-0.164665	-1.68431	-2.10787
0.2	5.7	-0.687622	0.367169	-0.13633	-1.47558	-1.93236
0.2	5.8	-0.623981	0.266114	-0.113667	-1.29582	-1.76735
0.2	5.9	-0.570398	0.19245	-0.095449	-1.14053	-1.61393
0.2	6	-0.524622	0.13889	-0.0807297	-1.00615	-1.47261
0.4	4.5	-5.85546	15.2004	-2.09407	-8.30815	-1.05726
0.4	4.6	-4.59647	11.3828	-1.63211	-7.10005	-1.94579
0.4	4.7	-3.63634	8.49255	-1.27336	-6.08611	-2.50326
0.4	4.8	-2.90447	6.31468	-0.995586	-5.22894	-2.81432
0.4	4.9	-2.34649	4.68054	-0.780939	-4.50287	-2.94976
0.4	5	-1.92013	3.4589	-0.615188	-3.88432	-2.96073
0.4	5.1	-1.59335	2.54924	-0.487127	-3.35918	-2.89042
0.4	5.2	-1.34155	1.87382	-0.387989	-2.91116	-2.76688
0.4	5.3	-1.14593	1.37385	-0.311001	-2.52775	-2.61083
0.4	5.4	-0.992687	1.00485	-0.250975	-2.19995	-2.43876
0.4	5.5	-0.871249	0.7332	-0.203951	-1.91863	-2.26063
0.4	5.6	-0.773803	0.533726	-0.166929	-1.67677	-2.08378
0.4	5.7	-0.694529	0.387647	-0.137634	-1.46854	-1.91305
0.4	5.8	-0.629034	0.280948	-0.114331	-1.28935	-1.75177
0.4	5.9	-0.574122	0.203202	-0.0956933	-1.13464	-1.60125
0.4	6	-0.527398	0.146689	-0.0807026	-1.00082	-1.46223
0.6	4.5	-6.22988	16.4581	-2.31725	-8.34025	-0.429292
0.6	4.6	-4.86811	12.2922	-1.78861	-7.10698	-1.47152
0.6	4.7	-3.83265	9.14964	-1.38265	-6.07632	-2.14199
0.6	4.8	-3.04609	6.78891	-1.07149	-5.21099	-2.53966
0.6	4.9	-2.44826	5.02277	-0.833276	-4.4809	-2.73967
0.6	5	-1.99311	3.70584	-0.650955	-3.86141	-2.79964
0.6	5.1	-1.64536	2.72739	-0.511301	-3.33667	-2.76595
0.6	5.2	-1.3783	2.00251	-0.404105	-2.88969	-2.66959
0.6	5.3	-1.17166	1.46693	-0.321556	-2.50784	-2.53412
0.6	5.4	-1.01047	1.07225	-0.257722	-2.18159	-2.37752
0.6	5.5	-0.883304	0.782079	-0.208118	-1.90201	-2.21136
0.6	5.6	-0.781763	0.569217	-0.169369	-1.66174	-2.04365
0.6	5.7	-0.69957	0.413437	-0.138928	-1.45497	-1.88003
0.6	5.8	-0.63202	0.299709	-0.114876	-1.27718	-1.72437
0.6	5.9	-0.575672	0.21686	-0.0957589	-1.12377	-1.57834
0.6	6	-0.527961	0.156636	-0.0804673	-0.991129	-1.44292
0.8	4.5	-6.54163	17.5789	-2.52545	-8.32171	0.190147
0.8	4.6	-5.0924	13.1041	-1.93265	-7.06845	-0.989368
0.8	4.7	-3.99377	9.7376	-1.48191	-6.02838	-1.76646
0.8	4.8	-3.16108	7.215	-1.13948	-5.16056	-2.24611
0.8	4.9	-2.52982	5.33145	-0.879459	-4.43148	-2.50932
0.8	5	-2.05032	3.92973	-0.681972	-3.81488	-2.61744
0.8	5.1	-1.68492	2.88996	-0.531814	-3.29392	-2.6207
0.8	5.2	-1.4051	2.12072	-0.417388	-2.85103	-2.55279
0.8	5.3	-1.18927	1.55305	-0.329908	-2.47332	-2.43945
0.8	5.4	-1.02149	1.13509	-0.262745	-2.15079	-2.29994
0.8	5.5	-0.889624	0.828017	-0.210922	-1.87479	-2.14732
0.8	5.6	-0.784767	0.602834	-0.170716	-1.63735	-1.99
0.8	5.7	-0.700243	0.438091	-0.139339	-1.43374	-1.83523
0.8	5.8	-0.631135	0.317806	-0.114697	-1.25845	-1.68647
0.8	5.9	-0.573743	0.230155	-0.0952237	-1.10726	-1.54607
0.8	6	-0.525371	0.166411	-0.0797288	-0.97659	-1.41528
1	4.5	-6.68231	18.2133	-2.65375	-8.21249	0.664797
1	4.6	-5.19153	13.5669	-2.01871	-6.9592	-0.602527
1	4.7	-4.06252	10.0763	-1.53915	-5.92481	-1.4502
1	4.8	-3.20802	7.46323	-1.1771	-5.06433	-1.98622
1	4.9	-2.56089	5.51384	-0.90371	-4.34452	-2.29528
1	5	-2.06996	4.06416	-0.697164	-3.73759	-2.44055
1	5.1	-1.69626	2.98932	-0.54091	-3.22576	-2.47361
1	5.2	-1.41048	2.19438	-0.422428	-2.7913	-2.42983
1	5.3	-1.19044	1.60782	-0.332292	-2.42125	-2.33617
1	5.4	-1.01971	1.17591	-0.263428	-2.1053	-2.21252
1	5.5	-0.88581	0.858522	-0.210554	-1.83513	-2.07297
1	5.6	-0.779614	0.625671	-0.169722	-1.60296	-1.92663
1	5.7	-0.694265	0.455216	-0.138002	-1.40381	-1.78086
1	5.8	-0.6247	0.330661	-0.113201	-1.23238	-1.63962
1	5.9	-0.567119	0.23981	-0.093681	-1.08454	-1.50553
1	6	-0.518748	0.173665	-0.0782099	-0.956768	-1.38006
1.2	4.5	-6.58374	18.1195	-2.65335	-7.98387	0.898579
1.2	4.6	-5.11422	13.5061	-2.01309	-6.75853	-0.379689
1.2	4.7	-4.00165	10.0388	-1.53104	-5.74951	-1.24335
1.2	4.8	-3.15959	7.44211	-1.16806	-4.91242	-1.79796
1.2	4.9	-2.52159	5.50371	-0.894667	-4.21308	-2.12564
1.2	5	-2.03741	4.06122	-0.688587	-3.62466	-2.28944
1.2	5.1	-1.66868	2.99081	-0.533032	-3.12866	-2.33956
1.2	5.2	-1.38663	2.1984	-0.415335	-2.70789	-2.31145
1.2	5.3	-1.16943	1.61309	-0.325989	-2.34967	-2.23201
1.2	5.4	-1.00092	1.18158	-0.257875	-2.04366	-2.12088
1.2	5.5	-0.868806	0.86408	-0.205683	-1.78215	-1.99256
1.2	5.6	-0.764092	0.630836	-0.165464	-1.55742	-1.85615
1.2	5.7	-0.680007	0.459829	-0.134282	-1.36457	-1.71903
1.2	5.8	-0.611551	0.334666	-0.109949	-1.19852	-1.58535
1.2	5.9	-0.554965	0.243216	-0.0908328	-1.05527	-1.45785
1.2	6	-0.507501	0.176511	-0.0757105	-0.931417	-1.33812
1.4	4.5	-6.22919	17.2236	-2.50855	-7.61998	0.865906
1.4	4.6	-4.84868	12.8646	-1.905	-6.4562	-0.345249
1.4	4.7	-3.80202	9.582	-1.45005	-5.49737	-1.16744
1.4	4.8	-3.00848	7.11863	-1.10715	-4.70105	-1.69805
1.4	4.9	-2.40626	5.27586	-0.848645	-4.03387	-2.01292
1.4	5	-1.94824	3.90183	-0.653638	-3.47437	-2.17442
1.4	5.1	-1.59878	2.87998	-0.506327	-3.00165	-2.22678
1.4	5.2	-1.3309	2.12189	-0.394784	-2.60022	-2.20401
1.4	5.3	-1.12431	1.5606	-0.310048	-2.25781	-2.13157
1.4	5.4	-0.963657	1.14588	-0.2454	-1.96557	-2.02874
1.4	5.5	-0.837528	0.840026	-0.195828	-1.7154	-1.90873
1.4	5.6	-0.737407	0.614825	-0.1576	-1.50065	-1.78083
1.4	5.7	-0.656907	0.44931	-0.127939	-1.31598	-1.65152
1.4	5.8	-0.591299	0.327868	-0.104779	-1.15685	-1.52506
1.4	5.9	-0.537023	0.238915	-0.086574	-1.01945	-1.40413
1.4	6	-0.491469	0.173865	-0.0721646	-0.900561	-1.29033
1.6	4.5	-5.65633	15.6232	-2.24096	-7.13411	0.591762
1.6	4.6	-4.42101	11.7077	-1.70908	-6.06234	-0.484777
1.6	4.7	-3.48166	8.74879	-1.30618	-5.17485	-1.2139
1.6	4.8	-2.76725	6.52087	-1.00116	-4.43484	-1.68238
1.6	4.9	-2.22334	4.84856	-0.770293	-3.81301	-1.95808
1.6	5	-1.80837	3.59749	-0.595482	-3.2899	-2.09626
1.6	5.1	-1.49057	2.664	-0.462944	-2.84681	-2.13633
1.6	5.2	-1.24615	1.9691	-0.362231	-2.46985	-2.10913
1.6	5.3	-1.05697	1.45288	-0.28545	-2.14759	-2.03713
1.6	5.4	-0.909327	1.07022	-0.226667	-1.87234	-1.93811
1.6	5.5	-0.792988	0.787082	-0.181436	-1.63631	-1.82365
1.6	5.6	-0.700308	0.577932	-0.146434	-1.43339	-1.7022
1.6	5.7	-0.625546	0.423709	-0.119189	-1.25865	-1.57967
1.6	5.8	-0.564395	0.310196	-0.0978436	-1.10787	-1.45992
1.6	5.9	-0.513663	0.226778	-0.0810151	-0.977506	-1.34541
1.6	6	-0.470965	0.165577	-0.0676571	-0.864511	-1.23756
1.8	4.5	-4.93853	13.5408	-1.89818	-6.56198	0.142066
1.8	4.6	-3.8834	10.1904	-1.458	-5.5999	-0.750874
1.8	4.7	-3.07782	7.64726	-1.1219	-4.79846	-1.35093
1.8	4.8	-2.46254	5.72368	-0.865624	-4.12479	-1.72927
1.8	4.9	-1.99201	4.27353	-0.670346	-3.55767	-1.9465
1.8	5	-1.63128	3.18394	-0.521544	-3.07758	-2.04646
1.8	5.1	-1.35387	2.36734	-0.408027	-2.66925	-2.06381
1.8	5.2	-1.1394	1.75681	-0.321241	-2.32064	-2.02446
1.8	5.3	-0.972558	1.30139	-0.254672	-2.02201	-1.94786
1.8	5.4	-0.841642	0.962387	-0.203396	-1.76631	-1.84896
1.8	5.5	-0.73792	0.710522	-0.163704	-1.54654	-1.73765
1.8	5.6	-0.654834	0.523724	-0.132807	-1.35722	-1.62114
1.8	5.7	-0.587444	0.38544	-0.108615	-1.19384	-1.50446
1.8	5.8	-0.532025	0.283255	-0.089556	-1.0526	-1.39093
1.8	5.9	-0.485811	0.207871	-0.0744501	-0.930208	-1.2826
1.8	6	-0.446729	0.152352	-0.0623981	-0.823993	-1.18077
2	4.5	-4.16162	11.2484	-1.53461	-5.9462	-0.394013
2	4.6	-3.29837	8.50683	-1.18969	-5.10099	-1.08222
2	4.7	-2.63588	6.4148	-0.923745	-4.38946	-1.53429
2	4.8	-2.12723	4.82449	-0.719103	-3.78921	-1.81105
2	4.9	-1.73623	3.61958	-0.561818	-3.27994	-1.95841
2	5	-1.43473	2.70952	-0.440953	-2.84622	-2.01238
2	5.1	-1.20144	2.02397	-0.34798	-2.47551	-2.00096
2	5.2	-1.02006	1.50891	-0.27631	-2.15769	-1.94515
2	5.3	-0.877953	1.12285	-0.220878	-1.88522	-1.8612
2	5.4	-0.765706	0.834073	-0.177821	-1.65077	-1.76023
2	5.5	-0.676132	0.618509	-0.144212	-1.44878	-1.65062
2	5.6	-0.603861	0.457894	-0.117835	-1.27423	-1.53803
2	5.7	-0.544789	0.338451	-0.0970158	-1.12322	-1.42658
2	5.8	-0.495863	0.249793	-0.0804884	-0.992368	-1.31893
2	5.9	-0.454775	0.184099	-0.0672903	-0.878735	-1.2167
2	6	-0.419791	0.135504	-0.0566886	-0.779862	-1.12084
2.2	4.5	-3.40265	8.99526	-1.1949	-5.3253	-0.927592
2.2	4.6	-2.72272	6.83775	-0.93621	-4.59309	-1.41427
2.2	4.7	-2.19787	5.18282	-0.734668	-3.97151	-1.72122
2.2	4.8	-1.79259	3.9181	-0.57802	-3.44344	-1.89596
2.2	4.9	-1.47901	2.95473	-0.456432	-2.99201	-1.97272
2.2	5	-1.23573	2.22314	-0.362077	-2.6053	-1.97997
2.2	5.1	-1.04612	1.66904	-0.288775	-2.27351	-1.93938
2.2	5.2	-0.897621	1.25051	-0.231703	-1.98782	-1.86663
2.2	5.3	-0.780344	0.935142	-0.187112	-1.74194	-1.77426
2.2	5.4	-0.686925	0.698014	-0.152121	-1.5296	-1.67064
2.2	5.5	-0.611727	0.520101	-0.124528	-1.34597	-1.56213
2.2	5.6	-0.550494	0.386865	-0.102652	-1.18689	-1.45318
2.2	5.7	-0.499991	0.2873	-0.085214	-1.04882	-1.34672
2.2	5.8	-0.457785	0.213033	-0.0712365	-0.928818	-1.24481
2.2	5.9	-0.422028	0.157738	-0.0599737	-0.82432	-1.14858
2.2	6	-0.391324	0.116638	-0.0508486	-0.733145	-1.05868
2.4	4.5	-2.7181	6.96215	-0.905942	-4.72758	-1.38948
2.4	4.6	-2.19889	5.3186	-0.71781	-4.09844	-1.69654
2.4	4.7	-1.79587	4.0519	-0.569784	-3.56111	-1.87487
2.4	4.8	-1.48271	3.07885	-0.453572	-3.10049	-1.95793
2.4	4.9	-1.23885	2.33382	-0.362444	-2.70482	-1.97229
2.4	5	-1.04827	1.76503	-0.290979	-2.36412	-1.93833
2.4	5.1	-0.898526	1.33189	-0.234861	-2.06998	-1.87147
2.4	5.2	-0.780205	1.00302	-0.190676	-1.81628	-1.78414
2.4	5.3	-0.685929	0.753886	-0.155761	-1.59662	-1.68442
2.4	5.4	-0.610074	0.565549	-0.128046	-1.40633	-1.5789
2.4	5.5	-0.548387	0.423499	-0.105932	-1.24119	-1.47201
2.4	5.6	-0.497618	0.316581	-0.0881988	-1.09755	-1.36679
2.4	5.7	-0.455308	0.236268	-0.0739011	-0.972529	-1.26547
2.4	5.8	-0.419573	0.176057	-0.0623156	-0.863497	-1.16933
2.4	5.9	-0.38898	0.130972	-0.0528814	-0.768131	-1.07902
2.4	6	-0.362463	0.0973181	-0.0451618	-0.684841	-0.995148
2.6	4.5	-2.139	5.24794	-0.677151	-4.16863	-1.73684
2.6	4.6	-1.75151	4.02677	-0.542522	-3.63155	-1.89881
2.6	4.7	-1.44926	3.08178	-0.435689	-3.16973	-1.9729
2.6	4.8	-1.21291	2.35273	-0.351049	-2.77142	-1.98265
2.6	4.9	-1.02758	1.79199	-0.284027	-2.42736	-1.94697
2.6	5	-0.881558	1.36186	-0.230919	-2.12966	-1.88028
2.6	5.1	-0.765812	1.03272	-0.188753	-1.87145	-1.79329
2.6	5.2	-0.673476	0.781566	-0.155169	-1.64778	-1.69486
2.6	5.3	-0.599141	0.590344	-0.12831	-1.45339	-1.5905
2.6	5.4	-0.538664	0.445067	-0.106723	-1.2843	-1.48462
2.6	5.5	-0.488913	0.334939	-0.0892851	-1.137	-1.38026
2.6	5.6	-0.44747	0.251641	-0.0751259	-1.00845	-1.2794
2.6	5.7	-0.412531	0.188744	-0.0635728	-0.896143	-1.1835
2.6	5.8	-0.382679	0.141329	-0.0540989	-0.797831	-1.09328
2.6	5.9	-0.356845	0.105687	-0.0462987	-0.71178	-1.00924
2.6	6	-0.334202	0.0789246	-0.0398465	-0.63624	-0.931364
2.8	4.5	-1.67483	3.88027	-0.505559	-3.65831	-1.95843
2.8	4.6	-1.38937	2.98732	-0.409236	-3.20132	-2.01261
2.8	4.7	-1.16554	2.29453	-0.33232	-2.80591	-2.00924
2.8	4.8	-0.989503	1.75854	-0.27093	-2.46316	-1.96506
2.8	4.9	-0.850502	1.34484	-0.221901	-2.16563	-1.89319
2.8	5	-0.740086	1.02633	-0.18268	-1.90688	-1.80332
2.8	5.1	-0.65172	0.781694	-0.151211	-1.68202	-1.70326
2.8	5.2	-0.580526	0.594246	-0.125861	-1.48611	-1.59825
2.8	5.3	-0.522535	0.450907	-0.105345	-1.31529	-1.49226
2.8	5.4	-0.474806	0.341535	-0.0886515	-1.16612	-1.38805
2.8	5.5	-0.435026	0.258256	-0.0749981	-1.03559	-1.28736
2.8	5.6	-0.401512	0.194959	-0.0637713	-0.921399	-1.19172
2.8	5.7	-0.3729	0.146933	-0.0544985	-0.821268	-1.10173
2.8	5.8	-0.34815	0.110584	-0.0468058	-0.733406	-1.01778
2.8	5.9	-0.32647	0.0831077	-0.0403983	-0.656142	-0.939903
2.8	6	-0.307254	0.0623711	-0.0350413	-0.588097	-0.868022
3	4.5	-1.3186	2.83612	-0.381723	-3.19965	-2.06386
3	4.6	-1.10823	2.18755	-0.311749	-2.81126	-2.0437
3	4.7	-0.942645	1.68405	-0.255671	-2.4736	-1.98786
3	4.8	-0.811725	1.29404	-0.21068	-2.17974	-1.9081
3	4.9	-0.707642	0.992481	-0.174513	-1.92308	-1.81276
3	5	-0.624237	0.759873	-0.145344	-1.69969	-1.7094
3	5.1	-0.556941	0.580774	-0.121725	-1.50459	-1.60248
3	5.2	-0.50212	0.443145	-0.102501	-1.33395	-1.49543
3	5.3	-0.456954	0.337574	-0.0867705	-1.18464	-1.39079
3	5.4	-0.419286	0.256741	-0.0738253	-1.05364	-1.29001
3	5.5	-0.387568	0.194957	-0.0631108	-0.938833	-1.19456
3	5.6	-0.360487	0.147828	-0.0541975	-0.83799	-1.10485
3	5.7	-0.337064	0.111931	-0.0467498	-0.749266	-1.02115
3	5.8	-0.31655	0.0846314	-0.040502	-0.671097	-0.943518
3	5.9	-0.298371	0.063902	-0.0352419	-0.602131	-0.871841
3	6	-0.282093	0.048181	-0.0308008	-0.541151	-0.805863

## Sheet: benzene_pyridine(180)
x	z	Elec	Exch	Ind	Disp	Total
-3	4.5	-1.30516	3.01358	-0.415031	-3.24301	-1.94962
-3	4.6	-1.08858	2.32822	-0.340062	-2.84869	-1.9491
-3	4.7	-0.918359	1.79481	-0.279697	-2.50583	-1.90908
-3	4.8	-0.784135	1.38069	-0.231061	-2.20733	-1.84184
-3	4.9	-0.677842	1.05999	-0.191811	-1.94737	-1.75704
-3	5	-0.593163	0.812124	-0.160051	-1.72021	-1.6613
-3	5.1	-0.525237	0.621041	-0.134256	-1.52219	-1.56064
-3	5.2	-0.47031	0.474034	-0.113213	-1.34893	-1.45841
-3	5.3	-0.425436	0.361169	-0.0959583	-1.19741	-1.35764
-3	5.4	-0.388397	0.274696	-0.0817348	-1.06466	-1.26009
-3	5.5	-0.357444	0.208579	-0.0699491	-0.948091	-1.1669
-3	5.6	-0.331303	0.1581	-0.0601356	-0.845764	-1.0791
-3	5.7	-0.30892	0.119664	-0.051929	-0.755854	-0.99704
-3	5.8	-0.289504	0.0904374	-0.0450406	-0.676678	-0.920785
-3	5.9	-0.272448	0.0682501	-0.0392385	-0.60685	-0.850287
-3	6	-0.257302	0.0514302	-0.0343365	-0.54513	-0.785338
-2.8	4.5	-1.70076	4.15175	-0.559914	-3.71958	-1.82851
-2.8	4.6	-1.40083	3.19857	-0.454157	-3.25319	-1.90961
-2.8	4.7	-1.16593	2.45799	-0.369431	-2.8497	-1.92706
-2.8	4.8	-0.981629	1.88436	-0.301611	-2.49998	-1.89886
-2.8	4.9	-0.836534	1.44128	-0.247313	-2.19694	-1.8395
-2.8	5	-0.72182	1.09997	-0.203784	-1.93371	-1.75934
-2.8	5.1	-0.630568	0.837669	-0.168797	-1.70444	-1.66614
-2.8	5.2	-0.557454	0.636632	-0.140578	-1.50514	-1.56654
-2.8	5.3	-0.498374	0.482894	-0.117718	-1.33119	-1.46439
-2.8	5.4	-0.450134	0.365589	-0.0991078	-1.17952	-1.36317
-2.8	5.5	-0.410308	0.276289	-0.0838817	-1.04691	-1.26481
-2.8	5.6	-0.377049	0.208435	-0.0713623	-0.930914	-1.17089
-2.8	5.7	-0.348918	0.156984	-0.0610213	-0.829253	-1.08221
-2.8	5.8	-0.324819	0.118034	-0.0524424	-0.740038	-0.999265
-2.8	5.9	-0.303902	0.0886291	-0.0452994	-0.661711	-0.922283
-2.8	6	-0.285516	0.0664549	-0.0393289	-0.592769	-0.851158
-2.6	4.5	-2.21207	5.63103	-0.758969	-4.25023	-1.59024
-2.6	4.6	-1.79983	4.32068	-0.608761	-3.69956	-1.78747
-2.6	4.7	-1.47851	3.30605	-0.489322	-3.22593	-1.88771
-2.6	4.8	-1.2278	2.52313	-0.394532	-2.81817	-1.91737
-2.6	4.9	-1.03177	1.92091	-0.319361	-2.46625	-1.89647
-2.6	5	-0.877896	1.45907	-0.259728	-2.16223	-1.84078
-2.6	5.1	-0.756525	1.1058	-0.212338	-1.89904	-1.76211
-2.6	5.2	-0.660189	0.836275	-0.174569	-1.67061	-1.66909
-2.6	5.3	-0.583129	0.63118	-0.144356	-1.47233	-1.56864
-2.6	5.4	-0.520888	0.475457	-0.120075	-1.30012	-1.46562
-2.6	5.5	-0.470094	0.357489	-0.100464	-1.1502	-1.36327
-2.6	5.6	-0.428149	0.26832	-0.0845485	-1.01947	-1.26385
-2.6	5.7	-0.393093	0.201053	-0.071565	-0.905353	-1.16896
-2.6	5.8	-0.363404	0.15041	-0.0609271	-0.805566	-1.07949
-2.6	5.9	-0.337926	0.112333	-0.0521711	-0.718113	-0.995877
-2.6	6	-0.315789	0.0837928	-0.0449314	-0.64152	-0.918447
-2.4	4.5	-2.84273	7.46505	-1.02109	-4.83064	-1.2294
-2.4	4.6	-2.28702	5.69983	-0.809474	-4.18237	-1.57905
-2.4	4.7	-1.8561	4.33946	-0.642803	-3.62979	-1.78923
-2.4	4.8	-1.52184	3.29485	-0.511839	-3.15674	-1.89557
-2.4	4.9	-1.26219	2.49546	-0.409067	-2.75095	-1.92674
-2.4	5	-1.05989	1.88557	-0.328426	-2.40234	-1.90508
-2.4	5.1	-0.901612	1.42154	-0.265077	-2.10206	-1.84721
-2.4	5.2	-0.777047	1.06946	-0.215189	-1.84284	-1.76561
-2.4	5.3	-0.678347	0.802973	-0.175767	-1.61826	-1.6694
-2.4	5.4	-0.599422	0.601727	-0.144479	-1.42425	-1.56642
-2.4	5.5	-0.535684	0.450087	-0.119527	-1.25601	-1.46113
-2.4	5.6	-0.483618	0.336065	-0.0995266	-1.10989	-1.35697
-2.4	5.7	-0.440565	0.250516	-0.0834098	-0.982719	-1.25618
-2.4	5.8	-0.4045	0.186449	-0.0703576	-0.871945	-1.16035
-2.4	5.9	-0.37388	0.138562	-0.0597354	-0.775258	-1.07031
-2.4	6	-0.347531	0.102804	-0.0510474	-0.690603	-0.986377
-2.2	4.5	-3.57813	9.60998	-1.3467	-5.44912	-0.763972
-2.2	4.6	-2.84966	7.29881	-1.05535	-4.69218	-1.29839
-2.2	4.7	-2.2881	5.52706	-0.828311	-4.0514	-1.64075
-2.2	4.8	-1.855	4.17403	-0.651787	-3.50769	-1.84045
-2.2	4.9	-1.52065	3.14433	-0.514728	-3.04437	-1.93542
-2.2	5	-1.26193	2.36311	-0.408342	-2.64818	-1.95534
-2.2	5.1	-1.06102	1.77207	-0.325681	-2.30875	-1.92338
-2.2	5.2	-0.904121	1.32615	-0.261313	-2.01709	-1.85637
-2.2	5.3	-0.780833	0.990528	-0.211022	-1.76586	-1.76719
-2.2	5.4	-0.683117	0.738442	-0.171566	-1.54908	-1.66532
-2.2	5.5	-0.604938	0.549542	-0.140461	-1.362	-1.55785
-2.2	5.6	-0.541682	0.40825	-0.11581	-1.2001	-1.44935
-2.2	5.7	-0.489874	0.302795	-0.0961687	-1.05969	-1.34294
-2.2	5.8	-0.446888	0.224234	-0.0804314	-0.937783	-1.24087
-2.2	5.9	-0.410733	0.165815	-0.0677542	-0.831713	-1.14439
-2.2	6	-0.37991	0.12245	-0.0574863	-0.739245	-1.05419
-2	4.5	-4.37972	11.9446	-1.72129	-6.08656	-0.243002
-2	4.6	-3.45786	9.02382	-1.33456	-5.21149	-0.980087
-2	4.7	-2.75099	6.7972	-1.03643	-4.47804	-1.46826
-2	4.8	-2.20902	5.10611	-0.807002	-3.85917	-1.76908
-2	4.9	-1.79304	3.82627	-0.630648	-3.33627	-1.93368
-2	5	-1.4731	2.86073	-0.4951	-2.89197	-1.99944
-2	5.1	-1.22621	2.13424	-0.390812	-2.51271	-1.99549
-2	5.2	-1.03478	1.58912	-0.310403	-2.18844	-1.9445
-2	5.3	-0.885419	1.18104	-0.2482	-1.91014	-1.86272
-2	5.4	-0.767929	0.876172	-0.199881	-1.67125	-1.76289
-2	5.5	-0.674654	0.648886	-0.162167	-1.46538	-1.65332
-2	5.6	-0.599805	0.479751	-0.13257	-1.28783	-1.54046
-2	5.7	-0.538994	0.354144	-0.109211	-1.13441	-1.42848
-2	5.8	-0.488939	0.26103	-0.0906688	-1.00152	-1.3201
-2	5.9	-0.44717	0.192125	-0.0758629	-0.886256	-1.21716
-2	6	-0.411826	0.141222	-0.0639703	-0.786043	-1.12062
-1.8	4.5	-5.18313	14.2633	-2.11077	-6.71053	0.258911
-1.8	4.6	-4.06306	10.7224	-1.62174	-5.71606	-0.678418
-1.8	4.7	-3.20854	8.03727	-1.24841	-4.88895	-1.30863
-1.8	4.8	-2.55648	6.00849	-0.963726	-4.19745	-1.70916
-1.8	4.9	-2.05862	4.48084	-0.746751	-3.61495	-1.93949
-1.8	5	-1.67766	3.33421	-0.58135	-3.1236	-2.0484
-1.8	5.1	-1.38545	2.47593	-0.455111	-2.70657	-2.07119
-1.8	5.2	-1.16005	1.83506	-0.35855	-2.35087	-2.03441
-1.8	5.3	-0.985241	1.35763	-0.28445	-2.04705	-1.95911
-1.8	5.4	-0.848621	1.0027	-0.227347	-1.78654	-1.8598
-1.8	5.5	-0.740822	0.739338	-0.183124	-1.56308	-1.74768
-1.8	5.6	-0.654863	0.544244	-0.148689	-1.37061	-1.62992
-1.8	5.7	-0.585496	0.400022	-0.121715	-1.2048	-1.51199
-1.8	5.8	-0.528747	0.293584	-0.100461	-1.06157	-1.3972
-1.8	5.9	-0.481679	0.215165	-0.0836061	-0.93756	-1.28768
-1.8	6	-0.442081	0.157487	-0.0701573	-0.830024	-1.18477
-1.6	4.5	-5.90422	16.2981	-2.46324	-7.27895	0.651667
-1.6	4.6	-4.6034	12.2007	-1.8799	-6.17454	-0.457108
-1.6	4.7	-3.61496	9.10751	-1.43794	-5.26194	-1.20734
-1.6	4.8	-2.86378	6.78067	-1.10322	-4.50355	-1.68988
-1.6	4.9	-2.29261	5.0361	-0.849718	-3.86765	-1.97388
-1.6	5	-1.85749	3.73227	-0.657611	-3.33395	-2.11678
-1.6	5.1	-1.52497	2.76047	-0.511835	-2.8822	-2.15854
-1.6	5.2	-1.26986	2.03793	-0.400962	-2.49856	-2.13146
-1.6	5.3	-1.07282	1.50185	-0.316352	-2.17129	-2.05861
-1.6	5.4	-0.919555	1.10494	-0.251513	-1.89146	-1.95759
-1.6	5.5	-0.799184	0.811616	-0.201576	-1.65206	-1.8412
-1.6	5.6	-0.703652	0.595203	-0.162901	-1.44628	-1.71763
-1.6	5.7	-0.626903	0.435806	-0.132769	-1.26895	-1.59282
-1.6	5.8	-0.564389	0.31864	-0.109145	-1.11631	-1.4712
-1.6	5.9	-0.512751	0.232648	-0.0905035	-0.984413	-1.35502
-1.6	6	-0.469473	0.169639	-0.0756969	-0.870174	-1.24571
-1.4	4.5	-6.4539	17.7727	-2.72028	-7.74825	0.850252
-1.4	4.6	-5.01463	13.2631	-2.06853	-6.55669	-0.376739
-1.4	4.7	-3.92379	9.86979	-1.57683	-5.57554	-1.20637
-1.4	4.8	-3.09737	7.32535	-1.20585	-4.76273	-1.7406
-1.4	4.9	-2.47072	5.42379	-0.925833	-4.08435	-2.05711
-1.4	5	-1.99478	4.00703	-0.714311	-3.51407	-2.21614
-1.4	5.1	-1.63218	2.95445	-0.554292	-3.03355	-2.26557
-1.4	5.2	-1.35488	2.17435	-0.432945	-2.62617	-2.23965
-1.4	5.3	-1.14132	1.59739	-0.340617	-2.27924	-2.16379
-1.4	5.4	-0.9757	1.17157	-0.27007	-1.98284	-2.05704
-1.4	5.5	-0.846008	0.857865	-0.215895	-1.72971	-1.93375
-1.4	5.6	-0.743356	0.627141	-0.174059	-1.51236	-1.80263
-1.4	5.7	-0.66109	0.457738	-0.141554	-1.32528	-1.67019
-1.4	5.8	-0.594234	0.333607	-0.116139	-1.16447	-1.54124
-1.4	5.9	-0.539115	0.24279	-0.0961361	-1.02571	-1.41817
-1.4	6	-0.492997	0.176458	-0.0802857	-0.905702	-1.30253
-1.2	4.5	-6.76307	18.4816	-2.83661	-8.09007	0.79187
-1.2	4.6	-5.24742	13.7673	-2.15673	-6.84156	-0.478426
-1.2	4.7	-4.10024	10.2258	-1.64392	-5.81496	-1.33327
-1.2	4.8	-3.23246	7.57496	-1.25706	-4.96437	-1.87893
-1.2	4.9	-2.57536	5.59747	-0.965085	-4.25497	-2.19794
-1.2	5	-2.07713	4.12686	-0.744551	-3.65845	-2.35328
-1.2	5.1	-1.69815	3.03639	-0.577726	-3.15615	-2.39564
-1.2	5.2	-1.40864	2.22976	-0.45123	-2.73032	-2.36042
-1.2	5.3	-1.18619	1.63446	-0.354992	-2.36803	-2.27475
-1.2	5.4	-1.01377	1.19601	-0.281463	-2.05862	-2.15784
-1.2	5.5	-0.878878	0.873704	-0.225007	-1.79443	-2.02461
-1.2	5.6	-0.772183	0.637173	-0.181413	-1.56772	-1.88415
-1.2	5.7	-0.686709	0.463924	-0.147549	-1.37302	-1.74336
-1.2	5.8	-0.617237	0.337236	-0.121076	-1.20522	-1.6063
-1.2	5.9	-0.559952	0.244786	-0.100241	-1.06079	-1.47619
-1.2	6	-0.511998	0.177429	-0.0837311	-0.935969	-1.35427
-1	4.5	-6.80472	18.3652	-2.79975	-8.29314	0.467583
-1	4.6	-5.28386	13.6751	-2.13613	-7.02427	-0.769203
-1	4.7	-4.13218	10.1522	-1.63358	-5.97712	-1.59067
-1	4.8	-3.26099	7.51542	-1.25308	-5.10636	-2.105
-1	4.9	-2.60134	5.54915	-0.964962	-4.37908	-2.39623
-1	5	-2.10113	4.08747	-0.746669	-3.76566	-2.52599
-1	5.1	-1.72064	3.00428	-0.581054	-3.24881	-2.54622
-1	5.2	-1.42992	2.20362	-0.455114	-2.81024	-2.49166
-1	5.3	-1.20644	1.61321	-0.359027	-2.43687	-2.38913
-1	5.4	-1.03309	1.1788	-0.285412	-2.11813	-2.25784
-1	5.5	-0.897326	0.859802	-0.228733	-1.84562	-2.11188
-1	5.6	-0.789783	0.625993	-0.184852	-1.61189	-1.96053
-1	5.7	-0.703476	0.454977	-0.150679	-1.41117	-1.81035
-1	5.8	-0.633169	0.330105	-0.123901	-1.23821	-1.66517
-1	5.9	-0.575056	0.239129	-0.102778	-1.08936	-1.52807
-1	6	-0.526283	0.172962	-0.0860022	-0.96077	-1.40009
-0.8	4.5	-6.61041	17.546	-2.63767	-8.38083	-0.0829016
-0.8	4.6	-5.14719	13.0782	-2.026	-7.11868	-1.21362
-0.8	4.7	-4.03736	9.71661	-1.55916	-6.07092	-1.95083
-0.8	4.8	-3.19617	7.19745	-1.20323	-5.19597	-2.39791
-0.8	4.9	-2.55862	5.31635	-0.931987	-4.45992	-2.63418
-0.8	5	-2.07432	3.9168	-0.725257	-3.83843	-2.7212
-0.8	5.1	-1.70539	2.87886	-0.567517	-3.31338	-2.70743
-0.8	5.2	-1.42291	2.11126	-0.446897	-2.86715	-2.6257
-0.8	5.3	-1.20528	1.54503	-0.354362	-2.48674	-2.50135
-0.8	5.4	-1.03604	1.12833	-0.28308	-2.16179	-2.35258
-0.8	5.5	-0.903097	0.822409	-0.227901	-1.88377	-2.19236
-0.8	5.6	-0.79743	0.598222	-0.184964	-1.64518	-2.02935
-0.8	5.7	-0.712304	0.434323	-0.151358	-1.44025	-1.86959
-0.8	5.8	-0.642681	0.314744	-0.124902	-1.26389	-1.71673
-0.8	5.9	-0.584875	0.227674	-0.103941	-1.11156	-1.5727
-0.8	6	-0.536151	0.164424	-0.087228	-0.98018	-1.43914
-0.6	4.5	-6.26466	16.3112	-2.40941	-8.3879	-0.750732
-0.6	4.6	-4.89963	12.1837	-1.86725	-7.14963	-1.73282
-0.6	4.7	-3.86104	9.06875	-1.44916	-6.11332	-2.35477
-0.6	4.8	-3.07169	6.72825	-1.1274	-5.24225	-2.71308
-0.6	4.9	-2.47158	4.97666	-0.880098	-4.50636	-2.88139
-0.6	5	-2.01453	3.6709	-0.690084	-3.88393	-2.91765
-0.6	5.1	-1.66533	2.70049	-0.543965	-3.35408	-2.86288
-0.6	5.2	-1.39707	1.98179	-0.431376	-2.9042	-2.75086
-0.6	5.3	-1.18963	1.4509	-0.344352	-2.52001	-2.60309
-0.6	5.4	-1.02766	1.0598	-0.276815	-2.19153	-2.4362
-0.6	5.5	-0.899868	0.772439	-0.224157	-1.91021	-2.2618
-0.6	5.6	-0.797794	0.561727	-0.182889	-1.66865	-2.0876
-0.6	5.7	-0.715139	0.407641	-0.150381	-1.46104	-1.91892
-0.6	5.8	-0.647165	0.295218	-0.124628	-1.28228	-1.75886
-0.6	5.9	-0.590409	0.213371	-0.104114	-1.12781	-1.60896
-0.6	6	-0.542315	0.153942	-0.0876703	-0.994522	-1.47057
-0.4	4.5	-5.88714	15.0383	-2.18473	-8.35619	-1.38972
-0.4	4.6	-4.6276	11.263	-1.70912	-7.14297	-2.21666
-0.4	4.7	-3.6662	8.40342	-1.33831	-6.12257	-2.72366
-0.4	4.8	-2.93279	6.24808	-1.05012	-5.25994	-2.99478
-0.4	4.9	-2.37331	4.63045	-0.826581	-4.52883	-3.09826
-0.4	5	-1.94571	3.42113	-0.653315	-3.90711	-3.08501
-0.4	5.1	-1.61779	2.52043	-0.518943	-3.37666	-2.99297
-0.4	5.2	-1.36498	1.85181	-0.414538	-2.92563	-2.85334
-0.4	5.3	-1.16857	1.35699	-0.333176	-2.54006	-2.68481
-0.4	5.4	-1.01459	0.991864	-0.269528	-2.20988	-2.50213
-0.4	5.5	-0.892445	0.723234	-0.219516	-1.92689	-2.31561
-0.4	5.6	-0.794368	0.526054	-0.180037	-1.68377	-2.13212
-0.4	5.7	-0.714505	0.381751	-0.148722	-1.47468	-1.95615
-0.4	5.8	-0.648445	0.276411	-0.123762	-1.29451	-1.79031
-0.4	5.9	-0.592985	0.199716	-0.103766	-1.13899	-1.63602
-0.4	6	-0.545721	0.144002	-0.0876558	-1.00426	-1.49364
-0.2	4.5	-5.59983	14.0962	-2.024	-8.3209	-1.84852
-0.2	4.6	-4.42013	10.5816	-1.59511	-7.12721	-2.5609
-0.2	4.7	-3.51701	7.91156	-1.25787	-6.11853	-2.98185
-0.2	4.8	-2.82607	5.89347	-0.993714	-5.26306	-3.18937
-0.2	4.9	-2.29734	4.37519	-0.787303	-4.53586	-3.24532
-0.2	5	-1.8921	3.23748	-0.62618	-3.91672	-3.19752
-0.2	5.1	-1.58042	2.3882	-0.500355	-3.3873	-3.07989
-0.2	5.2	-1.3393	1.75669	-0.401926	-2.93586	-2.92039
-0.2	5.3	-1.15135	1.28847	-0.324713	-2.55007	-2.73766
-0.2	5.4	-1.00341	0.942499	-0.263921	-2.21968	-2.54451
-0.2	5.5	-0.885616	0.687564	-0.215865	-1.93584	-2.34976
-0.2	5.6	-0.790606	0.500281	-0.177717	-1.69207	-2.16011
-0.2	5.7	-0.712893	0.363112	-0.147298	-1.48229	-1.97937
-0.2	5.8	-0.648327	0.262924	-0.122941	-1.30143	-1.80977
-0.2	5.9	-0.593887	0.189952	-0.103345	-1.14523	-1.65251
-0.2	6	-0.547302	0.13693	-0.0874989	-1.00988	-1.50775
0	4.5	-5.49287	13.7501	-1.96604	-8.3057	-2.01451
0	4.6	-4.34283	10.3312	-1.55385	-7.11944	-2.68494
0	4.7	-3.46133	7.73087	-1.22866	-6.11537	-3.0745
0	4.8	-2.78615	5.76329	-0.973177	-5.2626	-3.25865
0	4.9	-2.26887	4.28159	-0.772976	-4.53688	-3.29713
0	5	-1.87197	3.17016	-0.616259	-3.91887	-3.23693
0	5.1	-1.56631	2.33981	-0.493543	-3.3902	-3.11025
0	5.2	-1.32956	1.72188	-0.397291	-2.93862	-2.94359
0	5.3	-1.14476	1.26345	-0.321588	-2.553	-2.7559
0	5.4	-0.999085	0.924478	-0.26184	-2.2226	-2.55905
0	5.5	-0.882907	0.67457	-0.214498	-1.93864	-2.36147
0	5.6	-0.789041	0.490904	-0.176836	-1.69469	-2.16966
0	5.7	-0.712133	0.356342	-0.14675	-1.48474	-1.98728
0	5.8	-0.648126	0.258033	-0.122615	-1.30366	-1.81637
0	5.9	-0.594072	0.186417	-0.103167	-1.14726	-1.65809
0	6	-0.547749	0.134373	-0.0874194	-1.01165	-1.51245
0.2	4.5	-5.59983	14.0962	-2.024	-8.3209	-1.84852
0.2	4.6	-4.42013	10.5816	-1.59511	-7.12721	-2.5609
0.2	4.7	-3.51701	7.91156	-1.25787	-6.11853	-2.98185
0.2	4.8	-2.82607	5.89347	-0.993714	-5.26306	-3.18937
0.2	4.9	-2.29734	4.37519	-0.787303	-4.53586	-3.24532
0.2	5	-1.8921	3.23748	-0.62618	-3.91672	-3.19752
0.2	5.1	-1.58042	2.3882	-0.500355	-3.3873	-3.07989
0.2	5.2	-1.3393	1.75669	-0.401926	-2.93586	-2.92039
0.2	5.3	-1.15135	1.28847	-0.324713	-2.55007	-2.73766
0.2	5.4	-1.00341	0.942499	-0.263921	-2.21968	-2.54451
0.2	5.5	-0.885616	0.687564	-0.215865	-1.93584	-2.34976
0.2	5.6	-0.790606	0.500281	-0.177717	-1.69207	-2.16011
0.2	5.7	-0.712893	0.363112	-0.147298	-1.48229	-1.97937
0.2	5.8	-0.648327	0.262924	-0.122941	-1.30143	-1.80977
0.2	5.9	-0.593887	0.189952	-0.103345	-1.14523	-1.65251
0.2	6	-0.547302	0.13693	-0.0874989	-1.00988	-1.50775
0.4	4.5	-5.88714	15.0383	-2.18473	-8.35619	-1.38972
0.4	4.6	-4.6276	11.263	-1.70912	-7.14297	-2.21666
0.4	4.7	-3.6662	8.40342	-1.33831	-6.12257	-2.72366
0.4	4.8	-2.93279	6.24808	-1.05012	-5.25994	-2.99478
0.4	4.9	-2.37331	4.63045	-0.826581	-4.52883	-3.09826
0.4	5	-1.94571	3.42113	-0.653315	-3.90711	-3.08501
0.4	5.1	-1.61779	2.52043	-0.518943	-3.37666	-2.99297
0.4	5.2	-1.36498	1.85181	-0.414538	-2.92563	-2.85334
0.4	5.3	-1.16857	1.35699	-0.333176	-2.54006	-2.68481
0.4	5.4	-1.01459	0.991864	-0.269528	-2.20988	-2.50213
0.4	5.5	-0.892445	0.723234	-0.219516	-1.92689	-2.31561
0.4	5.6	-0.794368	0.526054	-0.180037	-1.68377	-2.13212
0.4	5.7	-0.714505	0.381751	-0.148722	-1.47468	-1.95615
0.4	5.8	-0.648445	0.276411	-0.123762	-1.29451	-1.79031
0.4	5.9	-0.592985	0.199716	-0.103766	-1.13899	-1.63602
0.4	6	-0.545721	0.144002	-0.0876558	-1.00426	-1.49364
0.6	4.5	-6.26466	16.3112	-2.40941	-8.3879	-0.750732
0.6	4.6	-4.89963	12.1837	-1.86725	-7.14963	-1.73282
0.6	4.7	-3.86104	9.06875	-1.44916	-6.11332	-2.35477
0.6	4.8	-3.07169	6.72825	-1.1274	-5.24225	-2.71308
0.6	4.9	-2.47158	4.97666	-0.880098	-4.50636	-2.88139
0.6	5	-2.01453	3.6709	-0.690084	-3.88393	-2.91765
0.6	5.1	-1.66533	2.70049	-0.543965	-3.35408	-2.86288
0.6	5.2	-1.39707	1.98179	-0.431376	-2.9042	-2.75086
0.6	5.3	-1.18963	1.4509	-0.344352	-2.52001	-2.60309
0.6	5.4	-1.02766	1.0598	-0.276815	-2.19153	-2.4362
0.6	5.5	-0.899868	0.772439	-0.224157	-1.91021	-2.2618
0.6	5.6	-0.797794	0.561727	-0.182889	-1.66865	-2.0876
0.6	5.7	-0.715139	0.407641	-0.150381	-1.46104	-1.91892
0.6	5.8	-0.647165	0.295218	-0.124628	-1.28228	-1.75886
0.6	5.9	-0.590409	0.213371	-0.104114	-1.12781	-1.60896
0.6	6	-0.542315	0.153942	-0.0876703	-0.994522	-1.47057
0.8	4.5	-6.61041	17.546	-2.63767	-8.38083	-0.0829016
0.8	4.6	-5.14719	13.0782	-2.026	-7.11868	-1.21362
0.8	4.7	-4.03736	9.71661	-1.55916	-6.07092	-1.95083
0.8	4.8	-3.19617	7.19745	-1.20323	-5.19597	-2.39791
0.8	4.9	-2.55862	5.31635	-0.931987	-4.45992	-2.63418
0.8	5	-2.07432	3.9168	-0.725257	-3.83843	-2.7212
0.8	5.1	-1.70539	2.87886	-0.567517	-3.31338	-2.70743
0.8	5.2	-1.42291	2.11126	-0.446897	-2.86715	-2.6257
0.8	5.3	-1.20528	1.54503	-0.354362	-2.48674	-2.50135
0.8	5.4	-1.03604	1.12833	-0.28308	-2.16179	-2.35258
0.8	5.5	-0.903097	0.822409	-0.227901	-1.88377	-2.19236
0.8	5.6	-0.79743	0.598222	-0.184964	-1.64518	-2.02935
0.8	5.7	-0.712304	0.434323	-0.151358	-1.44025	-1.86959
0.8	5.8	-0.642681	0.314744	-0.124902	-1.26389	-1.71673
0.8	5.9	-0.584875	0.227674	-0.103941	-1.11156	-1.5727
0.8	6	-0.536151	0.164424	-0.087228	-0.98018	-1.43914
1	4.5	-6.80472	18.3652	-2.79975	-8.29314	0.467583
1	4.6	-5.28386	13.6751	-2.13613	-7.02427	-0.769203
1	4.7	-4.13218	10.1522	-1.63358	-5.97712	-1.59067
1	4.8	-3.26099	7.51542	-1.25308	-5.10636	-2.105
1	4.9	-2.60134	5.54915	-0.964962	-4.37908	-2.39623
1	5	-2.10113	4.08747	-0.746669	-3.76566	-2.52599
1	5.1	-1.72064	3.00428	-0.581054	-3.24881	-2.54622
1	5.2	-1.42992	2.20362	-0.455114	-2.81024	-2.49166
1	5.3	-1.20644	1.61321	-0.359027	-2.43687	-2.38913
1	5.4	-1.03309	1.1788	-0.285412	-2.11813	-2.25784
1	5.5	-0.897326	0.859802	-0.228733	-1.84562	-2.11188
1	5.6	-0.789783	0.625993	-0.184852	-1.61189	-1.96053
1	5.7	-0.703476	0.454977	-0.150679	-1.41117	-1.81035
1	5.8	-0.633169	0.330105	-0.123901	-1.23821	-1.66517
1	5.9	-0.575056	0.239129	-0.102778	-1.08936	-1.52807
1	6	-0.526283	0.172962	-0.0860022	-0.96077	-1.40009
1.2	4.5	-6.76307	18.4816	-2.83661	-8.09007	0.79187
1.2	4.6	-5.24742	13.7673	-2.15673	-6.84156	-0.478426
1.2	4.7	-4.10024	10.2258	-1.64392	-5.81496	-1.33327
1.2	4.8	-3.23246	7.57496	-1.25706	-4.96437	-1.87893
1.2	4.9	-2.57536	5.59747	-0.965085	-4.25497	-2.19794
1.2	5	-2.07713	4.12686	-0.744551	-3.65845	-2.35328
1.2	5.1	-1.69815	3.03639	-0.577726	-3.15615	-2.39564
1.2	5.2	-1.40864	2.22976	-0.45123	-2.73032	-2.36042
1.2	5.3	-1.18619	1.63446	-0.354992	-2.36803	-2.27475
1.2	5.4	-1.01377	1.19601	-0.281463	-2.05862	-2.15784
1.2	5.5	-0.878878	0.873704	-0.225007	-1.79443	-2.02461
1.2	5.6	-0.772183	0.637173	-0.181413	-1.56772	-1.88415
1.2	5.7	-0.686709	0.463924	-0.147549	-1.37302	-1.74336
1.2	5.8	-0.617237	0.337236	-0.121076	-1.20522	-1.6063
1.2	5.9	-0.559952	0.244786	-0.100241	-1.06079	-1.47619
1.2	6	-0.511998	0.177429	-0.0837311	-0.935969	-1.35427
1.4	4.5	-6.4539	17.7727	-2.72028	-7.74825	0.850252
1.4	4.6	-5.01463	13.2631	-2.06853	-6.55669	-0.376739
1.4	4.7	-3.92379	9.86979	-1.57683	-5.57554	-1.20637
1.4	4.8	-3.09737	7.32535	-1.20585	-4.76273	-1.7406
1.4	4.9	-2.47072	5.42379	-0.925833	-4.08435	-2.05711
1.4	5	-1.99478	4.00703	-0.714311	-3.51407	-2.21614
1.4	5.1	-1.63218	2.95445	-0.554292	-3.03355	-2.26557
1.4	5.2	-1.35488	2.17435	-0.432945	-2.62617	-2.23965
1.4	5.3	-1.14132	1.59739	-0.340617	-2.27924	-2.16379
1.4	5.4	-0.9757	1.17157	-0.27007	-1.98284	-2.05704
1.4	5.5	-0.846008	0.857865	-0.215895	-1.72971	-1.93375
1.4	5.6	-0.743356	0.627141	-0.174059	-1.51236	-1.80263
1.4	5.7	-0.66109	0.457738	-0.141554	-1.32528	-1.67019
1.4	5.8	-0.594234	0.333607	-0.116139	-1.16447	-1.54124
1.4	5.9	-0.539115	0.24279	-0.0961361	-1.02571	-1.41817
1.4	6	-0.492997	0.176458	-0.0802857	-0.905702	-1.30253
1.6	4.5	-5.90422	16.2981	-2.46324	-7.27895	0.651667
1.6	4.6	-4.6034	12.2007	-1.8799	-6.17454	-0.457108
1.6	4.7	-3.61496	9.10751	-1.43794	-5.26194	-1.20734
1.6	4.8	-2.86378	6.78067	-1.10322	-4.50355	-1.68988
1.6	4.9	-2.29261	5.0361	-0.849718	-3.86765	-1.97388
1.6	5	-1.85749	3.73227	-0.657611	-3.33395	-2.11678
1.6	5.1	-1.52497	2.76047	-0.511835	-2.8822	-2.15854
1.6	5.2	-1.26986	2.03793	-0.400962	-2.49856	-2.13146
1.6	5.3	-1.07282	1.50185	-0.316352	-2.17129	-2.05861
1.6	5.4	-0.919555	1.10494	-0.251513	-1.89146	-1.95759
1.6	5.5	-0.799184	0.811616	-0.201576	-1.65206	-1.8412
1.6	5.6	-0.703652	0.595203	-0.162901	-1.44628	-1.71763
1.6	5.7	-0.626903	0.435806	-0.132769	-1.26895	-1.59282
1.6	5.8	-0.564389	0.31864	-0.109145	-1.11631	-1.4712
1.6	5.9	-0.512751	0.232648	-0.0905035	-0.984413	-1.35502
1.6	6	-0.469473	0.169639	-0.0756969	-0.870174	-1.24571
1.8	4.5	-5.18313	14.2633	-2.11077	-6.71053	0.258911
1.8	4.6	-4.06306	10.7224	-1.62174	-5.71606	-0.678418
1.8	4.7	-3.20854	8.03727	-1.24841	-4.88895	-1.30863
1.8	4.8	-2.55648	6.00849	-0.963726	-4.19745	-1.70916
1.8	4.9	-2.05862	4.48084	-0.746751	-3.61495	-1.93949
1.8	5	-1.67766	3.33421	-0.58135	-3.1236	-2.0484
1.8	5.1	-1.38545	2.47593	-0.455111	-2.70657	-2.07119
1.8	5.2	-1.16005	1.83506	-0.35855	-2.35087	-2.03441
1.8	5.3	-0.985241	1.35763	-0.28445	-2.04705	-1.95911
1.8	5.4	-0.848621	1.0027	-0.227347	-1.78654	-1.8598
1.8	5.5	-0.740822	0.739338	-0.183124	-1.56308	-1.74768
1.8	5.6	-0.654863	0.544244	-0.148689	-1.37061	-1.62992
1.8	5.7	-0.585496	0.400022	-0.121715	-1.2048	-1.51199
1.8	5.8	-0.528747	0.293584	-0.100461	-1.06157	-1.3972
1.8	5.9	-0.481679	0.215165	-0.0836061	-0.93756	-1.28768
1.8	6	-0.442081	0.157487	-0.0701573	-0.830024	-1.18477
2	4.5	-4.37972	11.9446	-1.72129	-6.08656	-0.243002
2	4.6	-3.45786	9.02382	-1.33456	-5.21149	-0.980087
2	4.7	-2.75099	6.7972	-1.03643	-4.47804	-1.46826
2	4.8	-2.20902	5.10611	-0.807002	-3.85917	-1.76908
2	4.9	-1.79304	3.82627	-0.630648	-3.33627	-1.93368
2	5	-1.4731	2.86073	-0.4951	-2.89197	-1.99944
2	5.1	-1.22621	2.13424	-0.390812	-2.51271	-1.99549
2	5.2	-1.03478	1.58912	-0.310403	-2.18844	-1.9445
2	5.3	-0.885419	1.18104	-0.2482	-1.91014	-1.86272
2	5.4	-0.767929	0.876172	-0.199881	-1.67125	-1.76289
2	5.5	-0.674654	0.648886	-0.162167	-1.46538	-1.65332
2	5.6	-0.599805	0.479751	-0.13257	-1.28783	-1.54046
2	5.7	-0.538994	0.354144	-0.109211	-1.13441	-1.42848
2	5.8	-0.488939	0.26103	-0.0906688	-1.00152	-1.3201
2	5.9	-0.44717	0.192125	-0.0758629	-0.886256	-1.21716
2	6	-0.411826	0.141222	-0.0639703	-0.786043	-1.12062
2.2	4.5	-3.57813	9.60998	-1.3467	-5.44912	-0.763972
2.2	4.6	-2.84966	7.29881	-1.05535	-4.69218	-1.29839
2.2	4.7	-2.2881	5.52706	-0.828311	-4.0514	-1.64075
2.2	4.8	-1.855	4.17403	-0.651787	-3.50769	-1.84045
2.2	4.9	-1.52065	3.14433	-0.514728	-3.04437	-1.93542
2.2	5	-1.26193	2.36311	-0.408342	-2.64818	-1.95534
2.2	5.1	-1.06102	1.77207	-0.325681	-2.30875	-1.92338
2.2	5.2	-0.904121	1.32615	-0.261313	-2.01709	-1.85637
2.2	5.3	-0.780833	0.990528	-0.211022	-1.76586	-1.76719
2.2	5.4	-0.683117	0.738442	-0.171566	-1.54908	-1.66532
2.2	5.5	-0.604938	0.549542	-0.140461	-1.362	-1.55785
2.2	5.6	-0.541682	0.40825	-0.11581	-1.2001	-1.44935
2.2	5.7	-0.489874	0.302795	-0.0961687	-1.05969	-1.34294
2.2	5.8	-0.446888	0.224234	-0.0804314	-0.937783	-1.24087
2.2	5.9	-0.410733	0.165815	-0.0677542	-0.831713	-1.14439
2.2	6	-0.37991	0.12245	-0.0574863	-0.739245	-1.05419
2.4	4.5	-2.84273	7.46505	-1.02109	-4.83064	-1.2294
2.4	4.6	-2.28702	5.69983	-0.809474	-4.18237	-1.57905
2.4	4.7	-1.8561	4.33946	-0.642803	-3.62979	-1.78923
2.4	4.8	-1.52184	3.29485	-0.511839	-3.15674	-1.89557
2.4	4.9	-1.26219	2.49546	-0.409067	-2.75095	-1.92674
2.4	5	-1.05989	1.88557	-0.328426	-2.40234	-1.90508
2.4	5.1	-0.901612	1.42154	-0.265077	-2.10206	-1.84721
2.4	5.2	-0.777047	1.06946	-0.215189	-1.84284	-1.76561
2.4	5.3	-0.678347	0.802973	-0.175767	-1.61826	-1.6694
2.4	5.4	-0.599422	0.601727	-0.144479	-1.42425	-1.56642
2.4	5.5	-0.535684	0.450087	-0.119527	-1.25601	-1.46113
2.4	5.6	-0.483618	0.336065	-0.0995266	-1.10989	-1.35697
2.4	5.7	-0.440565	0.250516	-0.0834098	-0.982719	-1.25618
2.4	5.8	-0.4045	0.186449	-0.0703576	-0.871945	-1.16035
2.4	5.9	-0.37388	0.138562	-0.0597354	-0.775258	-1.07031
2.4	6	-0.347531	0.102804	-0.0510474	-0.690603	-0.986377
2.6	4.5	-2.21207	5.63103	-0.758969	-4.25023	-1.59024
2.6	4.6	-1.79983	4.32068	-0.608761	-3.69956	-1.78747
2.6	4.7	-1.47851	3.30605	-0.489322	-3.22593	-1.88771
2.6	4.8	-1.2278	2.52313	-0.394532	-2.81817	-1.91737
2.6	4.9	-1.03177	1.92091	-0.319361	-2.46625	-1.89647
2.6	5	-0.877896	1.45907	-0.259728	-2.16223	-1.84078
2.6	5.1	-0.756525	1.1058	-0.212338	-1.89904	-1.76211
2.6	5.2	-0.660189	0.836275	-0.174569	-1.67061	-1.66909
2.6	5.3	-0.583129	0.63118	-0.144356	-1.47233	-1.56864
2.6	5.4	-0.520888	0.475457	-0.120075	-1.30012	-1.46562
2.6	5.5	-0.470094	0.357489	-0.100464	-1.1502	-1.36327
2.6	5.6	-0.428149	0.26832	-0.0845485	-1.01947	-1.26385
2.6	5.7	-0.393093	0.201053	-0.071565	-0.905353	-1.16896
2.6	5.8	-0.363404	0.15041	-0.0609271	-0.805566	-1.07949
2.6	5.9	-0.337926	0.112333	-0.0521711	-0.718113	-0.995877
2.6	6	-0.315789	0.0837928	-0.0449314	-0.64152	-0.918447
2.8	4.5	-1.70076	4.15175	-0.559914	-3.71958	-1.82851
2.8	4.6	-1.40083	3.19857	-0.454157	-3.25319	-1.90961
2.8	4.7	-1.16593	2.45799	-0.369431	-2.8497	-1.92706
2.8	4.8	-0.981629	1.88436	-0.301611	-2.49998	-1.89886
2.8	4.9	-0.836534	1.44128	-0.247313	-2.19694	-1.8395
2.8	5	-0.72182	1.09997	-0.203784	-1.93371	-1.75934
2.8	5.1	-0.630568	0.837669	-0.168797	-1.70444	-1.66614
2.8	5.2	-0.557454	0.636632	-0.140578	-1.50514	-1.56654
2.8	5.3	-0.498374	0.482894	-0.117718	-1.33119	-1.46439
2.8	5.4	-0.450134	0.365589	-0.0991078	-1.17952	-1.36317
2.8	5.5	-0.410308	0.276289	-0.0838817	-1.04691	-1.26481
2.8	5.6	-0.377049	0.208435	-0.0713623	-0.930914	-1.17089
2.8	5.7	-0.348918	0.156984	-0.0610213	-0.829253	-1.08221
2.8	5.8	-0.324819	0.118034	-0.0524424	-0.740038	-0.999265
2.8	5.9	-0.303902	0.0886291	-0.0452994	-0.661711	-0.922283
2.8	6	-0.285516	0.0664549	-0.0393289	-0.592769	-0.851158
3	4.5	-1.30516	3.01358	-0.415031	-3.24301	-1.94962
3	4.6	-1.08858	2.32822	-0.340062	-2.84869	-1.9491
3	4.7	-0.918359	1.79481	-0.279697	-2.50583	-1.90908
3	4.8	-0.784135	1.38069	-0.231061	-2.20733	-1.84184
3	4.9	-0.677842	1.05999	-0.191811	-1.94737	-1.75704
3	5	-0.593163	0.812124	-0.160051	-1.72021	-1.6613
3	5.1	-0.525237	0.621041	-0.134256	-1.52219	-1.56064
3	5.2	-0.47031	0.474034	-0.113213	-1.34893	-1.45841
3	5.3	-0.425436	0.361169	-0.0959583	-1.19741	-1.35764
3	5.4	-0.388397	0.274696	-0.0817348	-1.06466	-1.26009
3	5.5	-0.357444	0.208579	-0.0699491	-0.948091	-1.1669
3	5.6	-0.331303	0.1581	-0.0601356	-0.845764	-1.0791
3	5.7	-0.30892	0.119664	-0.051929	-0.755854	-0.99704
3	5.8	-0.289504	0.0904374	-0.0450406	-0.676678	-0.920785
3	5.9	-0.272448	0.0682501	-0.0392385	-0.60685	-0.850287
3	6	-0.257302	0.0514302	-0.0343365	-0.54513	-0.785338

## Sheet: benzene_pyrimidine
x	z	Elec	Exch	Ind	Disp	Total
-3	4.5	-0.116727	2.90098	-0.495499	-2.93238	-0.64362
-3	4.6	0.0103624	2.24278	-0.406245	-2.57694	-0.73004
-3	4.7	0.100218	1.72936	-0.333896	-2.26734	-0.771663
-3	4.8	0.161918	1.33005	-0.275304	-1.99739	-0.780726
-3	4.9	0.202367	1.0205	-0.227851	-1.76222	-0.767208
-3	5	0.226941	0.781191	-0.189377	-1.55692	-0.738166
-3	5.1	0.239826	0.596676	-0.15812	-1.37746	-0.699073
-3	5.2	0.244237	0.454768	-0.132649	-1.22072	-0.654365
-3	5.3	0.2426	0.345909	-0.111814	-1.08364	-0.606949
-3	5.4	0.236785	0.262588	-0.0947078	-0.963364	-0.558699
-3	5.5	0.228121	0.198968	-0.0805999	-0.85795	-0.51146
-3	5.6	0.217657	0.150496	-0.0689199	-0.76541	-0.466177
-3	5.7	0.206149	0.113644	-0.0592127	-0.68408	-0.423499
-3	5.8	0.194126	0.0856625	-0.0511137	-0.612383	-0.383708
-3	5.9	0.182023	0.0644859	-0.0443356	-0.549304	-0.34713
-3	6	0.170099	0.0484736	-0.0386385	-0.493615	-0.313681
-2.8	4.5	-0.554895	4.05738	-0.679319	-3.39626	-0.573103
-2.8	4.6	-0.338534	3.12026	-0.550333	-2.96818	-0.736783
-2.8	4.7	-0.179395	2.39301	-0.446815	-2.59823	-0.831432
-2.8	4.8	-0.0639601	1.8304	-0.36387	-2.27813	-0.875558
-2.8	4.9	0.0182198	1.39659	-0.297445	-2.00029	-0.882931
-2.8	5	0.0753144	1.0631	-0.244214	-1.75939	-0.865184
-2.8	5.1	0.113601	0.807438	-0.201481	-1.55007	-0.830515
-2.8	5.2	0.137925	0.611956	-0.167084	-1.36779	-0.784989
-2.8	5.3	0.15203	0.462849	-0.139291	-1.20933	-0.733744
-2.8	5.4	0.158713	0.349379	-0.116748	-1.07106	-0.679713
-2.8	5.5	0.160112	0.263235	-0.0983786	-0.950286	-0.625317
-2.8	5.6	0.157795	0.197982	-0.0833411	-0.844762	-0.572327
-2.8	5.7	0.15296	0.148656	-0.0709799	-0.752395	-0.521759
-2.8	5.8	0.146485	0.111444	-0.0607753	-0.671425	-0.474272
-2.8	5.9	0.138997	0.0834035	-0.0523166	-0.600192	-0.430108
-2.8	6	0.130993	0.0623443	-0.0452728	-0.537704	-0.38964
-2.6	4.5	-1.11054	5.5171	-0.920567	-3.90823	-0.422233
-2.6	4.6	-0.777463	4.21882	-0.736674	-3.39635	-0.691662
-2.6	4.7	-0.528535	3.21683	-0.590737	-2.95713	-0.859574
-2.6	4.8	-0.343593	2.44631	-0.475142	-2.57978	-0.952202
-2.6	4.9	-0.207871	1.85577	-0.383646	-2.25504	-0.99079
-2.6	5	-0.109404	1.40447	-0.311191	-1.97443	-0.990554
-2.6	5.1	-0.038992	1.06059	-0.253724	-1.73218	-0.964308
-2.6	5.2	0.0103775	0.799234	-0.208017	-1.52241	-0.920819
-2.6	5.3	0.044126	0.601078	-0.171533	-1.34086	-0.867192
-2.6	5.4	0.0663203	0.451178	-0.142287	-1.1831	-0.807885
-2.6	5.5	0.0800777	0.338038	-0.11873	-1.04602	-0.746639
-2.6	5.6	0.0877255	0.25283	-0.0996681	-0.926683	-0.685796
-2.6	5.7	0.0910066	0.18879	-0.0841645	-0.822669	-0.627036
-2.6	5.8	0.0912161	0.140754	-0.071495	-0.731839	-0.571364
-2.6	5.9	0.0893173	0.104789	-0.0610929	-0.652385	-0.519371
-2.6	6	0.0860055	0.0778868	-0.0525114	-0.582611	-0.47123
-2.4	4.5	-1.77485	7.26065	-1.22018	-4.45941	-0.193788
-2.4	4.6	-1.29813	5.5198	-0.964786	-3.85297	-0.596087
-2.4	4.7	-0.939185	4.1843	-0.764488	-3.33684	-0.85621
-2.4	4.8	-0.670203	3.16347	-0.607672	-2.89672	-1.01112
-2.4	4.9	-0.470059	2.38583	-0.484978	-2.52031	-1.08952
-2.4	5	-0.322108	1.7953	-0.388927	-2.19772	-1.11346
-2.4	5.1	-0.213621	1.34801	-0.313607	-1.92004	-1.09925
-2.4	5.2	-0.134749	1.01013	-0.254376	-1.68124	-1.06023
-2.4	5.3	-0.0780354	0.755507	-0.207625	-1.47533	-1.00548
-2.4	5.4	-0.0378001	0.564002	-0.17056	-1.29728	-0.94164
-2.4	5.5	-0.00976114	0.420297	-0.141029	-1.14314	-0.873636
-2.4	5.6	0.00932791	0.312678	-0.117379	-1.00955	-0.80492
-2.4	5.7	0.0218626	0.232247	-0.0983382	-0.893504	-0.737733
-2.4	5.8	0.0296789	0.172245	-0.0829276	-0.792552	-0.673556
-2.4	5.9	0.0340985	0.127566	-0.0703856	-0.704551	-0.613271
-2.4	6	0.0361074	0.0943286	-0.0601257	-0.627516	-0.557206
-2.2	4.5	-2.51938	9.20851	-1.56621	-5.03344	0.0894752
-2.2	4.6	-1.8773	6.96075	-1.22476	-4.32309	-0.464395
-2.2	4.7	-1.39329	5.24661	-0.960031	-3.72553	-0.832239
-2.2	4.8	-1.02904	3.94426	-0.755058	-3.21894	-1.05877
-2.2	4.9	-0.756489	2.95811	-0.596391	-2.78866	-1.18343
-2.2	5	-0.553402	2.21364	-0.473466	-2.42199	-1.23521
-2.2	5.1	-0.402702	1.65319	-0.378052	-2.1087	-1.23627
-2.2	5.2	-0.291394	1.23221	-0.30377	-1.83971	-1.20265
-2.2	5.3	-0.209563	0.916777	-0.245716	-1.60902	-1.14752
-2.2	5.4	-0.14971	0.680892	-0.200137	-1.41058	-1.07954
-2.2	5.5	-0.106203	0.504834	-0.164164	-1.23933	-1.00486
-2.2	5.6	-0.0747898	0.373692	-0.135619	-1.09134	-0.928057
-2.2	5.7	-0.0522825	0.276191	-0.11284	-0.963286	-0.852218
-2.2	5.8	-0.0363321	0.203836	-0.0945563	-0.852215	-0.779268
-2.2	5.9	-0.0251472	0.150229	-0.079791	-0.755708	-0.710417
-2.2	6	-0.0174384	0.11058	-0.0678007	-0.671667	-0.646326
-2	4.5	-3.29453	11.2098	-1.92965	-5.60559	0.380065
-2	4.6	-2.47706	8.42869	-1.49474	-4.78847	-0.331586
-2	4.7	-1.86072	6.31984	-1.16105	-4.1057	-0.807633
-2	4.8	-1.39733	4.72644	-0.905148	-3.53357	-1.10961
-2	4.9	-1.04964	3.52662	-0.708857	-3.04968	-1.28155
-2	5	-0.789671	2.6258	-0.558111	-2.6396	-1.36158
-2	5.1	-0.595748	1.95124	-0.442086	-2.29077	-1.37736
-2	5.2	-0.451397	1.44735	-0.352508	-1.99277	-1.34932
-2	5.3	-0.34407	1.0717	-0.283064	-1.73803	-1.29347
-2	5.4	-0.264394	0.79223	-0.228972	-1.51968	-1.22082
-2	5.5	-0.205287	0.584673	-0.18661	-1.33178	-1.139
-2	5.6	-0.161441	0.43082	-0.153244	-1.16993	-1.05379
-2	5.7	-0.128893	0.316978	-0.126807	-1.03024	-0.968963
-2	5.8	-0.104704	0.232885	-0.105727	-0.909395	-0.886941
-2	5.9	-0.0866911	0.17088	-0.0888129	-0.804667	-0.809291
-2	6	-0.0732034	0.125227	-0.0751572	-0.713723	-0.736857
-1.8	4.5	-4.03086	13.0518	-2.26537	-6.14268	0.61288
-1.8	4.6	-3.04559	9.76869	-1.74227	-5.22285	-0.242019
-1.8	4.7	-2.30357	7.29145	-1.34419	-4.46073	-0.817038
-1.8	4.8	-1.74582	5.42886	-1.04116	-3.82507	-1.1832
-1.8	4.9	-1.32782	4.03282	-0.810308	-3.29205	-1.39736
-1.8	5	-1.01465	2.98964	-0.634168	-2.84165	-1.50082
-1.8	5.1	-0.78045	2.2121	-0.499446	-2.45996	-1.52776
-1.8	5.2	-0.605451	1.63389	-0.396059	-2.13497	-1.50259
-1.8	5.3	-0.474458	1.20479	-0.316383	-1.85797	-1.44402
-1.8	5.4	-0.376364	0.88697	-0.254676	-1.62116	-1.36523
-1.8	5.5	-0.302737	0.65194	-0.206621	-1.41779	-1.2752
-1.8	5.6	-0.247272	0.478457	-0.168971	-1.24303	-1.18082
-1.8	5.7	-0.205284	0.350623	-0.139291	-1.09254	-1.08649
-1.8	5.8	-0.1733	0.256584	-0.115736	-0.962665	-0.995116
-1.8	5.9	-0.148739	0.187518	-0.0969247	-0.850307	-0.908452
-1.8	6	-0.129702	0.136882	-0.0817965	-0.752916	-0.827533
-1.6	4.5	-4.65091	14.4959	-2.52127	-6.60688	0.716859
-1.6	4.6	-3.52629	10.8109	-1.93095	-5.60111	-0.247445
-1.6	4.7	-2.68019	8.04086	-1.48393	-4.77073	-0.893995
-1.6	4.8	-2.0451	5.96574	-1.14517	-4.08147	-1.30601
-1.6	4.9	-1.56898	4.41617	-0.888123	-3.50531	-1.54625
-1.6	5	-1.21214	3.26245	-0.692735	-3.0202	-1.66262
-1.6	5.1	-0.944845	2.40561	-0.543827	-2.61006	-1.69312
-1.6	5.2	-0.744553	1.7707	-0.429946	-2.26213	-1.66592
-1.6	5.3	-0.593998	1.3012	-0.342479	-1.96503	-1.6003
-1.6	5.4	-0.480518	0.954696	-0.27496	-1.71196	-1.51275
-1.6	5.5	-0.394614	0.699339	-0.222547	-1.49494	-1.41276
-1.6	5.6	-0.329198	0.511505	-0.181605	-1.30876	-1.30806
-1.6	5.7	-0.279003	0.37357	-0.149419	-1.14868	-1.20353
-1.6	5.8	-0.24013	0.272447	-0.123946	-1.01074	-1.10237
-1.6	5.9	-0.209691	0.198434	-0.103652	-0.891615	-1.00652
-1.6	6	-0.185576	0.144351	-0.0873633	-0.788447	-0.917035
-1.4	4.5	-5.08738	15.34	-2.65501	-6.96847	0.629131
-1.4	4.6	-3.87125	11.4138	-2.03173	-5.90102	-0.390214
-1.4	4.7	-2.95679	8.46931	-1.56028	-5.02197	-1.06973
-1.4	4.8	-2.27018	6.26866	-1.20333	-4.29181	-1.49666
-1.4	4.9	-1.75557	4.62915	-0.93271	-3.68211	-1.74123
-1.4	5	-1.36949	3.4114	-0.72714	-3.16963	-1.85486
-1.4	5.1	-1.07975	2.50916	-0.570575	-2.73671	-1.87788
-1.4	5.2	-0.86188	1.84224	-0.450919	-2.36946	-1.84002
-1.4	5.3	-0.697622	1.35027	-0.359074	-2.05651	-1.76293
-1.4	5.4	-0.57301	0.988117	-0.288217	-1.78994	-1.66305
-1.4	5.5	-0.477964	0.721913	-0.23324	-1.56161	-1.5509
-1.4	5.6	-0.404897	0.526592	-0.19032	-1.36573	-1.43435
-1.4	5.7	-0.348181	0.383537	-0.156594	-1.19755	-1.31879
-1.4	5.8	-0.303659	0.278937	-0.129914	-1.05276	-1.2074
-1.4	5.9	-0.268262	0.202585	-0.108658	-0.927836	-1.10217
-1.4	6	-0.239728	0.146949	-0.0916055	-0.81977	-1.00415
-1.2	4.5	-5.30362	15.485	-2.65141	-7.21615	0.313792
-1.2	4.6	-4.05562	11.5105	-2.03443	-6.11514	-0.694644
-1.2	4.7	-3.11589	8.53226	-1.56636	-5.20733	-1.35732
-1.2	4.8	-2.40961	6.30799	-1.21102	-4.45119	-1.76383
-1.2	4.9	-1.87938	4.65241	-0.94092	-3.81926	-1.98716
-1.2	5	-1.4809	3.42388	-0.735264	-3.28765	-2.07993
-1.2	5.1	-1.181	2.51468	-0.578273	-2.8381	-2.08269
-1.2	5.2	-0.954609	1.84342	-0.458024	-2.4564	-2.02562
-1.2	5.3	-0.783051	1.34889	-0.365524	-2.13121	-1.9309
-1.2	5.4	-0.652062	0.985375	-0.294008	-1.85411	-1.81481
-1.2	5.5	-0.551347	0.718572	-0.238403	-1.61684	-1.68802
-1.2	5.6	-0.473164	0.523131	-0.194905	-1.41329	-1.55823
-1.2	5.7	-0.411786	0.380235	-0.160657	-1.23863	-1.43084
-1.2	5.8	-0.36298	0.275943	-0.133513	-1.0883	-1.30885
-1.2	5.9	-0.323626	0.199964	-0.111847	-0.958634	-1.19414
-1.2	6	-0.291423	0.144712	-0.0944331	-0.846515	-1.08766
-1	4.5	-5.3108	14.9808	-2.53059	-7.35998	-0.220606
-1	4.6	-4.08671	11.1408	-1.95307	-6.25158	-1.1506
-1	4.7	-3.16441	8.26006	-1.51201	-5.33209	-1.74844
-1	4.8	-2.46867	6.1075	-1.17513	-4.5632	-2.09951
-1	4.9	-1.94454	4.50427	-0.917657	-3.91924	-2.27717
-1	5	-1.54958	3.31402	-0.720592	-3.37535	-2.33149
-1	5.1	-1.25093	2.43301	-0.569411	-2.91484	-2.30217
-1	5.2	-1.02428	1.78254	-0.45305	-2.52344	-2.21823
-1	5.3	-0.851396	1.30338	-0.36311	-2.18955	-2.10067
-1	5.4	-0.71836	0.951265	-0.293249	-1.90476	-1.9651
-1	5.5	-0.615118	0.692957	-0.238686	-1.6609	-1.82175
-1	5.6	-0.534116	0.503865	-0.195815	-1.45158	-1.67764
-1	5.7	-0.469749	0.36573	-0.161927	-1.27198	-1.53792
-1	5.8	-0.41789	0.265018	-0.134961	-1.11737	-1.40521
-1	5.9	-0.375489	0.191732	-0.113362	-0.984009	-1.28113
-1	6	-0.340296	0.138511	-0.0959404	-0.868686	-1.16641
-0.8	4.5	-5.16848	14.028	-2.34148	-7.42694	-0.908848
-0.8	4.6	-4.01009	10.4496	-1.82164	-6.32722	-1.70937
-0.8	4.7	-3.13311	7.75871	-1.42095	-5.40956	-2.20491
-0.8	4.8	-2.47023	5.74344	-1.11235	-4.63825	-2.47738
-0.8	4.9	-1.96808	4.24004	-0.874657	-3.98739	-2.59009
-0.8	5	-1.58755	3.12199	-0.691407	-3.43727	-2.59424
-0.8	5.1	-1.29818	2.29327	-0.549834	-2.97028	-2.52503
-0.8	5.2	-1.07708	1.68069	-0.440117	-2.57272	-2.40923
-0.8	5.3	-0.906922	1.22903	-0.354745	-2.23344	-2.26607
-0.8	5.4	-0.774888	0.896863	-0.287998	-1.94328	-2.1093
-0.8	5.5	-0.671292	0.653096	-0.235537	-1.69483	-1.94857
-0.8	5.6	-0.589049	0.474614	-0.194076	-1.48136	-1.78987
-0.8	5.7	-0.522857	0.344242	-0.161118	-1.29818	-1.63791
-0.8	5.8	-0.468807	0.249218	-0.134763	-1.14042	-1.49477
-0.8	5.9	-0.42401	0.180108	-0.113554	-1.00423	-1.36169
-0.8	6	-0.386314	0.129951	-0.0963777	-0.886491	-1.23923
-0.6	4.5	-4.97131	12.9317	-2.14462	-7.44942	-1.63361
-0.6	4.6	-3.8935	9.65623	-1.6829	-6.36571	-2.28588
-0.6	4.7	-3.07336	7.18517	-1.32345	-5.45465	-2.66628
-0.6	4.8	-2.44964	5.3292	-1.04408	-4.68555	-2.85008
-0.6	4.9	-1.97508	3.94062	-0.827088	-4.03286	-2.89441
-0.6	5	-1.6131	2.9058	-0.658439	-3.47975	-2.84549
-0.6	5.1	-1.33571	2.13695	-0.527123	-3.00929	-2.73518
-0.6	5.2	-1.12216	1.56759	-0.424579	-2.60803	-2.58718
-0.6	5.3	-0.956229	1.14709	-0.3442	-2.26533	-2.41867
-0.6	5.4	-0.826118	0.837411	-0.280908	-1.97181	-2.24142
-0.6	5.5	-0.722942	0.609906	-0.230831	-1.72023	-2.0641
-0.6	5.6	-0.640014	0.443214	-0.191006	-1.50427	-1.89208
-0.6	5.7	-0.572427	0.321373	-0.159169	-1.31814	-1.72836
-0.6	5.8	-0.516528	0.232557	-0.133578	-1.1581	-1.57564
-0.6	5.9	-0.469609	0.16796	-0.112894	-1.01984	-1.43438
-0.6	6	-0.429657	0.12109	-0.0960711	-0.900282	-1.30492
-0.4	4.5	-4.82322	12.0215	-1.99412	-7.46201	-2.25788
-0.4	4.6	-3.81218	8.99774	-1.57587	-6.39053	-2.78084
-0.4	4.7	-3.03839	6.70952	-1.24754	-5.48495	-3.06136
-0.4	4.8	-2.44665	4.98602	-0.990432	-4.71756	-3.16862
-0.4	4.9	-1.99368	3.69324	-0.78929	-4.0646	-3.15433
-0.4	5	-1.64588	2.72736	-0.63189	-3.51012	-3.06053
-0.4	5.1	-1.37756	2.00832	-0.508521	-3.03718	-2.91494
-0.4	5.2	-1.16933	1.47473	-0.411566	-2.63346	-2.73962
-0.4	5.3	-1.00608	1.08004	-0.335102	-2.2884	-2.54954
-0.4	5.4	-0.876822	0.788911	-0.274551	-1.99254	-2.355
-0.4	5.5	-0.773233	0.574788	-0.226388	-1.7388	-2.16364
-0.4	5.6	-0.689127	0.41777	-0.187902	-1.52084	-1.9801
-0.4	5.7	-0.619807	0.302917	-0.157002	-1.33279	-1.80669
-0.4	5.8	-0.561869	0.219157	-0.132073	-1.17102	-1.6458
-0.4	5.9	-0.512737	0.158233	-0.111855	-1.03132	-1.49768
-0.4	6	-0.470509	0.114023	-0.0953637	-0.910438	-1.36229
-0.2	4.5	-4.80957	11.5649	-1.92568	-7.48709	-2.65739
-0.2	4.6	-3.82692	8.66708	-1.52677	-6.41921	-3.10582
-0.2	4.7	-3.07192	6.47042	-1.21234	-5.51402	-3.32787
-0.2	4.8	-2.49191	4.8133	-0.965187	-4.74534	-3.38914
-0.2	4.9	-2.04598	3.56853	-0.771161	-4.09046	-3.33907
-0.2	5	-1.70173	2.63734	-0.618828	-3.53352	-3.21673
-0.2	5.1	-1.43479	1.94334	-0.499063	-3.05821	-3.04872
-0.2	5.2	-1.22613	1.42782	-0.40467	-2.65226	-2.85524
-0.2	5.3	-1.0616	1.0461	-0.330027	-2.30508	-2.65061
-0.2	5.4	-0.930387	0.764339	-0.270774	-2.0073	-2.44412
-0.2	5.5	-0.824487	0.556989	-0.22354	-1.75185	-2.24288
-0.2	5.6	-0.737796	0.404853	-0.185728	-1.53228	-2.05095
-0.2	5.7	-0.665839	0.29354	-0.155322	-1.3428	-1.87043
-0.2	5.8	-0.605263	0.212352	-0.130759	-1.17988	-1.70355
-0.2	5.9	-0.553567	0.153285	-0.110817	-1.03907	-1.55017
-0.2	6	-0.508862	0.110425	-0.0945376	-0.917245	-1.41022
0	4.5	-4.97046	11.7005	-1.95237	-7.53342	-2.75573
0	4.6	-3.9663	8.76417	-1.54525	-6.45837	-3.20575
0	4.7	-3.19371	6.53969	-1.22487	-5.54674	-3.42563
0	4.8	-2.59924	4.86256	-0.973421	-4.77259	-3.48269
0	4.9	-2.14128	3.60349	-0.776341	-4.11392	-3.42806
0	5	-1.78686	2.66204	-0.621872	-3.55247	-3.29917
0	5.1	-1.51146	1.96081	-0.500643	-3.07403	-3.12533
0	5.2	-1.29533	1.44016	-0.405268	-2.66565	-2.92609
0	5.3	-1.12447	1.0548	-0.329984	-2.3163	-2.71596
0	5.4	-0.987775	0.770475	-0.270327	-2.01673	-2.50435
0	5.5	-0.877073	0.56132	-0.222856	-1.75976	-2.29837
0	5.6	-0.786156	0.407908	-0.184917	-1.53897	-2.10213
0	5.7	-0.710447	0.295693	-0.154461	-1.34847	-1.91769
0	5.8	-0.646519	0.213868	-0.129897	-1.18471	-1.74726
0	5.9	-0.5918	0.154353	-0.109984	-1.04326	-1.59069
0	6	-0.544375	0.111173	-0.0937532	-0.920792	-1.44775
0.2	4.5	-5.2899	12.4019	-2.06552	-7.59667	-2.55015
0.2	4.6	-4.21775	9.27026	-1.62479	-6.50311	-3.07539
0.2	4.7	-3.39393	6.90411	-1.2803	-5.57876	-3.34888
0.2	4.8	-2.76109	5.1244	-1.01163	-4.79544	-3.44377
0.2	4.9	-2.27341	3.79138	-0.802328	-4.13006	-3.41441
0.2	5	-1.89643	2.79687	-0.639261	-3.56478	-3.30359
0.2	5.1	-1.60358	2.0575	-0.512031	-3.08317	-3.14128
0.2	5.2	-1.3739	1.50949	-0.412513	-2.67207	-2.949
0.2	5.3	-1.19222	1.10456	-0.334401	-2.32074	-2.74279
0.2	5.4	-1.04696	0.806246	-0.272836	-2.02028	-2.53383
0.2	5.5	-0.929348	0.587024	-0.224096	-1.76211	-2.32853
0.2	5.6	-0.832837	0.4264	-0.185328	-1.54053	-2.1323
0.2	5.7	-0.75248	0.309001	-0.154341	-1.3495	-1.94732
0.2	5.8	-0.684657	0.22345	-0.129448	-1.18533	-1.77599
0.2	5.9	-0.62662	0.161252	-0.109347	-1.0436	-1.61831
0.2	6	-0.576328	0.116143	-0.0930209	-0.920982	-1.47419
0.4	4.5	-5.70051	13.4847	-2.23618	-7.65863	-2.11062
0.4	4.6	-4.53165	10.0524	-1.74411	-6.54011	-2.76343
0.4	4.7	-3.63616	7.46823	-1.36318	-5.59959	-3.1307
0.4	4.8	-2.9501	5.5308	-1.0687	-4.80635	-3.29435
0.4	4.9	-2.42254	4.08396	-0.841204	-4.13466	-3.31444
0.4	5	-2.01561	3.00744	-0.66538	-3.56556	-3.23911
0.4	5.1	-1.70025	2.20896	-0.529277	-3.08145	-3.10203
0.4	5.2	-1.4535	1.61853	-0.423635	-2.66888	-2.92749
0.4	5.3	-1.25872	1.18314	-0.341339	-2.31674	-2.73366
0.4	5.4	-1.10338	0.862918	-0.276944	-2.01583	-2.53324
0.4	5.5	-0.977908	0.627938	-0.226315	-1.75752	-2.3338
0.4	5.6	-0.875179	0.455955	-0.186304	-1.53597	-2.1415
0.4	5.7	-0.789893	0.330368	-0.154516	-1.34509	-1.95913
0.4	5.8	-0.718062	0.238903	-0.129122	-1.18115	-1.78943
0.4	5.9	-0.656736	0.172434	-0.108718	-1.03969	-1.63271
0.4	6	-0.603703	0.124237	-0.0922192	-0.917369	-1.48905
0.6	4.5	-6.10364	14.651	-2.41748	-7.69311	-1.56325
0.6	4.6	-4.83501	10.8966	-1.86943	-6.54916	-2.35703
0.6	4.7	-3.86766	8.07872	-1.44926	-5.59419	-2.8324
0.6	4.8	-3.12743	5.97217	-1.12735	-4.79389	-3.07649
0.6	4.9	-2.56021	4.40284	-0.8807	-4.11851	-3.15658
0.6	5	-2.12379	3.23785	-0.691575	-3.5481	-3.12561
0.6	5.1	-1.78632	2.37556	-0.546291	-3.06385	-3.02089
0.6	5.2	-1.52297	1.73911	-0.434368	-2.65205	-2.87027
0.6	5.3	-1.31579	1.2705	-0.347816	-2.30092	-2.69403
0.6	5.4	-1.15095	0.926284	-0.280577	-2.00118	-2.50643
0.6	5.5	-1.01819	0.673954	-0.228072	-1.74415	-2.31646
0.6	5.6	-0.909821	0.489406	-0.186849	-1.52384	-2.13111
0.6	5.7	-0.820114	0.354703	-0.154296	-1.33417	-1.95388
0.6	5.8	-0.744788	0.25662	-0.128436	-1.17134	-1.78794
0.6	5.9	-0.680651	0.185339	-0.107765	-1.0309	-1.63398
0.6	6	-0.625329	0.133641	-0.0911289	-0.90952	-1.49234
0.8	4.5	-6.39023	15.5658	-2.55298	-7.66562	-1.04303
0.8	4.6	-5.05137	11.5624	-1.96077	-6.50697	-1.95666
0.8	4.7	-4.03096	8.56331	-1.51029	-5.54649	-2.52443
0.8	4.8	-3.25242	6.3248	-1.16759	-4.74452	-2.83974
0.8	4.9	-2.65682	4.6598	-0.906735	-4.07229	-2.97605
0.8	5	-2.19952	3.42523	-0.70794	-3.50508	-2.98731
0.8	5.1	-1.84605	2.51242	-0.556132	-3.02507	-2.91484
0.8	5.2	-1.57096	1.83919	-0.439859	-2.61734	-2.78897
0.8	5.3	-1.35499	1.34382	-0.350454	-2.27014	-2.63177
0.8	5.4	-1.18347	0.980074	-0.281385	-1.97392	-2.4587
0.8	5.5	-1.04561	0.713478	-0.22774	-1.72014	-2.28001
0.8	5.6	-0.933346	0.518485	-0.185834	-1.50271	-2.10341
0.8	5.7	-0.840609	0.376118	-0.152901	-1.31565	-1.93305
0.8	5.8	-0.762935	0.272404	-0.126854	-1.15504	-1.77243
0.8	5.9	-0.696938	0.196979	-0.106116	-1.01658	-1.62266
0.8	6	-0.640116	0.142227	-0.0894955	-0.896938	-1.48432
1	4.5	-6.47725	15.9458	-2.59196	-7.5406	-0.66401
1	4.6	-5.11756	11.8452	-1.98282	-6.38989	-1.64511
1	4.7	-4.08212	8.77454	-1.52159	-5.43957	-2.26874
1	4.8	-3.29247	6.48313	-1.17216	-4.64864	-2.63014
1	4.9	-2.68864	4.77886	-0.907193	-3.9878	-2.80477
1	5	-2.22504	3.51502	-0.705982	-3.43109	-2.84709
1	5.1	-1.86689	2.58031	-0.552848	-2.96068	-2.80011
1	5.2	-1.58837	1.89067	-0.435946	-2.56165	-2.6953
1	5.3	-1.36962	1.38291	-0.346344	-2.22186	-2.55493
1	5.4	-1.19603	1.00977	-0.277336	-1.93187	-2.39546
1	5.5	-1.05659	0.736099	-0.223897	-1.68398	-2.22836
1	5.6	-0.943111	0.535717	-0.182269	-1.47143	-2.06109
1	5.7	-0.849451	0.389246	-0.149639	-1.2886	-1.89844
1	5.8	-0.771065	0.282402	-0.123895	-1.13158	-1.74414
1	5.9	-0.704516	0.204586	-0.103448	-0.996215	-1.59959
1	6	-0.647267	0.14801	-0.087095	-0.879231	-1.46558
1.2	4.5	-6.32198	15.6305	-2.50625	-7.29528	-0.492987
1.2	4.6	-5.00313	11.6279	-1.91615	-6.18196	-1.47334
1.2	4.7	-3.99798	8.62691	-1.46967	-5.26321	-2.10396
1.2	4.8	-3.231	6.38446	-1.13165	-4.49856	-2.47675
1.2	4.9	-2.64341	4.71417	-0.875479	-3.85988	-2.6646
1.2	5	-2.19167	3.47363	-0.681055	-3.32245	-2.72155
1.2	5.1	-1.84228	2.5547	-0.53316	-2.8682	-2.68895
1.2	5.2	-1.57016	1.87552	-0.420303	-2.48284	-2.59778
1.2	5.3	-1.35614	1.37459	-0.333831	-2.15461	-2.47
1.2	5.4	-1.18604	1.00579	-0.267254	-1.87437	-2.32188
1.2	5.5	-1.04924	0.734798	-0.215709	-1.63489	-2.16504
1.2	5.6	-0.937763	0.535975	-0.175562	-1.4294	-2.00675
1.2	5.7	-0.845654	0.390343	-0.144094	-1.25259	-1.852
1.2	5.8	-0.768484	0.28388	-0.119269	-1.10063	-1.7045
1.2	5.9	-0.702906	0.20617	-0.0995548	-0.969556	-1.56585
1.2	6	-0.646447	0.149542	-0.0837892	-0.856173	-1.43687
1.4	4.5	-5.93374	14.6178	-2.29978	-6.92839	-0.544158
1.4	4.6	-4.71385	10.9047	-1.76336	-5.88175	-1.45421
1.4	4.7	-3.78224	8.11304	-1.35624	-5.0158	-2.04124
1.4	4.8	-3.06995	6.02116	-1.04713	-4.29363	-2.38955
1.4	4.9	-2.52249	4.45857	-0.812262	-3.68876	-2.56494
1.4	5	-2.10027	3.29475	-0.633552	-3.1792	-2.61826
1.4	5.1	-1.77282	2.43012	-0.49727	-2.7479	-2.58787
1.4	5.2	-1.51678	1.78921	-0.393015	-2.38122	-2.50181
1.4	5.3	-1.31482	1.31515	-0.312934	-2.06868	-2.38128
1.4	5.4	-1.15375	0.965133	-0.25112	-1.80159	-2.24133
1.4	5.5	-1.02377	0.707181	-0.203139	-1.57307	-2.09279
1.4	5.6	-0.917499	0.517351	-0.165673	-1.37652	-1.94234
1.4	5.7	-0.829421	0.377933	-0.136232	-1.20773	-1.79545
1.4	5.8	-0.755386	0.275696	-0.11295	-1.06231	-1.65495
1.4	5.9	-0.692302	0.200847	-0.094417	-0.93672	-1.52259
1.4	6	-0.637846	0.146139	-0.0795666	-0.827961	-1.39923
1.6	4.5	-5.36154	13.0462	-2.00507	-6.46177	-0.78222
1.6	4.6	-4.2859	9.77022	-1.54668	-5.50416	-1.56652
1.6	4.7	-3.46115	7.29704	-1.19652	-4.70709	-2.06772
1.6	4.8	-2.82731	5.43641	-0.929082	-4.04068	-2.36066
1.6	4.9	-2.33898	4.04107	-0.724735	-3.47955	-2.5022
1.6	5	-1.96024	2.99764	-0.568413	-3.00502	-2.53603
1.6	5.1	-1.66518	2.2193	-0.448572	-2.60237	-2.49683
1.6	5.2	-1.43331	1.64014	-0.356413	-2.2591	-2.40868
1.6	5.3	-1.24938	1.21004	-0.28525	-1.96588	-2.29047
1.6	5.4	-1.10194	0.891268	-0.23003	-1.71493	-2.15563
1.6	5.5	-0.982303	0.655451	-0.186943	-1.49967	-2.01346
1.6	5.6	-0.883961	0.481259	-0.153125	-1.31429	-1.87012
1.6	5.7	-0.802019	0.352848	-0.126417	-1.15488	-1.73047
1.6	5.8	-0.732797	0.258338	-0.105192	-1.01722	-1.59687
1.6	5.9	-0.673535	0.188893	-0.0882197	-0.898172	-1.47103
1.6	6	-0.622154	0.137945	-0.0745581	-0.79495	-1.35372
1.8	4.5	-4.67999	11.1392	-1.66908	-5.93028	-1.14013
1.8	4.6	-3.77257	8.3813	-1.29863	-5.0741	-1.764
1.8	4.7	-3.07288	6.28895	-1.01312	-4.35633	-2.15338
1.8	4.8	-2.53244	4.70708	-0.793231	-3.7523	-2.37089
1.8	4.9	-2.11331	3.51496	-0.623866	-3.24134	-2.46355
1.8	5	-1.78694	2.61925	-0.49329	-2.80734	-2.46833
1.8	5.1	-1.53062	1.94788	-0.392414	-2.43713	-2.41228
1.8	5.2	-1.32791	1.44594	-0.314234	-2.12061	-2.31682
1.8	5.3	-1.16599	1.07143	-0.253398	-1.8496	-2.19755
1.8	5.4	-1.03523	0.792578	-0.205823	-1.61681	-2.06529
1.8	5.5	-0.928356	0.585344	-0.168415	-1.41679	-1.92822
1.8	5.6	-0.839853	0.431597	-0.138833	-1.24416	-1.79125
1.8	5.7	-0.765572	0.317764	-0.115297	-1.09526	-1.65837
1.8	5.8	-0.702393	0.233622	-0.0964593	-0.966476	-1.53171
1.8	5.9	-0.647949	0.171531	-0.0812922	-0.854825	-1.41254
1.8	6	-0.600456	0.125784	-0.0690077	-0.757809	-1.30149
2	4.5	-3.96606	9.13648	-1.33708	-5.37086	-1.53753
2	4.6	-3.23037	6.90974	-1.05128	-4.61801	-1.98992
2	4.7	-2.6596	5.21135	-0.828744	-3.98298	-2.25997
2	4.8	-2.21567	3.92043	-0.655656	-3.44403	-2.39492
2	4.9	-1.86904	2.94236	-0.521041	-2.98564	-2.43337
2	5	-1.59714	2.20362	-0.416252	-2.5941	-2.40386
2	5.1	-1.38187	1.64695	-0.334508	-2.25881	-2.32824
2	5.2	-1.2102	1.22854	-0.270534	-1.97113	-2.22333
2	5.3	-1.07187	0.914739	-0.220256	-1.72389	-2.10128
2	5.4	-0.959162	0.679899	-0.180548	-1.51065	-1.97046
2	5.5	-0.86619	0.504484	-0.149018	-1.32695	-1.83767
2	5.6	-0.788482	0.373707	-0.123839	-1.16808	-1.70669
2	5.7	-0.722688	0.276413	-0.103619	-1.03061	-1.58051
2	5.8	-0.666242	0.204153	-0.0872873	-0.911366	-1.46074
2	5.9	-0.617204	0.150577	-0.0740249	-0.80771	-1.34836
2	6	-0.574092	0.110891	-0.0631922	-0.717327	-1.24372
2.2	4.5	-3.28478	7.23747	-1.04142	-4.81433	-1.90306
2.2	4.6	-2.70801	5.50178	-0.828364	-4.16123	-2.19582
2.2	4.7	-2.25747	4.17097	-0.660737	-3.60498	-2.35222
2.2	4.8	-1.9043	3.15415	-0.528986	-3.12987	-2.40901
2.2	4.9	-1.6264	2.37967	-0.425429	-2.72324	-2.39541
2.2	5	-1.40647	1.79148	-0.343939	-2.37442	-2.33335
2.2	5.1	-1.23076	1.34584	-0.279658	-2.0745	-2.23908
2.2	5.2	-1.08924	1.00909	-0.228781	-1.816	-2.12492
2.2	5.3	-0.974027	0.755143	-0.188336	-1.59271	-1.99993
2.2	5.4	-0.879151	0.564082	-0.156021	-1.39996	-1.87105
2.2	5.5	-0.800042	0.42063	-0.130063	-1.23312	-1.7426
2.2	5.6	-0.733206	0.313133	-0.1091	-1.08837	-1.61754
2.2	5.7	-0.676035	0.232747	-0.0920731	-0.962703	-1.49806
2.2	5.8	-0.626494	0.172741	-0.078179	-0.853354	-1.38529
2.2	5.9	-0.583038	0.127999	-0.0667815	-0.757948	-1.27977
2.2	6	-0.544537	0.0947409	-0.0573839	-0.674774	-1.18195
2.4	4.5	-2.67985	5.57303	-0.79815	-4.28272	-2.1877
2.4	4.6	-2.23879	4.25643	-0.642509	-3.71887	-2.34375
2.4	4.7	-1.89202	3.24251	-0.518865	-3.23602	-2.4044
2.4	4.8	-1.61811	2.46415	-0.420689	-2.82099	-2.39564
2.4	4.9	-1.40064	1.86837	-0.342691	-2.4639	-2.33885
2.4	5	-1.22683	1.41368	-0.280616	-2.15607	-2.24984
2.4	5.1	-1.08655	1.06741	-0.231073	-1.89032	-2.14054
2.4	5.2	-0.972277	0.804348	-0.191377	-1.66036	-2.01967
2.4	5.3	-0.878171	0.604955	-0.159425	-1.46082	-1.89346
2.4	5.4	-0.799736	0.454171	-0.133572	-1.28802	-1.76715
2.4	5.5	-0.733537	0.340382	-0.112541	-1.13786	-1.64355
2.4	5.6	-0.676957	0.25467	-0.0953446	-1.00718	-1.52481
2.4	5.7	-0.627993	0.190243	-0.0812122	-0.893318	-1.41228
2.4	5.8	-0.585096	0.141881	-0.0695432	-0.793876	-1.30663
2.4	5.9	-0.547119	0.10568	-0.0598633	-0.707027	-1.20833
2.4	6	-0.513132	0.0786112	-0.0518004	-0.630956	-1.11728
2.6	4.5	-2.17238	4.2029	-0.60975	-3.78768	-2.36691
2.6	4.6	-1.84051	3.22216	-0.496557	-3.30382	-2.41872
2.6	4.7	-1.57779	2.4645	-0.405912	-2.8865	-2.4057
2.6	4.8	-1.36861	1.88084	-0.333285	-2.52633	-2.34739
2.6	4.9	-1.20102	1.43231	-0.275003	-2.21482	-2.25853
2.6	5	-1.0657	1.08859	-0.228109	-1.94519	-2.15041
2.6	5.1	-0.955262	0.825711	-0.19024	-1.71139	-2.03118
2.6	5.2	-0.864224	0.625108	-0.159523	-1.50798	-1.90662
2.6	5.3	-0.788296	0.472388	-0.134481	-1.33142	-1.7818
2.6	5.4	-0.724205	0.356353	-0.113956	-1.17769	-1.6595
2.6	5.5	-0.669407	0.268376	-0.0970437	-1.0436	-1.54167
2.6	5.6	-0.62199	0.201779	-0.0830375	-0.926492	-1.42974
2.6	5.7	-0.580464	0.151462	-0.0713847	-0.824101	-1.32449
2.6	5.8	-0.543688	0.113538	-0.0616497	-0.734491	-1.22629
2.6	5.9	-0.510764	0.0849916	-0.0534852	-0.655882	-1.13514
2.6	6	-0.481014	0.0635365	-0.0466091	-0.586814	-1.0509
2.8	4.5	-1.7655	3.13039	-0.470187	-3.33648	-2.44178
2.8	4.6	-1.51668	2.40568	-0.386907	-2.92186	-2.41976
2.8	4.7	-1.31859	1.84507	-0.319835	-2.56278	-2.35613
2.8	4.8	-1.15966	1.41238	-0.265708	-2.25148	-2.26447
2.8	4.9	-1.03116	1.07913	-0.221898	-1.98097	-2.1549
2.8	5	-0.926279	0.823035	-0.186303	-1.74591	-2.03546
2.8	5.1	-0.83982	0.626662	-0.157245	-1.54131	-1.91171
2.8	5.2	-0.76764	0.476297	-0.133401	-1.36276	-1.7875
2.8	5.3	-0.706673	0.361422	-0.113726	-1.2072	-1.66617
2.8	5.4	-0.654519	0.273822	-0.0974006	-1.0712	-1.54929
2.8	5.5	-0.609387	0.207125	-0.0837821	-0.952232	-1.43828
2.8	5.6	-0.569835	0.156422	-0.0723672	-0.847962	-1.33374
2.8	5.7	-0.534789	0.117974	-0.0627586	-0.756539	-1.23611
2.8	5.8	-0.503386	0.0888519	-0.0546427	-0.676198	-1.14537
2.8	5.9	-0.474982	0.0668278	-0.0477589	-0.605493	-1.06141
2.8	6	-0.449085	0.0501946	-0.0419041	-0.543153	-0.983947
3	4.5	-1.44932	2.32254	-0.369709	-2.93125	-2.42774
3	4.6	-1.26137	1.78598	-0.306861	-2.57624	-2.35849
3	4.7	-1.11084	1.37128	-0.256086	-2.26771	-2.26335
3	4.8	-0.989315	1.05128	-0.214912	-1.99897	-2.15191
3	4.9	-0.890257	0.804788	-0.181365	-1.76503	-2.03186
3	5	-0.808633	0.615204	-0.153892	-1.56086	-1.90818
3	5.1	-0.740612	0.469647	-0.131259	-1.38255	-1.78477
3	5.2	-0.683184	0.358006	-0.112503	-1.22646	-1.66414
3	5.3	-0.634066	0.272541	-0.0968615	-1.08993	-1.54831
3	5.4	-0.59157	0.207179	-0.0837418	-0.970237	-1.43837
3	5.5	-0.554332	0.15729	-0.0726798	-0.865186	-1.33491
3	5.6	-0.52132	0.119263	-0.0633079	-0.772854	-1.23822
3	5.7	-0.491723	0.0903122	-0.0553383	-0.691569	-1.14832
3	5.8	-0.464924	0.0683018	-0.0485371	-0.619912	-1.06507
3	5.9	-0.44046	0.0515883	-0.0427143	-0.556634	-0.98822
3	6	-0.417949	0.0389139	-0.0377151	-0.500644	-0.917395
