# Supplementary material for: Making Sense of Heteroatom Effects in π–π Interactions
Source: J Am Chem Soc. 2025 Aug 21;147(35):32273–86. doi: 10.1021/jacs.5c12769 (PMC12412153; doi:10.1021/jacs.5c12769)
Supplement: Supplementary file 2 [file ja5c12769_si_002.xlsx]

## Sheet: benzene_benzene
x	z	Elec	Exch	Ind	Disp	Total
-5	2.6	-1.65819	3.61368	-0.420811	-3.14364	-1.60896
-5	2.7	-1.36677	2.8091	-0.331959	-2.8014	-1.69102
-5	2.8	-1.13302	2.18206	-0.263159	-2.50074	-1.71486
-5	2.9	-0.944948	1.69376	-0.209745	-2.23559	-1.69653
-5	3	-0.79291	1.31391	-0.168161	-2.00121	-1.64837
-5	3.1	-0.669652	1.01849	-0.135692	-1.79458	-1.58143
-5	3.2	-0.569164	0.788978	-0.110257	-1.61154	-1.50198
-5	3.3	-0.486798	0.610788	-0.0902658	-1.44913	-1.4154
-5	3.4	-0.41889	0.472542	-0.0744948	-1.30481	-1.32565
-5	3.5	-0.362561	0.365361	-0.0619997	-1.17632	-1.23552
-5	3.6	-0.315519	0.282313	-0.0520557	-1.06197	-1.14723
-5	3.7	-0.275969	0.218001	-0.0440959	-0.959968	-1.06203
-5	3.8	-0.242483	0.168227	-0.0376847	-0.868871	-0.980812
-5	3.9	-0.213935	0.129724	-0.0324808	-0.787418	-0.904109
-5	4	-0.18942	0.0999551	-0.0282235	-0.7145	-0.832188
-4.8	2.6	-2.16148	4.98577	-0.568193	-3.78284	-1.52673
-4.8	2.7	-1.75451	3.86531	-0.44559	-3.35367	-1.68845
-4.8	2.8	-1.43114	2.99429	-0.351138	-2.97919	-1.76717
-4.8	2.9	-1.1735	2.31775	-0.278174	-2.65143	-1.78535
-4.8	3	-0.967672	1.79273	-0.221646	-2.36374	-1.76033
-4.8	3.1	-0.802644	1.38562	-0.17772	-2.11023	-1.70498
-4.8	3.2	-0.669749	1.07028	-0.14348	-1.88668	-1.62963
-4.8	3.3	-0.562388	0.826079	-0.116697	-1.68984	-1.54285
-4.8	3.4	-0.475137	0.637168	-0.0956731	-1.51574	-1.44938
-4.8	3.5	-0.403833	0.491133	-0.0791003	-1.36151	-1.35331
-4.8	3.6	-0.345218	0.378323	-0.0659778	-1.22462	-1.2575
-4.8	3.7	-0.296711	0.291231	-0.0555294	-1.10311	-1.16412
-4.8	3.8	-0.256305	0.224036	-0.0471563	-0.995018	-1.07444
-4.8	3.9	-0.222412	0.172221	-0.0403995	-0.89873	-0.98932
-4.8	4	-0.193784	0.132289	-0.0348998	-0.81285	-0.909246
-4.6	2.6	-2.80053	6.73966	-0.751312	-4.52962	-1.3418
-4.6	2.7	-2.2422	5.2124	-0.586302	-3.99527	-1.61137
-4.6	2.8	-1.80211	4.02777	-0.45971	-3.5322	-1.76626
-4.6	2.9	-1.45467	3.1098	-0.362313	-3.12938	-1.83656
-4.6	3	-1.17985	2.39915	-0.287161	-2.77761	-1.84547
-4.6	3.1	-0.961807	1.84945	-0.228997	-2.46997	-1.81132
-4.6	3.2	-0.788295	1.42462	-0.183842	-2.20014	-1.74766
-4.6	3.3	-0.649554	1.09665	-0.148671	-1.96207	-1.66365
-4.6	3.4	-0.538429	0.843507	-0.121179	-1.75344	-1.56955
-4.6	3.5	-0.448862	0.648341	-0.0996035	-1.56942	-1.46955
-4.6	3.6	-0.376288	0.497985	-0.0825957	-1.40683	-1.36773
-4.6	3.7	-0.31716	0.382233	-0.069115	-1.26288	-1.26692
-4.6	3.8	-0.268669	0.293177	-0.0583644	-1.13538	-1.16924
-4.6	3.9	-0.228651	0.224705	-0.0497282	-1.02223	-1.0759
-4.6	4	-0.195405	0.172091	-0.0427321	-0.921654	-0.987701
-4.4	2.6	-3.59887	8.92505	-0.9726	-5.39371	-1.04013
-4.4	2.7	-2.84692	6.88784	-0.756062	-4.73368	-1.44882
-4.4	2.8	-2.25848	5.3108	-0.590416	-4.16512	-1.70323
-4.4	2.9	-1.79742	4.09119	-0.463343	-3.67367	-1.84325
-4.4	3	-1.43571	3.14899	-0.365589	-3.24724	-1.89955
-4.4	3.1	-1.15142	2.42177	-0.290176	-2.8761	-1.89592
-4.4	3.2	-0.927462	1.86099	-0.23183	-2.5518	-1.85011
-4.4	3.3	-0.75046	1.42892	-0.186544	-2.26846	-1.77654
-4.4	3.4	-0.609929	1.09642	-0.151275	-2.01924	-1.68403
-4.4	3.5	-0.498289	0.840533	-0.123704	-1.80101	-1.58247
-4.4	3.6	-0.409042	0.643888	-0.102052	-1.60909	-1.4763
-4.4	3.7	-0.337348	0.492876	-0.0849613	-1.43988	-1.36931
-4.4	3.8	-0.279465	0.376996	-0.0713856	-1.29037	-1.26422
-4.4	3.9	-0.232439	0.288132	-0.0605272	-1.15821	-1.16304
-4.4	4	-0.194012	0.220036	-0.051768	-1.04114	-1.06688
-4.2	2.6	-4.57782	11.5793	-1.2333	-6.38153	-0.61339
-4.2	2.7	-3.58496	8.92029	-0.955922	-5.57448	-1.19508
-4.2	2.8	-2.81198	6.86502	-0.74407	-4.88258	-1.57361
-4.2	2.9	-2.21031	5.27839	-0.581855	-4.28769	-1.80147
-4.2	3	-1.74153	4.05467	-0.457348	-3.77448	-1.91868
-4.2	3.1	-1.37588	3.11187	-0.361544	-3.33013	-1.95569
-4.2	3.2	-1.09024	2.38618	-0.287628	-2.94428	-1.93597
-4.2	3.3	-0.866667	1.82813	-0.230436	-2.60787	-1.87684
-4.2	3.4	-0.691175	1.39938	-0.186037	-2.31451	-1.79235
-4.2	3.5	-0.552954	1.07036	-0.151442	-2.0573	-1.69133
-4.2	3.6	-0.443831	0.817913	-0.124371	-1.83189	-1.58218
-4.2	3.7	-0.357427	0.624481	-0.103078	-1.63423	-1.47026
-4.2	3.8	-0.288644	0.476393	-0.086228	-1.46025	-1.35873
-4.2	3.9	-0.233644	0.363114	-0.0727989	-1.30678	-1.25011
-4.2	4	-0.189419	0.276527	-0.0620053	-1.17134	-1.14624
-4	2.6	-5.75719	14.7245	-1.53343	-7.50585	-0.0719586
-4	2.7	-4.46988	11.3271	-1.18574	-6.52133	-0.849868
-4	2.8	-3.47334	8.70422	-0.920398	-5.6874	-1.37693
-4	2.9	-2.70105	6.6817	-0.717516	-4.9737	-1.71057
-4	3	-2.1028	5.12408	-0.56209	-4.36116	-1.90196
-4	3.1	-1.63908	3.92557	-0.44277	-3.83355	-1.98983
-4	3.2	-1.27939	3.00443	-0.350947	-3.37746	-2.00337
-4	3.3	-1.00005	2.29718	-0.280098	-2.98202	-1.96499
-4	3.4	-0.782814	1.75471	-0.225257	-2.63791	-1.89127
-4	3.5	-0.613487	1.33905	-0.182655	-2.33811	-1.7952
-4	3.6	-0.481233	1.02086	-0.149421	-2.07608	-1.68587
-4	3.7	-0.377572	0.777614	-0.123361	-1.84618	-1.5695
-4	3.8	-0.296251	0.591668	-0.102807	-1.6448	-1.45219
-4	3.9	-0.232186	0.449779	-0.0864745	-1.46795	-1.33683
-4	4	-0.181512	0.34159	-0.07339	-1.31215	-1.22546
-3.8	2.6	-7.15011	18.3691	-1.87053	-8.76849	0.579946
-3.8	2.7	-5.51405	14.1152	-1.443	-7.58014	-0.421973
-3.8	2.8	-4.25077	10.8337	-1.11711	-6.5813	-1.11549
-3.8	2.9	-3.27581	8.30534	-0.868353	-5.73253	-1.57135
-3.8	3	-2.52378	6.35984	-0.67819	-5.00777	-1.84989
-3.8	3.1	-1.94394	4.86468	-0.532558	-4.38652	-1.99834
-3.8	3.2	-1.49681	3.71674	-0.420778	-3.85185	-2.0527
-3.8	3.3	-1.15193	2.8365	-0.334757	-3.39005	-2.04024
-3.8	3.4	-0.885791	2.16234	-0.268353	-2.98999	-1.98179
-3.8	3.5	-0.680153	1.64658	-0.216905	-2.64244	-1.89291
-3.8	3.6	-0.521112	1.25246	-0.176875	-2.33969	-1.78522
-3.8	3.7	-0.397893	0.951731	-0.145568	-2.07504	-1.66677
-3.8	3.8	-0.302322	0.722361	-0.120935	-1.84385	-1.54475
-3.8	3.9	-0.228065	0.547662	-0.101411	-1.6413	-1.42311
-3.8	4	-0.170219	0.41478	-0.0858062	-1.46332	-1.30457
-3.6	2.6	-8.76954	22.5083	-2.23598	-10.1686	1.33418
-3.6	2.7	-6.72336	17.2821	-1.72038	-8.74889	0.089484
-3.6	2.8	-5.14771	13.2513	-1.3283	-7.56089	-0.785559
-3.6	2.9	-3.9367	10.147	-1.02977	-6.56015	-1.37963
-3.6	3	-3.00609	7.75941	-0.802165	-5.71242	-1.76127
-3.6	3.1	-2.2914	5.9262	-0.628317	-4.98778	-1.9813
-3.6	3.2	-1.74307	4.52022	-0.49522	-4.36669	-2.08475
-3.6	3.3	-1.32245	3.44341	-0.393039	-3.83139	-2.10346
-3.6	3.4	-1.00005	2.61976	-0.314332	-3.36954	-2.06416
-3.6	3.5	-0.752952	1.99064	-0.253479	-2.96979	-1.98558
-3.6	3.6	-0.563482	1.5107	-0.206217	-2.62253	-1.88152
-3.6	3.7	-0.418196	1.14508	-0.169317	-2.32027	-1.7627
-3.6	3.8	-0.306727	0.866975	-0.140328	-2.05632	-1.6364
-3.6	3.9	-0.221197	0.65557	-0.117385	-1.82593	-1.50894
-3.6	4	-0.155535	0.495127	-0.099078	-1.6242	-1.38368
-3.4	2.6	-10.6166	27.1279	-2.60995	-11.6959	2.20541
-3.4	2.7	-8.09886	20.8148	-2.00309	-10.0206	0.692287
-3.4	2.8	-6.16501	15.9452	-1.54317	-8.62799	-0.390991
-3.4	2.9	-4.68216	12.1954	-1.19404	-7.45647	-1.13732
-3.4	3	-3.54686	9.31329	-0.92856	-6.47026	-1.63239
-3.4	3.1	-2.67881	7.10187	-0.726238	-5.63234	-1.93552
-3.4	3.2	-2.01605	5.40744	-0.571627	-4.9181	-2.09834
-3.4	3.3	-1.51013	4.11138	-0.453111	-4.3041	-2.15596
-3.4	3.4	-1.12457	3.12148	-0.361927	-3.77532	-2.14034
-3.4	3.5	-0.831077	2.36662	-0.291485	-3.31905	-2.07499
-3.4	3.6	-0.607693	1.79186	-0.23681	-2.92315	-1.97579
-3.4	3.7	-0.437996	1.35482	-0.19414	-2.58	-1.85732
-3.4	3.8	-0.309152	1.02302	-0.16063	-2.28147	-1.72823
-3.4	3.9	-0.211418	0.771545	-0.134122	-2.021	-1.59499
-3.4	4	-0.137376	0.5811	-0.112981	-1.79371	-1.46297
-3.2	2.6	-12.6726	32.2038	-2.9603	-13.33	3.24094
-3.2	2.7	-9.62604	24.6854	-2.26937	-11.38	1.41005
-3.2	2.8	-7.28879	18.8903	-1.7472	-9.76356	0.0907412
-3.2	2.9	-5.50274	14.4292	-1.35156	-8.41587	-0.840936
-3.2	3	-4.13935	11.0022	-1.05106	-7.27978	-1.468
-3.2	3.1	-3.10064	8.37536	-0.822185	-6.31853	-1.866
-3.2	3.2	-2.31084	6.36546	-0.647299	-5.50182	-2.09451
-3.2	3.3	-1.71127	4.82967	-0.51318	-4.80395	-2.19873
-3.2	3.4	-1.25652	3.65882	-0.409925	-4.20359	-2.21122
-3.2	3.5	-0.912424	2.76757	-0.330083	-3.68652	-2.16146
-3.2	3.6	-0.652557	2.0903	-0.268045	-3.24022	-2.07052
-3.2	3.7	-0.456615	1.57644	-0.219577	-2.85352	-1.95327
-3.2	3.8	-0.309092	1.18731	-0.181482	-2.51735	-1.82062
-3.2	3.9	-0.198446	0.892944	-0.151327	-2.22549	-1.68232
-3.2	4	-0.115653	0.670717	-0.127269	-1.97096	-1.54317
-3	2.6	-14.897	37.6779	-3.25191	-15.046	4.48303
-3	2.7	-11.2695	28.8469	-2.49796	-12.8077	2.27175
-3	2.8	-8.49542	22.0416	-1.92764	-10.9585	0.66008
-3	2.9	-6.37831	16.8115	-1.49483	-9.42068	-0.48232
-3	3	-4.76849	12.7964	-1.1653	-8.12948	-1.26689
-3	3.1	-3.54621	9.72268	-0.91361	-7.04037	-1.7775
-3	3.2	-2.62024	7.37437	-0.720715	-6.11492	-2.0815
-3	3.3	-1.92024	5.58354	-0.572325	-5.32676	-2.23579
-3	3.4	-1.39211	4.21999	-0.457717	-4.65148	-2.28132
-3	3.5	-0.994533	3.18446	-0.368825	-4.07062	-2.24952
-3	3.6	-0.69609	2.39921	-0.299566	-3.57008	-2.16653
-3	3.7	-0.472709	1.80485	-0.245329	-3.13779	-2.05098
-3	3.8	-0.305994	1.35569	-0.202614	-2.76322	-1.91614
-3	3.9	-0.181964	1.01697	-0.168756	-2.4376	-1.77135
-3	4	-0.0902485	0.761763	-0.141722	-2.15489	-1.6251
-2.8	2.6	-17.2227	43.4476	-3.46874	-16.8125	5.9437
-2.8	2.7	-12.9811	33.2142	-2.68239	-14.2812	3.26954
-2.8	2.8	-9.74493	25.3367	-2.08288	-12.1944	1.31449
-2.8	2.9	-7.28252	19.2898	-1.62431	-10.4632	-0.0802273
-2.8	3	-5.41492	14.6548	-1.27246	-9.01144	-1.04403
-2.8	3.1	-4.00136	11.1123	-1.00178	-7.78733	-1.67815
-2.8	3.2	-2.93415	8.41048	-0.792939	-6.75159	-2.06819
-2.8	3.3	-2.13046	6.35414	-0.6313	-5.86903	-2.27665
-2.8	3.4	-1.52673	4.79207	-0.505784	-5.11533	-2.35577
-2.8	3.5	-1.07426	3.60732	-0.407971	-4.46781	-2.34272
-2.8	3.6	-0.736465	2.71132	-0.331462	-3.9111	-2.2677
-2.8	3.7	-0.485185	2.03468	-0.27136	-3.43112	-2.15298
-2.8	3.8	-0.298996	1.52456	-0.22392	-3.01612	-2.01447
-2.8	3.9	-0.161739	1.14068	-0.186262	-2.65649	-1.86381
-2.8	4	-0.061132	0.852397	-0.156171	-2.34386	-1.70876
-2.6	2.6	-19.5706	49.3628	-3.63924	-18.6013	7.55168
-2.6	2.7	-14.7032	37.6753	-2.84573	-15.7778	4.3485
-2.6	2.8	-10.9983	28.6892	-2.23056	-13.4531	2.00727
-2.6	2.9	-8.18638	21.7997	-1.75291	-11.524	0.336451
-2.6	3	-6.05846	16.5314	-1.38173	-9.91341	-0.822193
-2.6	3.1	-4.45215	12.5106	-1.093	-8.554	-1.58856
-2.6	3.2	-3.24283	9.44981	-0.868164	-7.40295	-2.06413
-2.6	3.3	-2.3351	7.1247	-0.692805	-6.4251	-2.32831
-2.6	3.4	-1.65583	5.36182	-0.555779	-5.59047	-2.44026
-2.6	3.5	-1.149	4.02817	-0.448472	-4.87574	-2.44504
-2.6	3.6	-0.771928	3.02068	-0.364223	-4.26012	-2.37559
-2.6	3.7	-0.493047	2.26188	-0.297875	-3.73107	-2.26011
-2.6	3.8	-0.287735	1.69113	-0.245427	-3.27451	-2.11654
-2.6	3.9	-0.137501	1.26256	-0.203769	-2.87945	-1.95816
-2.6	4	-0.0284078	0.941433	-0.170489	-2.53652	-1.79398
-2.4	2.6	-21.8712	55.2599	-3.84515	-20.3857	9.15782
-2.4	2.7	-16.3872	42.1113	-3.04323	-17.2768	5.4041
-2.4	2.8	-12.2215	32.0178	-2.40741	-14.718	2.67091
-2.4	2.9	-9.06584	24.2888	-1.9048	-12.5965	0.721634
-2.4	3	-6.68284	18.3876	-1.50865	-10.824	-0.627937
-2.4	3.1	-4.88788	13.8916	-1.19712	-9.33005	-1.52343
-2.4	3.2	-3.53932	10.4748	-0.952493	-8.06455	-2.08155
-2.4	3.3	-2.5297	7.88388	-0.76051	-6.98871	-2.39504
-2.4	3.4	-1.77652	5.92277	-0.609823	-6.07257	-2.53614
-2.4	3.5	-1.21657	4.44171	-0.491474	-5.28864	-2.55497
-2.4	3.6	-0.801867	3.32543	-0.398408	-4.61578	-2.49063
-2.4	3.7	-0.495985	2.48533	-0.325078	-4.0352	-2.37093
-2.4	3.8	-0.272194	1.85494	-0.267138	-3.53621	-2.22061
-2.4	3.9	-0.109558	1.38248	-0.221173	-3.10503	-2.05327
-2.4	4	0.00751573	1.02897	-0.18452	-2.73162	-1.87965
-2.2	2.6	-24.0885	61.0226	-4.1948	-22.1478	10.5915
-2.2	2.7	-18.0105	46.4486	-3.34225	-18.7653	6.33056
-2.2	2.8	-13.3997	35.2732	-2.65481	-15.9793	3.23943
-2.2	2.9	-9.91169	26.7277	-2.10497	-13.6665	1.04454
-2.2	3	-7.28253	20.2088	-1.66808	-11.7366	-0.478376
-2.2	3.1	-5.30474	15.2488	-1.32272	-10.1074	-1.48612
-2.2	3.2	-3.82199	11.4839	-1.05067	-8.72891	-2.11769
-2.2	3.3	-2.71389	8.63238	-0.836865	-7.55684	-2.47521
-2.2	3.4	-1.88874	6.47718	-0.669036	-6.55706	-2.63765
-2.2	3.5	-1.27732	4.85148	-0.537353	-5.70351	-2.6667
-2.2	3.6	-0.826058	3.62774	-0.43399	-4.97153	-2.60384
-2.2	3.7	-0.494786	2.70838	-0.352754	-4.34221	-2.48136
-2.2	3.8	-0.253091	2.01876	-0.288759	-3.79891	-2.322
-2.2	3.9	-0.0786339	1.50283	-0.238168	-3.33111	-2.14509
-2.2	4	0.0459879	1.11729	-0.197975	-2.92656	-1.96126
-2	2.6	-26.2365	66.6516	-4.76108	-23.8757	11.7783
-2	2.7	-19.587	50.7032	-3.78235	-20.2359	7.09792
-2	2.8	-14.5449	38.4803	-2.99318	-17.231	3.7112
-2	2.9	-10.7342	29.1397	-2.36301	-14.7314	1.31117
-2	3	-7.86431	22.0191	-1.86369	-12.6424	-0.351347
-2	3.1	-5.70879	16.6042	-1.47036	-10.8812	-1.45617
-2	3.2	-4.09485	12.4966	-1.16181	-9.38944	-2.14948
-2	3.3	-2.89038	9.38755	-0.920398	-8.12057	-2.5438
-2	3.4	-1.99599	7.03924	-0.731829	-7.04062	-2.7292
-2	3.5	-1.33372	5.26914	-0.584626	-6.11628	-2.76548
-2	3.6	-0.846744	3.93759	-0.46969	-5.32512	-2.70396
-2	3.7	-0.49054	2.93793	-0.379839	-4.64556	-2.57801
-2	3.8	-0.231958	2.18885	-0.309436	-4.06063	-2.41317
-2	3.9	-0.0459942	1.62838	-0.254074	-3.55562	-2.22731
-2	4	0.0858249	1.20998	-0.210324	-3.11961	-2.03413
-1.8	2.6	-28.3878	72.304	-5.51873	-25.5767	12.8208
-1.8	2.7	-21.1667	55.0028	-4.33756	-21.6873	7.81121
-1.8	2.8	-15.6942	41.7423	-3.39901	-18.4678	4.18129
-1.8	2.9	-11.56	31.6084	-2.6591	-15.7851	1.60428
-1.8	3	-8.44911	23.8842	-2.07945	-13.5399	-0.184298
-1.8	3.1	-6.11434	18.0098	-1.6275	-11.6452	-1.37728
-1.8	3.2	-4.36892	13.5537	-1.27625	-10.0415	-2.13294
-1.8	3.3	-3.06737	10.181	-1.00383	-8.67682	-2.567
-1.8	3.4	-2.10283	7.63371	-0.792776	-7.51545	-2.77735
-1.8	3.5	-1.39009	5.71374	-0.629291	-6.5223	-2.82794
-1.8	3.6	-0.867347	4.26957	-0.502571	-5.67248	-2.77283
-1.8	3.7	-0.486187	3.18548	-0.404194	-4.94317	-2.64807
-1.8	3.8	-0.210558	2.37319	-0.327617	-4.31592	-2.4809
-1.8	3.9	-0.0134166	1.76555	-0.267773	-3.77536	-2.291
-1.8	4	0.125531	1.31191	-0.22076	-3.30875	-2.09208
-1.6	2.6	-30.6516	78.2698	-6.3282	-27.2679	14.0221
-1.6	2.7	-22.8281	59.5663	-4.90761	-23.1242	8.70637
-1.6	2.8	-16.9012	45.2249	-3.80043	-19.6879	4.83527
-1.6	2.9	-12.4279	34.2596	-2.94185	-16.8228	2.06707
-1.6	3	-9.06368	25.8967	-2.27875	-14.42	0.134266
-1.6	3.1	-6.54137	19.5362	-1.76815	-12.3951	-1.16844
-1.6	3.2	-4.6576	14.708	-1.37567	-10.6789	-2.00423
-1.6	3.3	-3.25637	11.052	-1.07428	-9.22097	-2.49959
-1.6	3.4	-2.2171	8.28993	-0.842854	-7.97732	-2.74735
-1.6	3.5	-1.45255	6.20709	-0.665048	-6.91711	-2.82762
-1.6	3.6	-0.891934	4.63985	-0.528253	-6.00882	-2.78916
-1.6	3.7	-0.484872	3.46292	-0.422777	-5.23071	-2.67545
-1.6	3.8	-0.191624	2.58081	-0.341214	-4.56227	-2.51429
-1.6	3.9	0.0171468	1.92079	-0.277825	-3.98675	-2.32664
-1.6	4	0.163394	1.42775	-0.228293	-3.49051	-2.12767
-1.4	2.6	-33.1406	84.8761	-6.97608	-28.9727	15.7867
-1.4	2.7	-24.6476	64.6333	-5.34442	-24.5557	10.0855
-1.4	2.8	-18.2197	49.1023	-4.09484	-20.8927	5.89515
-1.4	2.9	-13.3728	37.2195	-3.14036	-17.8369	2.86942
-1.4	3	-9.73256	28.1511	-2.41275	-15.2784	0.727335
-1.4	3.1	-7.00679	21.249	-1.85877	-13.1202	-0.736824
-1.4	3.2	-4.97366	16.0068	-1.43711	-11.2933	-1.69724
-1.4	3.3	-3.46349	12.0348	-1.11608	-9.74173	-2.28649
-1.4	3.4	-2.34541	9.03208	-0.871426	-8.41896	-2.60371
-1.4	3.5	-1.52463	6.76642	-0.684691	-7.29249	-2.73539
-1.4	3.6	-0.924252	5.06064	-0.541902	-6.32855	-2.73406
-1.4	3.7	-0.489597	3.77891	-0.432342	-5.50349	-2.64652
-1.4	3.8	-0.177557	2.81771	-0.34799	-4.79547	-2.50331
-1.4	3.9	0.0436446	2.09812	-0.282726	-4.18642	-2.32738
-1.4	4	0.197758	1.56031	-0.231916	-3.66179	-2.13564
-1.2	2.6	-35.9097	92.351	-7.23882	-30.7005	18.502
-1.2	2.7	-26.6612	70.3606	-5.49513	-25.9798	12.2244
-1.2	2.8	-19.6728	53.4817	-4.17847	-22.0738	7.5566
-1.2	2.9	-14.412	40.56	-3.18459	-18.8213	4.1421
-1.2	3	-10.4665	30.6937	-2.43443	-16.0992	1.69359
-1.2	3.1	-7.51782	23.1798	-1.86801	-13.8097	-0.0157446
-1.2	3.2	-5.32185	17.4702	-1.43975	-11.8728	-1.16422
-1.2	3.3	-3.69368	13.1417	-1.11548	-10.2304	-1.89785
-1.2	3.4	-2.49233	9.86728	-0.869438	-8.83426	-2.32874
-1.2	3.5	-1.60943	7.39589	-0.68231	-7.64191	-2.53776
-1.2	3.6	-0.966421	5.53398	-0.539579	-6.62529	-2.59731
-1.2	3.7	-0.502198	4.13424	-0.430337	-5.75604	-2.55433
-1.2	3.8	-0.170014	3.08401	-0.346374	-5.01094	-2.44332
-1.2	3.9	0.0645324	2.29738	-0.281494	-4.37097	-2.29055
-1.2	4	0.227178	1.70922	-0.231039	-3.81957	-2.11421
-1	2.6	-38.9104	100.689	-6.93838	-32.4437	22.3961
-1	2.7	-28.8338	76.7242	-5.24359	-27.3849	15.262
-1	2.8	-21.2344	58.3288	-3.97648	-23.215	9.90301
-1	2.9	-15.525	44.2451	-3.02695	-19.7549	5.93817
-1	3	-11.2515	33.4896	-2.31377	-16.8687	3.05565
-1	3.1	-8.06399	25.297	-1.77697	-14.4472	1.00875
-1	3.2	-5.69496	19.0703	-1.37189	-12.403	-0.399575
-1	3.3	-3.94228	14.3489	-1.06533	-10.6747	-1.3334
-1	3.4	-2.65164	10.7764	-0.832612	-9.20772	-1.91554
-1	3.5	-1.70552	8.07935	-0.655398	-7.95689	-2.23846
-1	3.6	-1.01783	6.04687	-0.519985	-6.89207	-2.383
-1	3.7	-0.522686	4.5185	-0.416114	-5.98252	-2.40283
-1	3.8	-0.169413	3.37143	-0.336079	-5.20379	-2.33785
-1	3.9	0.079161	2.51205	-0.274068	-4.53523	-2.21808
-1	4	0.250831	1.86935	-0.225705	-3.96033	-2.06585
-0.8	2.6	-41.9767	109.533	-5.99578	-34.1573	27.4033
-0.8	2.7	-31.0427	83.4367	-4.55061	-28.7271	19.1163
-0.8	2.8	-22.8178	63.4148	-3.47187	-24.2814	12.8437
-0.8	2.9	-16.6505	48.0926	-2.66198	-20.6092	8.17094
-0.8	3	-12.044	36.396	-2.05123	-17.5605	4.74029
-0.8	3.1	-8.61554	27.4888	-1.58887	-15.0126	2.27182
-0.8	3.2	-6.0727	20.7207	-1.23754	-12.8688	0.541653
-0.8	3.3	-4.19533	15.5897	-0.969567	-11.0613	-0.636442
-0.8	3.4	-2.81576	11.7078	-0.764455	-9.53078	-1.40316
-0.8	3.5	-1.80668	8.77737	-0.606912	-8.22859	-1.86481
-0.8	3.6	-1.07475	6.56922	-0.48549	-7.12153	-2.11254
-0.8	3.7	-0.548958	4.90879	-0.391558	-6.17696	-2.20869
-0.8	3.8	-0.174751	3.66264	-0.318585	-5.36912	-2.19981
-0.8	3.9	0.0877914	2.72903	-0.261597	-4.6762	-2.12098
-0.8	4	0.268561	2.03082	-0.216809	-4.08046	-1.99789
-0.6	2.6	-44.8341	118.145	-4.50144	-35.7312	33.078
-0.6	2.7	-33.098	89.9316	-3.4984	-29.9327	23.4025
-0.6	2.8	-24.2867	68.3083	-2.73303	-25.214	16.0746
-0.6	2.9	-17.6935	51.7749	-2.144	-21.3405	10.5969
-0.6	3	-12.7777	39.1648	-1.68845	-18.1416	6.55712
-0.6	3.1	-9.12636	29.5676	-1.3349	-15.4812	3.62517
-0.6	3.2	-6.42317	22.2799	-1.05974	-13.251	1.54608
-0.6	3.3	-4.43119	16.7577	-0.845062	-11.376	0.105439
-0.6	3.4	-2.97007	12.5817	-0.677196	-9.79247	-0.858084
-0.6	3.5	-1.9033	9.43021	-0.545685	-8.44822	-1.46699
-0.6	3.6	-1.13093	7.05636	-0.442455	-7.30667	-1.8237
-0.6	3.7	-0.577134	5.27179	-0.361252	-6.33371	-2.00031
-0.6	3.8	-0.183776	3.93279	-0.297192	-5.50236	-2.05054
-0.6	3.9	0.0915931	2.92984	-0.246459	-4.78979	-2.01482
-0.6	4	0.28081	2.1799	-0.206067	-4.17662	-1.92198
-0.4	2.6	-47.1662	125.485	-2.78158	-37.001	38.536
-0.4	2.7	-34.7743	95.437	-2.32275	-30.8849	27.4551
-0.4	2.8	-25.4834	72.4348	-1.92775	-25.934	19.0897
-0.4	2.9	-18.5434	54.8661	-1.59128	-21.8994	12.8319
-0.4	3	-13.376	41.4791	-1.30831	-18.5772	8.21757
-0.4	3.1	-9.54293	31.2984	-1.07292	-15.8272	4.85538
-0.4	3.2	-6.70956	23.5738	-0.878825	-13.531	2.45441
-0.4	3.3	-4.62455	17.7239	-0.719845	-11.6057	0.773741
-0.4	3.4	-3.0974	13.3024	-0.590323	-9.98292	-0.368219
-0.4	3.5	-1.98392	9.96729	-0.485254	-8.60831	-1.1102
-0.4	3.6	-1.17884	7.45617	-0.4003	-7.44171	-1.56468
-0.4	3.7	-0.602317	5.56911	-0.331753	-6.44844	-1.8134
-0.4	3.8	-0.193523	4.15354	-0.276477	-5.59986	-1.91632
-0.4	3.9	0.0926355	3.09363	-0.231857	-4.87038	-1.91598
-0.4	4	0.288371	2.30125	-0.195738	-4.24689	-1.85301
-0.2	2.6	-48.6894	130.455	-1.37328	-37.8014	42.5907
-0.2	2.7	-35.8714	99.1481	-1.38059	-31.4785	30.4177
-0.2	2.8	-26.2673	75.2062	-1.29373	-26.3755	21.2697
-0.2	2.9	-19.0999	56.9359	-1.16254	-22.2339	14.4396
-0.2	3	-13.7677	43.0227	-1.01714	-18.8358	9.40203
-0.2	3.1	-9.81594	32.4497	-0.874399	-16.0322	5.72708
-0.2	3.2	-6.89758	24.4325	-0.742938	-13.6967	3.09525
-0.2	3.3	-4.75175	18.3637	-0.626474	-11.7413	1.24416
-0.2	3.4	-3.1817	13.7789	-0.525919	-10.0962	-0.0249379
-0.2	3.5	-2.03775	10.3217	-0.440659	-8.70439	-0.861092
-0.2	3.6	-1.21112	7.71965	-0.3693	-7.52336	-1.38413
-0.2	3.7	-0.619932	5.76464	-0.310113	-6.5179	-1.6833
-0.2	3.8	-0.200982	4.29853	-0.261311	-5.65922	-1.82298
-0.2	3.9	0.0920776	3.20103	-0.221183	-4.92022	-1.8483
-0.2	4	0.292291	2.38075	-0.188193	-4.28968	-1.80483
0	2.6	-49.2201	132.213	-0.823912	-38.0725	44.096
0	2.7	-36.2505	100.459	-1.01751	-31.6703	31.5205
0	2.8	-26.5383	76.1835	-1.05176	-26.516	22.0774
0	2.9	-19.2927	57.6641	-1.00022	-22.3436	15.0276
0	3	-13.9043	43.5642	-0.907618	-18.923	9.82926
0	3.1	-9.91117	32.8544	-0.800107	-16.0979	6.04528
0	3.2	-6.96313	24.7339	-0.692293	-13.7493	3.32914
0	3.3	-4.79629	18.5878	-0.591782	-11.7851	1.41465
0	3.4	-3.21143	13.9457	-0.502035	-10.1333	0.0989209
0	3.5	-2.05835	10.4456	-0.424138	-8.73681	-0.773656
0	3.6	-1.22263	7.81168	-0.357819	-7.55047	-1.31924
0	3.7	-0.626285	5.8329	-0.302101	-6.54112	-1.6366
0	3.8	-0.203793	4.34912	-0.255694	-5.67915	-1.78952
0	3.9	0.0916832	3.23847	-0.217229	-4.93691	-1.82399
0	4	0.293468	2.40845	-0.185399	-4.30403	-1.78751
0.2	2.6	-48.6894	130.455	-1.37328	-37.8014	42.5907
0.2	2.7	-35.8714	99.1481	-1.38059	-31.4785	30.4177
0.2	2.8	-26.2673	75.2062	-1.29373	-26.3755	21.2697
0.2	2.9	-19.0999	56.9359	-1.16254	-22.2339	14.4396
0.2	3	-13.7677	43.0227	-1.01714	-18.8358	9.40203
0.2	3.1	-9.81594	32.4497	-0.874399	-16.0322	5.72708
0.2	3.2	-6.89758	24.4325	-0.742938	-13.6967	3.09525
0.2	3.3	-4.75175	18.3637	-0.626474	-11.7413	1.24416
0.2	3.4	-3.1817	13.7789	-0.525919	-10.0962	-0.0249379
0.2	3.5	-2.03775	10.3217	-0.440659	-8.70439	-0.861092
0.2	3.6	-1.21112	7.71965	-0.3693	-7.52336	-1.38413
0.2	3.7	-0.619932	5.76464	-0.310113	-6.5179	-1.6833
0.2	3.8	-0.200982	4.29853	-0.261311	-5.65922	-1.82298
0.2	3.9	0.0920776	3.20103	-0.221183	-4.92022	-1.8483
0.2	4	0.292291	2.38075	-0.188193	-4.28968	-1.80483
0.4	2.6	-47.1662	125.485	-2.78158	-37.001	38.536
0.4	2.7	-34.7743	95.437	-2.32275	-30.8849	27.4551
0.4	2.8	-25.4834	72.4348	-1.92775	-25.934	19.0897
0.4	2.9	-18.5434	54.8661	-1.59128	-21.8994	12.8319
0.4	3	-13.376	41.4791	-1.30831	-18.5772	8.21757
0.4	3.1	-9.54293	31.2984	-1.07292	-15.8272	4.85538
0.4	3.2	-6.70956	23.5738	-0.878825	-13.531	2.45441
0.4	3.3	-4.62455	17.7239	-0.719845	-11.6057	0.773741
0.4	3.4	-3.0974	13.3024	-0.590323	-9.98292	-0.368219
0.4	3.5	-1.98392	9.96729	-0.485254	-8.60831	-1.1102
0.4	3.6	-1.17884	7.45617	-0.4003	-7.44171	-1.56468
0.4	3.7	-0.602317	5.56911	-0.331753	-6.44844	-1.8134
0.4	3.8	-0.193523	4.15354	-0.276477	-5.59986	-1.91632
0.4	3.9	0.0926355	3.09363	-0.231857	-4.87038	-1.91598
0.4	4	0.288371	2.30125	-0.195738	-4.24689	-1.85301
0.6	2.6	-44.8341	118.145	-4.50144	-35.7312	33.078
0.6	2.7	-33.098	89.9316	-3.4984	-29.9327	23.4025
0.6	2.8	-24.2867	68.3083	-2.73303	-25.214	16.0746
0.6	2.9	-17.6935	51.7749	-2.144	-21.3405	10.5969
0.6	3	-12.7777	39.1648	-1.68845	-18.1416	6.55712
0.6	3.1	-9.12636	29.5676	-1.3349	-15.4812	3.62517
0.6	3.2	-6.42317	22.2799	-1.05974	-13.251	1.54608
0.6	3.3	-4.43119	16.7577	-0.845062	-11.376	0.105439
0.6	3.4	-2.97007	12.5817	-0.677196	-9.79247	-0.858084
0.6	3.5	-1.9033	9.43021	-0.545685	-8.44822	-1.46699
0.6	3.6	-1.13093	7.05636	-0.442455	-7.30667	-1.8237
0.6	3.7	-0.577134	5.27179	-0.361252	-6.33371	-2.00031
0.6	3.8	-0.183776	3.93279	-0.297192	-5.50236	-2.05054
0.6	3.9	0.0915931	2.92984	-0.246459	-4.78979	-2.01482
0.6	4	0.28081	2.1799	-0.206067	-4.17662	-1.92198
0.8	2.6	-41.9767	109.533	-5.99578	-34.1573	27.4033
0.8	2.7	-31.0427	83.4367	-4.55061	-28.7271	19.1163
0.8	2.8	-22.8178	63.4148	-3.47187	-24.2814	12.8437
0.8	2.9	-16.6505	48.0926	-2.66198	-20.6092	8.17094
0.8	3	-12.044	36.396	-2.05123	-17.5605	4.74029
0.8	3.1	-8.61554	27.4888	-1.58887	-15.0126	2.27182
0.8	3.2	-6.0727	20.7207	-1.23754	-12.8688	0.541653
0.8	3.3	-4.19533	15.5897	-0.969567	-11.0613	-0.636442
0.8	3.4	-2.81576	11.7078	-0.764455	-9.53078	-1.40316
0.8	3.5	-1.80668	8.77737	-0.606912	-8.22859	-1.86481
0.8	3.6	-1.07475	6.56922	-0.48549	-7.12153	-2.11254
0.8	3.7	-0.548958	4.90879	-0.391558	-6.17696	-2.20869
0.8	3.8	-0.174751	3.66264	-0.318585	-5.36912	-2.19981
0.8	3.9	0.0877914	2.72903	-0.261597	-4.6762	-2.12098
0.8	4	0.268561	2.03082	-0.216809	-4.08046	-1.99789
1	2.6	-38.9104	100.689	-6.93838	-32.4437	22.3961
1	2.7	-28.8338	76.7242	-5.24359	-27.3849	15.262
1	2.8	-21.2344	58.3288	-3.97648	-23.215	9.90301
1	2.9	-15.525	44.2451	-3.02695	-19.7549	5.93817
1	3	-11.2515	33.4896	-2.31377	-16.8687	3.05565
1	3.1	-8.06399	25.297	-1.77697	-14.4472	1.00875
1	3.2	-5.69496	19.0703	-1.37189	-12.403	-0.399575
1	3.3	-3.94228	14.3489	-1.06533	-10.6747	-1.3334
1	3.4	-2.65164	10.7764	-0.832612	-9.20772	-1.91554
1	3.5	-1.70552	8.07935	-0.655398	-7.95689	-2.23846
1	3.6	-1.01783	6.04687	-0.519985	-6.89207	-2.383
1	3.7	-0.522686	4.5185	-0.416114	-5.98252	-2.40283
1	3.8	-0.169413	3.37143	-0.336079	-5.20379	-2.33785
1	3.9	0.079161	2.51205	-0.274068	-4.53523	-2.21808
1	4	0.250831	1.86935	-0.225705	-3.96033	-2.06585
1.2	2.6	-35.9097	92.351	-7.23882	-30.7005	18.502
1.2	2.7	-26.6612	70.3606	-5.49513	-25.9798	12.2244
1.2	2.8	-19.6728	53.4817	-4.17847	-22.0738	7.5566
1.2	2.9	-14.412	40.56	-3.18459	-18.8213	4.1421
1.2	3	-10.4665	30.6937	-2.43443	-16.0992	1.69359
1.2	3.1	-7.51782	23.1798	-1.86801	-13.8097	-0.0157446
1.2	3.2	-5.32185	17.4702	-1.43975	-11.8728	-1.16422
1.2	3.3	-3.69368	13.1417	-1.11548	-10.2304	-1.89785
1.2	3.4	-2.49233	9.86728	-0.869438	-8.83426	-2.32874
1.2	3.5	-1.60943	7.39589	-0.68231	-7.64191	-2.53776
1.2	3.6	-0.966421	5.53398	-0.539579	-6.62529	-2.59731
1.2	3.7	-0.502198	4.13424	-0.430337	-5.75604	-2.55433
1.2	3.8	-0.170014	3.08401	-0.346374	-5.01094	-2.44332
1.2	3.9	0.0645324	2.29738	-0.281494	-4.37097	-2.29055
1.2	4	0.227178	1.70922	-0.231039	-3.81957	-2.11421
1.4	2.6	-33.1406	84.8761	-6.97608	-28.9727	15.7867
1.4	2.7	-24.6476	64.6333	-5.34442	-24.5557	10.0855
1.4	2.8	-18.2197	49.1023	-4.09484	-20.8927	5.89515
1.4	2.9	-13.3728	37.2195	-3.14036	-17.8369	2.86942
1.4	3	-9.73256	28.1511	-2.41275	-15.2784	0.727335
1.4	3.1	-7.00679	21.249	-1.85877	-13.1202	-0.736824
1.4	3.2	-4.97366	16.0068	-1.43711	-11.2933	-1.69724
1.4	3.3	-3.46349	12.0348	-1.11608	-9.74173	-2.28649
1.4	3.4	-2.34541	9.03208	-0.871426	-8.41896	-2.60371
1.4	3.5	-1.52463	6.76642	-0.684691	-7.29249	-2.73539
1.4	3.6	-0.924252	5.06064	-0.541902	-6.32855	-2.73406
1.4	3.7	-0.489597	3.77891	-0.432342	-5.50349	-2.64652
1.4	3.8	-0.177557	2.81771	-0.34799	-4.79547	-2.50331
1.4	3.9	0.0436446	2.09812	-0.282726	-4.18642	-2.32738
1.4	4	0.197758	1.56031	-0.231916	-3.66179	-2.13564
1.6	2.6	-30.6516	78.2698	-6.3282	-27.2679	14.0221
1.6	2.7	-22.8281	59.5663	-4.90761	-23.1242	8.70637
1.6	2.8	-16.9012	45.2249	-3.80043	-19.6879	4.83527
1.6	2.9	-12.4279	34.2596	-2.94185	-16.8228	2.06707
1.6	3	-9.06368	25.8967	-2.27875	-14.42	0.134266
1.6	3.1	-6.54137	19.5362	-1.76815	-12.3951	-1.16844
1.6	3.2	-4.6576	14.708	-1.37567	-10.6789	-2.00423
1.6	3.3	-3.25637	11.052	-1.07428	-9.22097	-2.49959
1.6	3.4	-2.2171	8.28993	-0.842854	-7.97732	-2.74735
1.6	3.5	-1.45255	6.20709	-0.665048	-6.91711	-2.82762
1.6	3.6	-0.891934	4.63985	-0.528253	-6.00882	-2.78916
1.6	3.7	-0.484872	3.46292	-0.422777	-5.23071	-2.67545
1.6	3.8	-0.191624	2.58081	-0.341214	-4.56227	-2.51429
1.6	3.9	0.0171468	1.92079	-0.277825	-3.98675	-2.32664
1.6	4	0.163394	1.42775	-0.228293	-3.49051	-2.12767
1.8	2.6	-28.3878	72.304	-5.51873	-25.5767	12.8208
1.8	2.7	-21.1667	55.0028	-4.33756	-21.6873	7.81121
1.8	2.8	-15.6942	41.7423	-3.39901	-18.4678	4.18129
1.8	2.9	-11.56	31.6084	-2.6591	-15.7851	1.60428
1.8	3	-8.44911	23.8842	-2.07945	-13.5399	-0.184298
1.8	3.1	-6.11434	18.0098	-1.6275	-11.6452	-1.37728
1.8	3.2	-4.36892	13.5537	-1.27625	-10.0415	-2.13294
1.8	3.3	-3.06737	10.181	-1.00383	-8.67682	-2.567
1.8	3.4	-2.10283	7.63371	-0.792776	-7.51545	-2.77735
1.8	3.5	-1.39009	5.71374	-0.629291	-6.5223	-2.82794
1.8	3.6	-0.867347	4.26957	-0.502571	-5.67248	-2.77283
1.8	3.7	-0.486187	3.18548	-0.404194	-4.94317	-2.64807
1.8	3.8	-0.210558	2.37319	-0.327617	-4.31592	-2.4809
1.8	3.9	-0.0134166	1.76555	-0.267773	-3.77536	-2.291
1.8	4	0.125531	1.31191	-0.22076	-3.30875	-2.09208
2	2.6	-26.2365	66.6516	-4.76108	-23.8757	11.7783
2	2.7	-19.587	50.7032	-3.78235	-20.2359	7.09792
2	2.8	-14.5449	38.4803	-2.99318	-17.231	3.7112
2	2.9	-10.7342	29.1397	-2.36301	-14.7314	1.31117
2	3	-7.86431	22.0191	-1.86369	-12.6424	-0.351347
2	3.1	-5.70879	16.6042	-1.47036	-10.8812	-1.45617
2	3.2	-4.09485	12.4966	-1.16181	-9.38944	-2.14948
2	3.3	-2.89038	9.38755	-0.920398	-8.12057	-2.5438
2	3.4	-1.99599	7.03924	-0.731829	-7.04062	-2.7292
2	3.5	-1.33372	5.26914	-0.584626	-6.11628	-2.76548
2	3.6	-0.846744	3.93759	-0.46969	-5.32512	-2.70396
2	3.7	-0.49054	2.93793	-0.379839	-4.64556	-2.57801
2	3.8	-0.231958	2.18885	-0.309436	-4.06063	-2.41317
2	3.9	-0.0459942	1.62838	-0.254074	-3.55562	-2.22731
2	4	0.0858249	1.20998	-0.210324	-3.11961	-2.03413
2.2	2.6	-24.0885	61.0226	-4.1948	-22.1478	10.5915
2.2	2.7	-18.0105	46.4486	-3.34225	-18.7653	6.33056
2.2	2.8	-13.3997	35.2732	-2.65481	-15.9793	3.23943
2.2	2.9	-9.91169	26.7277	-2.10497	-13.6665	1.04454
2.2	3	-7.28253	20.2088	-1.66808	-11.7366	-0.478376
2.2	3.1	-5.30474	15.2488	-1.32272	-10.1074	-1.48612
2.2	3.2	-3.82199	11.4839	-1.05067	-8.72891	-2.11769
2.2	3.3	-2.71389	8.63238	-0.836865	-7.55684	-2.47521
2.2	3.4	-1.88874	6.47718	-0.669036	-6.55706	-2.63765
2.2	3.5	-1.27732	4.85148	-0.537353	-5.70351	-2.6667
2.2	3.6	-0.826058	3.62774	-0.43399	-4.97153	-2.60384
2.2	3.7	-0.494786	2.70838	-0.352754	-4.34221	-2.48136
2.2	3.8	-0.253091	2.01876	-0.288759	-3.79891	-2.322
2.2	3.9	-0.0786339	1.50283	-0.238168	-3.33111	-2.14509
2.2	4	0.0459879	1.11729	-0.197975	-2.92656	-1.96126
2.4	2.6	-21.8712	55.2599	-3.84515	-20.3857	9.15782
2.4	2.7	-16.3872	42.1113	-3.04323	-17.2768	5.4041
2.4	2.8	-12.2215	32.0178	-2.40741	-14.718	2.67091
2.4	2.9	-9.06584	24.2888	-1.9048	-12.5965	0.721634
2.4	3	-6.68284	18.3876	-1.50865	-10.824	-0.627937
2.4	3.1	-4.88788	13.8916	-1.19712	-9.33005	-1.52343
2.4	3.2	-3.53932	10.4748	-0.952493	-8.06455	-2.08155
2.4	3.3	-2.5297	7.88388	-0.76051	-6.98871	-2.39504
2.4	3.4	-1.77652	5.92277	-0.609823	-6.07257	-2.53614
2.4	3.5	-1.21657	4.44171	-0.491474	-5.28864	-2.55497
2.4	3.6	-0.801867	3.32543	-0.398408	-4.61578	-2.49063
2.4	3.7	-0.495985	2.48533	-0.325078	-4.0352	-2.37093
2.4	3.8	-0.272194	1.85494	-0.267138	-3.53621	-2.22061
2.4	3.9	-0.109558	1.38248	-0.221173	-3.10503	-2.05327
2.4	4	0.00751573	1.02897	-0.18452	-2.73162	-1.87965
2.6	2.6	-19.5706	49.3628	-3.63924	-18.6013	7.55168
2.6	2.7	-14.7032	37.6753	-2.84573	-15.7778	4.3485
2.6	2.8	-10.9983	28.6892	-2.23056	-13.4531	2.00727
2.6	2.9	-8.18638	21.7997	-1.75291	-11.524	0.336451
2.6	3	-6.05846	16.5314	-1.38173	-9.91341	-0.822193
2.6	3.1	-4.45215	12.5106	-1.093	-8.554	-1.58856
2.6	3.2	-3.24283	9.44981	-0.868164	-7.40295	-2.06413
2.6	3.3	-2.3351	7.1247	-0.692805	-6.4251	-2.32831
2.6	3.4	-1.65583	5.36182	-0.555779	-5.59047	-2.44026
2.6	3.5	-1.149	4.02817	-0.448472	-4.87574	-2.44504
2.6	3.6	-0.771928	3.02068	-0.364223	-4.26012	-2.37559
2.6	3.7	-0.493047	2.26188	-0.297875	-3.73107	-2.26011
2.6	3.8	-0.287735	1.69113	-0.245427	-3.27451	-2.11654
2.6	3.9	-0.137501	1.26256	-0.203769	-2.87945	-1.95816
2.6	4	-0.0284078	0.941433	-0.170489	-2.53652	-1.79398
2.8	2.6	-17.2227	43.4476	-3.46874	-16.8125	5.9437
2.8	2.7	-12.9811	33.2142	-2.68239	-14.2812	3.26954
2.8	2.8	-9.74493	25.3367	-2.08288	-12.1944	1.31449
2.8	2.9	-7.28252	19.2898	-1.62431	-10.4632	-0.0802273
2.8	3	-5.41492	14.6548	-1.27246	-9.01144	-1.04403
2.8	3.1	-4.00136	11.1123	-1.00178	-7.78733	-1.67815
2.8	3.2	-2.93415	8.41048	-0.792939	-6.75159	-2.06819
2.8	3.3	-2.13046	6.35414	-0.6313	-5.86903	-2.27665
2.8	3.4	-1.52673	4.79207	-0.505784	-5.11533	-2.35577
2.8	3.5	-1.07426	3.60732	-0.407971	-4.46781	-2.34272
2.8	3.6	-0.736465	2.71132	-0.331462	-3.9111	-2.2677
2.8	3.7	-0.485185	2.03468	-0.27136	-3.43112	-2.15298
2.8	3.8	-0.298996	1.52456	-0.22392	-3.01612	-2.01447
2.8	3.9	-0.161739	1.14068	-0.186262	-2.65649	-1.86381
2.8	4	-0.061132	0.852397	-0.156171	-2.34386	-1.70876
3	2.6	-14.897	37.6779	-3.25191	-15.046	4.48303
3	2.7	-11.2695	28.8469	-2.49796	-12.8077	2.27175
3	2.8	-8.49542	22.0416	-1.92764	-10.9585	0.66008
3	2.9	-6.37831	16.8115	-1.49483	-9.42068	-0.48232
3	3	-4.76849	12.7964	-1.1653	-8.12948	-1.26689
3	3.1	-3.54621	9.72268	-0.91361	-7.04037	-1.7775
3	3.2	-2.62024	7.37437	-0.720715	-6.11492	-2.0815
3	3.3	-1.92024	5.58354	-0.572325	-5.32676	-2.23579
3	3.4	-1.39211	4.21999	-0.457717	-4.65148	-2.28132
3	3.5	-0.994533	3.18446	-0.368825	-4.07062	-2.24952
3	3.6	-0.69609	2.39921	-0.299566	-3.57008	-2.16653
3	3.7	-0.472709	1.80485	-0.245329	-3.13779	-2.05098
3	3.8	-0.305994	1.35569	-0.202614	-2.76322	-1.91614
3	3.9	-0.181964	1.01697	-0.168756	-2.4376	-1.77135
3	4	-0.0902485	0.761763	-0.141722	-2.15489	-1.6251
3.2	2.6	-12.6726	32.2038	-2.9603	-13.33	3.24094
3.2	2.7	-9.62604	24.6854	-2.26937	-11.38	1.41005
3.2	2.8	-7.28879	18.8903	-1.7472	-9.76356	0.0907412
3.2	2.9	-5.50274	14.4292	-1.35156	-8.41587	-0.840936
3.2	3	-4.13935	11.0022	-1.05106	-7.27978	-1.468
3.2	3.1	-3.10064	8.37536	-0.822185	-6.31853	-1.866
3.2	3.2	-2.31084	6.36546	-0.647299	-5.50182	-2.09451
3.2	3.3	-1.71127	4.82967	-0.51318	-4.80395	-2.19873
3.2	3.4	-1.25652	3.65882	-0.409925	-4.20359	-2.21122
3.2	3.5	-0.912424	2.76757	-0.330083	-3.68652	-2.16146
3.2	3.6	-0.652557	2.0903	-0.268045	-3.24022	-2.07052
3.2	3.7	-0.456615	1.57644	-0.219577	-2.85352	-1.95327
3.2	3.8	-0.309092	1.18731	-0.181482	-2.51735	-1.82062
3.2	3.9	-0.198446	0.892944	-0.151327	-2.22549	-1.68232
3.2	4	-0.115653	0.670717	-0.127269	-1.97096	-1.54317
3.4	2.6	-10.6166	27.1279	-2.60995	-11.6959	2.20541
3.4	2.7	-8.09886	20.8148	-2.00309	-10.0206	0.692287
3.4	2.8	-6.16501	15.9452	-1.54317	-8.62799	-0.390991
3.4	2.9	-4.68216	12.1954	-1.19404	-7.45647	-1.13732
3.4	3	-3.54686	9.31329	-0.92856	-6.47026	-1.63239
3.4	3.1	-2.67881	7.10187	-0.726238	-5.63234	-1.93552
3.4	3.2	-2.01605	5.40744	-0.571627	-4.9181	-2.09834
3.4	3.3	-1.51013	4.11138	-0.453111	-4.3041	-2.15596
3.4	3.4	-1.12457	3.12148	-0.361927	-3.77532	-2.14034
3.4	3.5	-0.831077	2.36662	-0.291485	-3.31905	-2.07499
3.4	3.6	-0.607693	1.79186	-0.23681	-2.92315	-1.97579
3.4	3.7	-0.437996	1.35482	-0.19414	-2.58	-1.85732
3.4	3.8	-0.309152	1.02302	-0.16063	-2.28147	-1.72823
3.4	3.9	-0.211418	0.771545	-0.134122	-2.021	-1.59499
3.4	4	-0.137376	0.5811	-0.112981	-1.79371	-1.46297
3.6	2.6	-8.76954	22.5083	-2.23598	-10.1686	1.33418
3.6	2.7	-6.72336	17.2821	-1.72038	-8.74889	0.089484
3.6	2.8	-5.14771	13.2513	-1.3283	-7.56089	-0.785559
3.6	2.9	-3.9367	10.147	-1.02977	-6.56015	-1.37963
3.6	3	-3.00609	7.75941	-0.802165	-5.71242	-1.76127
3.6	3.1	-2.2914	5.9262	-0.628317	-4.98778	-1.9813
3.6	3.2	-1.74307	4.52022	-0.49522	-4.36669	-2.08475
3.6	3.3	-1.32245	3.44341	-0.393039	-3.83139	-2.10346
3.6	3.4	-1.00005	2.61976	-0.314332	-3.36954	-2.06416
3.6	3.5	-0.752952	1.99064	-0.253479	-2.96979	-1.98558
3.6	3.6	-0.563482	1.5107	-0.206217	-2.62253	-1.88152
3.6	3.7	-0.418196	1.14508	-0.169317	-2.32027	-1.7627
3.6	3.8	-0.306727	0.866975	-0.140328	-2.05632	-1.6364
3.6	3.9	-0.221197	0.65557	-0.117385	-1.82593	-1.50894
3.6	4	-0.155535	0.495127	-0.099078	-1.6242	-1.38368
3.8	2.6	-7.15011	18.3691	-1.87053	-8.76849	0.579946
3.8	2.7	-5.51405	14.1152	-1.443	-7.58014	-0.421973
3.8	2.8	-4.25077	10.8337	-1.11711	-6.5813	-1.11549
3.8	2.9	-3.27581	8.30534	-0.868353	-5.73253	-1.57135
3.8	3	-2.52378	6.35984	-0.67819	-5.00777	-1.84989
3.8	3.1	-1.94394	4.86468	-0.532558	-4.38652	-1.99834
3.8	3.2	-1.49681	3.71674	-0.420778	-3.85185	-2.0527
3.8	3.3	-1.15193	2.8365	-0.334757	-3.39005	-2.04024
3.8	3.4	-0.885791	2.16234	-0.268353	-2.98999	-1.98179
3.8	3.5	-0.680153	1.64658	-0.216905	-2.64244	-1.89291
3.8	3.6	-0.521112	1.25246	-0.176875	-2.33969	-1.78522
3.8	3.7	-0.397893	0.951731	-0.145568	-2.07504	-1.66677
3.8	3.8	-0.302322	0.722361	-0.120935	-1.84385	-1.54475
3.8	3.9	-0.228065	0.547662	-0.101411	-1.6413	-1.42311
3.8	4	-0.170219	0.41478	-0.0858062	-1.46332	-1.30457
4	2.6	-5.75719	14.7245	-1.53343	-7.50585	-0.0719586
4	2.7	-4.46988	11.3271	-1.18574	-6.52133	-0.849868
4	2.8	-3.47334	8.70422	-0.920398	-5.6874	-1.37693
4	2.9	-2.70105	6.6817	-0.717516	-4.9737	-1.71057
4	3	-2.1028	5.12408	-0.56209	-4.36116	-1.90196
4	3.1	-1.63908	3.92557	-0.44277	-3.83355	-1.98983
4	3.2	-1.27939	3.00443	-0.350947	-3.37746	-2.00337
4	3.3	-1.00005	2.29718	-0.280098	-2.98202	-1.96499
4	3.4	-0.782814	1.75471	-0.225257	-2.63791	-1.89127
4	3.5	-0.613487	1.33905	-0.182655	-2.33811	-1.7952
4	3.6	-0.481233	1.02086	-0.149421	-2.07608	-1.68587
4	3.7	-0.377572	0.777614	-0.123361	-1.84618	-1.5695
4	3.8	-0.296251	0.591668	-0.102807	-1.6448	-1.45219
4	3.9	-0.232186	0.449779	-0.0864745	-1.46795	-1.33683
4	4	-0.181512	0.34159	-0.07339	-1.31215	-1.22546
4.2	2.6	-4.57782	11.5793	-1.2333	-6.38153	-0.61339
4.2	2.7	-3.58496	8.92029	-0.955922	-5.57448	-1.19508
4.2	2.8	-2.81198	6.86502	-0.74407	-4.88258	-1.57361
4.2	2.9	-2.21031	5.27839	-0.581855	-4.28769	-1.80147
4.2	3	-1.74153	4.05467	-0.457348	-3.77448	-1.91868
4.2	3.1	-1.37588	3.11187	-0.361544	-3.33013	-1.95569
4.2	3.2	-1.09024	2.38618	-0.287628	-2.94428	-1.93597
4.2	3.3	-0.866667	1.82813	-0.230436	-2.60787	-1.87684
4.2	3.4	-0.691175	1.39938	-0.186037	-2.31451	-1.79235
4.2	3.5	-0.552954	1.07036	-0.151442	-2.0573	-1.69133
4.2	3.6	-0.443831	0.817913	-0.124371	-1.83189	-1.58218
4.2	3.7	-0.357427	0.624481	-0.103078	-1.63423	-1.47026
4.2	3.8	-0.288644	0.476393	-0.086228	-1.46025	-1.35873
4.2	3.9	-0.233644	0.363114	-0.0727989	-1.30678	-1.25011
4.2	4	-0.189419	0.276527	-0.0620053	-1.17134	-1.14624
4.4	2.6	-3.59887	8.92505	-0.9726	-5.39371	-1.04013
4.4	2.7	-2.84692	6.88784	-0.756062	-4.73368	-1.44882
4.4	2.8	-2.25848	5.3108	-0.590416	-4.16512	-1.70323
4.4	2.9	-1.79742	4.09119	-0.463343	-3.67367	-1.84325
4.4	3	-1.43571	3.14899	-0.365589	-3.24724	-1.89955
4.4	3.1	-1.15142	2.42177	-0.290176	-2.8761	-1.89592
4.4	3.2	-0.927462	1.86099	-0.23183	-2.5518	-1.85011
4.4	3.3	-0.75046	1.42892	-0.186544	-2.26846	-1.77654
4.4	3.4	-0.609929	1.09642	-0.151275	-2.01924	-1.68403
4.4	3.5	-0.498289	0.840533	-0.123704	-1.80101	-1.58247
4.4	3.6	-0.409042	0.643888	-0.102052	-1.60909	-1.4763
4.4	3.7	-0.337348	0.492876	-0.0849613	-1.43988	-1.36931
4.4	3.8	-0.279465	0.376996	-0.0713856	-1.29037	-1.26422
4.4	3.9	-0.232439	0.288132	-0.0605272	-1.15821	-1.16304
4.4	4	-0.194012	0.220036	-0.051768	-1.04114	-1.06688
4.6	2.6	-2.80053	6.73966	-0.751312	-4.52962	-1.3418
4.6	2.7	-2.2422	5.2124	-0.586302	-3.99527	-1.61137
4.6	2.8	-1.80211	4.02777	-0.45971	-3.5322	-1.76626
4.6	2.9	-1.45467	3.1098	-0.362313	-3.12938	-1.83656
4.6	3	-1.17985	2.39915	-0.287161	-2.77761	-1.84547
4.6	3.1	-0.961807	1.84945	-0.228997	-2.46997	-1.81132
4.6	3.2	-0.788295	1.42462	-0.183842	-2.20014	-1.74766
4.6	3.3	-0.649554	1.09665	-0.148671	-1.96207	-1.66365
4.6	3.4	-0.538429	0.843507	-0.121179	-1.75344	-1.56955
4.6	3.5	-0.448862	0.648341	-0.0996035	-1.56942	-1.46955
4.6	3.6	-0.376288	0.497985	-0.0825957	-1.40683	-1.36773
4.6	3.7	-0.31716	0.382233	-0.069115	-1.26288	-1.26692
4.6	3.8	-0.268669	0.293177	-0.0583644	-1.13538	-1.16924
4.6	3.9	-0.228651	0.224705	-0.0497282	-1.02223	-1.0759
4.6	4	-0.195405	0.172091	-0.0427321	-0.921654	-0.987701
4.8	2.6	-2.16148	4.98577	-0.568193	-3.78284	-1.52673
4.8	2.7	-1.75451	3.86531	-0.44559	-3.35367	-1.68845
4.8	2.8	-1.43114	2.99429	-0.351138	-2.97919	-1.76717
4.8	2.9	-1.1735	2.31775	-0.278174	-2.65143	-1.78535
4.8	3	-0.967672	1.79273	-0.221646	-2.36374	-1.76033
4.8	3.1	-0.802644	1.38562	-0.17772	-2.11023	-1.70498
4.8	3.2	-0.669749	1.07028	-0.14348	-1.88668	-1.62963
4.8	3.3	-0.562388	0.826079	-0.116697	-1.68984	-1.54285
4.8	3.4	-0.475137	0.637168	-0.0956731	-1.51574	-1.44938
4.8	3.5	-0.403833	0.491133	-0.0791003	-1.36151	-1.35331
4.8	3.6	-0.345218	0.378323	-0.0659778	-1.22462	-1.2575
4.8	3.7	-0.296711	0.291231	-0.0555294	-1.10311	-1.16412
4.8	3.8	-0.256305	0.224036	-0.0471563	-0.995018	-1.07444
4.8	3.9	-0.222412	0.172221	-0.0403995	-0.89873	-0.98932
4.8	4	-0.193784	0.132289	-0.0348998	-0.81285	-0.909246
5	2.6	-1.65819	3.61368	-0.420811	-3.14364	-1.60896
5	2.7	-1.36677	2.8091	-0.331959	-2.8014	-1.69102
5	2.8	-1.13302	2.18206	-0.263159	-2.50074	-1.71486
5	2.9	-0.944948	1.69376	-0.209745	-2.23559	-1.69653
5	3	-0.79291	1.31391	-0.168161	-2.00121	-1.64837
5	3.1	-0.669652	1.01849	-0.135692	-1.79458	-1.58143
5	3.2	-0.569164	0.788978	-0.110257	-1.61154	-1.50198
5	3.3	-0.486798	0.610788	-0.0902658	-1.44913	-1.4154
5	3.4	-0.41889	0.472542	-0.0744948	-1.30481	-1.32565
5	3.5	-0.362561	0.365361	-0.0619997	-1.17632	-1.23552
5	3.6	-0.315519	0.282313	-0.0520557	-1.06197	-1.14723
5	3.7	-0.275969	0.218001	-0.0440959	-0.959968	-1.06203
5	3.8	-0.242483	0.168227	-0.0376847	-0.868871	-0.980812
5	3.9	-0.213935	0.129724	-0.0324808	-0.787418	-0.904109
5	4	-0.18942	0.0999551	-0.0282235	-0.7145	-0.832188

## Sheet: benzene_pyridine
x	z	Elec	Exch	Ind	Disp	Total
-5	2.6	-0.0471624	2.29862	-0.415722	-2.53552	-0.699787
-5	2.7	0.106062	1.78724	-0.343627	-2.27759	-0.727915
-5	2.8	0.218359	1.38712	-0.285432	-2.04798	-0.727929
-5	2.9	0.300351	1.07518	-0.238276	-1.84327	-0.706018
-5	3	0.358162	0.832227	-0.19991	-1.66061	-0.670131
-5	3.1	0.39735	0.643333	-0.168577	-1.49747	-0.625369
-5	3.2	0.422273	0.496694	-0.142886	-1.35165	-0.575572
-5	3.3	0.43636	0.383019	-0.12174	-1.22116	-0.523522
-5	3.4	0.442328	0.295032	-0.104263	-1.1044	-0.471306
-5	3.5	0.44216	0.227004	-0.0897569	-0.999805	-0.420398
-5	3.6	0.437464	0.174464	-0.0776608	-0.906054	-0.371787
-5	3.7	0.429469	0.133927	-0.0675212	-0.821942	-0.326067
-5	3.8	0.41915	0.102682	-0.0589788	-0.746433	-0.283579
-5	3.9	0.407286	0.0786056	-0.0517428	-0.678522	-0.244373
-5	4	0.394361	0.060098	-0.0455777	-0.617539	-0.208658
-4.8	2.6	-0.237871	3.26834	-0.526119	-3.07661	-0.57226
-4.8	2.7	-0.0158738	2.53034	-0.430058	-2.74853	-0.664126
-4.8	2.8	0.147838	1.95612	-0.353418	-2.45845	-0.70791
-4.8	2.9	0.265716	1.50978	-0.292004	-2.20139	-0.717896
-4.8	3	0.350203	1.16407	-0.242576	-1.97336	-0.701668
-4.8	3.1	0.408171	0.896393	-0.202628	-1.77123	-0.669293
-4.8	3.2	0.446026	0.689458	-0.170205	-1.59159	-0.626311
-4.8	3.3	0.468686	0.529688	-0.143777	-1.43176	-0.577167
-4.8	3.4	0.479964	0.406481	-0.122141	-1.28944	-0.525131
-4.8	3.5	0.482812	0.311587	-0.104347	-1.16246	-0.472407
-4.8	3.6	0.479511	0.2386	-0.0896408	-1.04932	-0.420849
-4.8	3.7	0.471711	0.18251	-0.0774246	-0.94822	-0.371424
-4.8	3.8	0.460741	0.139437	-0.0672175	-0.857908	-0.324946
-4.8	3.9	0.447614	0.1064	-0.0586422	-0.777124	-0.281752
-4.8	4	0.433085	0.0810902	-0.0513924	-0.704796	-0.242013
-4.6	2.6	-0.544902	4.55239	-0.662419	-3.71757	-0.372499
-4.6	2.7	-0.224525	3.51111	-0.535472	-3.30285	-0.551743
-4.6	2.8	0.0120825	2.70435	-0.435326	-2.93892	-0.657815
-4.6	2.9	0.184439	2.08031	-0.355958	-2.61883	-0.710043
-4.6	3	0.307507	1.59825	-0.292771	-2.33677	-0.723785
-4.6	3.1	0.392496	1.22608	-0.242234	-2.08762	-0.711277
-4.6	3.2	0.450265	0.939762	-0.201634	-1.86727	-0.678882
-4.6	3.3	0.486623	0.719477	-0.168868	-1.67264	-0.635406
-4.6	3.4	0.50707	0.550221	-0.142302	-1.50019	-0.585199
-4.6	3.5	0.515739	0.420316	-0.120657	-1.3472	-0.531802
-4.6	3.6	0.515755	0.3207	-0.102927	-1.21117	-0.477642
-4.6	3.7	0.509665	0.244455	-0.0883255	-1.09045	-0.424657
-4.6	3.8	0.499157	0.186125	-0.0762273	-0.983025	-0.37397
-4.6	3.9	0.485608	0.141543	-0.0661404	-0.887252	-0.326241
-4.6	4	0.470077	0.107506	-0.0576778	-0.801916	-0.28201
-4.4	2.6	-1.00327	6.21161	-0.828158	-4.46991	-0.0897222
-4.4	2.7	-0.546659	4.77497	-0.662123	-3.94967	-0.383483
-4.4	2.8	-0.208807	3.6658	-0.53255	-3.4967	-0.57225
-4.4	2.9	0.0383083	2.81074	-0.430963	-3.10065	-0.682568
-4.4	3	0.216473	2.15253	-0.350941	-2.75381	-0.735745
-4.4	3.1	0.342142	1.64648	-0.287607	-2.44948	-0.74847
-4.4	3.2	0.427414	1.2575	-0.237243	-2.18172	-0.734043
-4.4	3.3	0.484203	0.959633	-0.197002	-1.94636	-0.699531
-4.4	3.4	0.518939	0.731484	-0.164687	-1.73826	-0.652524
-4.4	3.5	0.537187	0.556952	-0.138605	-1.555	-0.599468
-4.4	3.6	0.543455	0.423595	-0.117432	-1.39298	-0.543366
-4.4	3.7	0.540972	0.321742	-0.100142	-1.24938	-0.486804
-4.4	3.8	0.532461	0.244147	-0.0859336	-1.12226	-0.431586
-4.4	3.9	0.519659	0.185045	-0.0741775	-1.00955	-0.379021
-4.4	4	0.503983	0.140078	-0.0643841	-0.909426	-0.329748
-4.2	2.6	-1.64707	8.30368	-1.02538	-5.34594	0.285284
-4.2	2.7	-1.00944	6.36478	-0.811098	-4.69755	-0.153302
-4.2	2.8	-0.535525	4.87222	-0.645605	-4.13724	-0.446147
-4.2	2.9	-0.187492	3.7249	-0.517184	-3.65125	-0.631028
-4.2	3	0.0650381	2.8442	-0.417057	-3.22829	-0.736103
-4.2	3.1	0.245342	2.16905	-0.338611	-2.85915	-0.783374
-4.2	3.2	0.371429	1.6522	-0.27685	-2.53631	-0.789541
-4.2	3.3	0.4557	1.25659	-0.227979	-2.25325	-0.768931
-4.2	3.4	0.510772	0.954886	-0.189107	-2.00528	-0.728734
-4.2	3.5	0.54344	0.724769	-0.158016	-1.78679	-0.676596
-4.2	3.6	0.559429	0.549477	-0.133003	-1.5949	-0.618995
-4.2	3.7	0.563446	0.416125	-0.112749	-1.42573	-0.558908
-4.2	3.8	0.558749	0.31464	-0.0962318	-1.27618	-0.499025
-4.2	3.9	0.548169	0.237689	-0.0826658	-1.14416	-0.440966
-4.2	4	0.533472	0.179338	-0.0714407	-1.02738	-0.386009
-4	2.6	-2.50952	10.8789	-1.25315	-6.35392	0.762277
-4	2.7	-1.63589	8.31733	-0.981327	-5.55355	0.146557
-4	2.8	-0.986587	6.34986	-0.773446	-4.86634	-0.276513
-4	2.9	-0.507522	4.84183	-0.613697	-4.27396	-0.553358
-4	3	-0.157534	3.68708	-0.490333	-3.76219	-0.722977
-4	3.1	0.0946805	2.80409	-0.394595	-3.31821	-0.814036
-4	3.2	0.273279	2.12983	-0.319923	-2.93206	-0.848878
-4	3.3	0.396848	1.6156	-0.261378	-2.59524	-0.844165
-4	3.4	0.479466	1.22412	-0.215227	-2.301	-0.812646
-4	3.5	0.530985	0.926054	-0.178632	-2.04335	-0.764942
-4	3.6	0.561063	0.699925	-0.149433	-1.81736	-0.705804
-4	3.7	0.574626	0.528407	-0.125975	-1.61923	-0.642176
-4	3.8	0.576258	0.398278	-0.106989	-1.44474	-0.577197
-4	3.9	0.569699	0.299907	-0.0915018	-1.29129	-0.513184
-4	4	0.557358	0.225553	-0.0787676	-1.15596	-0.451815
-3.8	2.6	-3.61469	13.9686	-1.50572	-7.49954	1.34867
-3.8	2.7	-2.44543	10.6557	-1.16847	-6.51876	0.523044
-3.8	2.8	-1.57635	8.11635	-0.912838	-5.68489	-0.057723
-3.8	2.9	-0.932302	6.17379	-0.718113	-4.97126	-0.447887
-3.8	3	-0.459764	4.68922	-0.569033	-4.35713	-0.696711
-3.8	3.1	-0.116568	3.55703	-0.454313	-3.82723	-0.841086
-3.8	3.2	0.129208	2.6945	-0.365573	-3.36909	-0.910962
-3.8	3.3	0.301909	2.03836	-0.29656	-2.97158	-0.927877
-3.8	3.4	0.420197	1.53993	-0.242587	-2.62568	-0.908143
-3.8	3.5	0.498112	1.16181	-0.200118	-2.32397	-0.864164
-3.8	3.6	0.546129	0.875374	-0.166482	-2.06043	-0.805411
-3.8	3.7	0.572951	0.65886	-0.139649	-1.8299	-0.737739
-3.8	3.8	0.583605	0.495096	-0.118075	-1.62781	-0.667179
-3.8	3.9	0.583106	0.371655	-0.100588	-1.45061	-0.596436
-3.8	4	0.574667	0.278641	-0.086287	-1.29484	-0.527817
-3.6	2.6	-4.97686	17.5832	-1.77136	-8.77749	2.05753
-3.6	2.7	-3.45021	13.3853	-1.36438	-7.59604	0.974626
-3.6	2.8	-2.31097	10.1742	-1.05819	-6.59445	0.21057
-3.6	2.9	-1.46773	7.72116	-0.826638	-5.74007	-0.31328
-3.6	3	-0.845671	5.8512	-0.650607	-5.01174	-0.656822
-3.6	3.1	-0.391475	4.4273	-0.516073	-4.38603	-0.86628
-3.6	3.2	-0.063496	3.34524	-0.41269	-3.84686	-0.977805
-3.6	3.3	0.169819	2.52399	-0.332808	-3.38151	-1.02052
-3.6	3.4	0.332463	1.90164	-0.270726	-2.97845	-1.01506
-3.6	3.5	0.442696	1.43075	-0.222178	-2.62831	-0.977035
-3.6	3.6	0.514238	1.07503	-0.183956	-2.32351	-0.918198
-3.6	3.7	0.557361	0.806645	-0.15364	-2.05728	-0.84691
-3.6	3.8	0.579989	0.604381	-0.129403	-1.82485	-0.769879
-3.6	3.9	0.587695	0.452343	-0.109856	-1.62172	-0.691536
-3.6	4	0.5848	0.338121	-0.093949	-1.44367	-0.6147
-3.4	2.6	-6.59027	21.7024	-2.03309	-10.1869	2.89206
-3.4	2.7	-4.64472	16.4897	-1.5581	-8.77321	1.51366
-3.4	2.8	-3.19056	12.5086	-1.20256	-7.58665	0.528801
-3.4	2.9	-2.11015	9.47316	-0.934944	-6.58072	-0.152642
-3.4	3	-1.31352	7.16262	-0.732415	-5.72262	-0.605933
-3.4	3.1	-0.728445	5.40726	-0.578301	-4.99122	-0.890709
-3.4	3.2	-0.303712	4.07581	-0.460374	-4.36409	-1.05237
-3.4	3.3	0.00116002	3.06748	-0.369627	-3.82387	-1.12485
-3.4	3.4	0.216527	2.30518	-0.299389	-3.35797	-1.13566
-3.4	3.5	0.365314	1.72978	-0.244689	-2.95485	-1.10444
-3.4	3.6	0.464905	1.29615	-0.201805	-2.60506	-1.04581
-3.4	3.7	0.52834	0.969918	-0.167934	-2.30078	-0.970457
-3.4	3.8	0.565325	0.724797	-0.140967	-2.03524	-0.886084
-3.4	3.9	0.58333	0.540851	-0.11931	-1.80393	-0.799057
-3.4	4	0.587604	0.403133	-0.101755	-1.60183	-0.712844
-3.2	2.6	-8.43105	26.2701	-2.27382	-11.7147	3.8505
-3.2	2.7	-6.00921	19.9258	-1.73985	-10.0471	2.12966
-3.2	2.8	-4.19851	15.0868	-1.34054	-8.65397	0.893735
-3.2	2.9	-2.85112	11.4031	-1.04026	-7.48227	0.029468
-3.2	3	-1.85387	8.60418	-0.813203	-6.48821	-0.551103
-3.2	3.1	-1.12146	6.48141	-0.640581	-5.63977	-0.920406
-3.2	3.2	-0.586411	4.8745	-0.50863	-4.91657	-1.13711
-3.2	3.3	-0.200363	3.66001	-0.407221	-4.29623	-1.24381
-3.2	3.4	0.0750829	2.74388	-0.328848	-3.76277	-1.27265
-3.2	3.5	0.267939	2.05381	-0.267924	-3.30221	-1.24839
-3.2	3.6	0.399763	1.53509	-0.220264	-2.90392	-1.18934
-3.2	3.7	0.486598	1.14577	-0.182721	-2.55865	-1.109
-3.2	3.8	0.540369	0.853858	-0.152915	-2.25785	-1.01654
-3.2	3.9	0.570593	0.635725	-0.129053	-1.99643	-0.919166
-3.2	4	0.58338	0.472556	-0.109774	-1.76849	-0.822329
-3	2.6	-10.4518	31.1941	-2.48727	-13.3384	4.91657
-3	2.7	-7.51	23.6231	-1.90828	-11.4013	2.80353
-3	2.8	-5.30882	17.8558	-1.47318	-9.78934	1.28447
-3	2.9	-3.66921	13.4718	-1.14456	-8.43766	0.220388
-3	3	-2.45428	10.1462	-0.895133	-7.29705	-0.500257
-3	3.1	-1.55869	7.62807	-0.704923	-6.32853	-0.964073
-3	3.2	-0.903218	5.7252	-0.559175	-5.50087	-1.23806
-3	3.3	-0.428022	4.28975	-0.44697	-4.79513	-1.38038
-3	3.4	-0.0872697	3.20881	-0.360174	-4.18929	-1.42793
-3	3.5	0.154091	2.39662	-0.292692	-3.66805	-1.41002
-3	3.6	0.32143	1.78731	-0.239936	-3.21819	-1.34939
-3	3.7	0.434128	1.33095	-0.198433	-2.82918	-1.26254
-3	3.8	0.506648	0.989624	-0.165552	-2.49145	-1.16073
-3	3.9	0.550347	0.735034	-0.139295	-2.19796	-1.05188
-3	4	0.572909	0.545277	-0.118146	-1.94299	-0.942947
-2.8	2.6	-12.588	36.3532	-2.6918	-15.0319	6.04158
-2.8	2.7	-9.09814	27.4936	-2.07891	-12.8173	3.49924
-2.8	2.8	-6.4858	20.7515	-1.6129	-10.9777	1.67503
-2.8	2.9	-4.5384	15.6324	-1.25742	-9.4394	0.397162
-2.8	3	-3.0936	11.7542	-0.985415	-8.14431	-0.469165
-2.8	3.1	-2.02697	8.8221	-0.776621	-7.04719	-1.02868
-2.8	3.2	-1.2442	6.60977	-0.615836	-6.11267	-1.36294
-2.8	3.3	-0.6749	4.94367	-0.49161	-5.31645	-1.53929
-2.8	3.4	-0.264067	3.69143	-0.395297	-4.6349	-1.60284
-2.8	3.5	0.0284589	2.752	-0.320337	-4.04955	-1.58943
-2.8	3.6	0.233099	2.04829	-0.26174	-3.54535	-1.52571
-2.8	3.7	0.373377	1.52246	-0.215697	-3.11029	-1.43015
-2.8	3.8	0.466161	1.13009	-0.179297	-2.73385	-1.3169
-2.8	3.9	0.524138	0.837675	-0.150313	-2.4072	-1.1957
-2.8	4	0.55711	0.620273	-0.127049	-2.12384	-1.07351
-2.6	2.6	-14.774	41.6213	-2.93862	-16.7762	7.1325
-2.6	2.7	-10.7242	31.4457	-2.2877	-14.2765	4.15734
-2.6	2.8	-7.69238	23.7085	-1.78472	-12.2038	2.02761
-2.6	2.9	-5.4315	17.8393	-1.39612	-10.4747	0.536905
-2.6	3	-3.752	13.3969	-1.09584	-9.0208	-0.471719
-2.6	3.1	-2.51066	10.0419	-0.863672	-7.7914	-1.12386
-2.6	3.2	-1.59835	7.51357	-0.683984	-6.74698	-1.51573
-2.6	3.3	-0.932135	5.61192	-0.544714	-5.85589	-1.72082
-2.6	3.4	-0.450338	4.18442	-0.436571	-5.09533	-1.79782
-2.6	3.5	-0.105232	3.11514	-0.352398	-4.44339	-1.78588
-2.6	3.6	0.138385	2.31558	-0.286674	-3.8829	-1.71561
-2.6	3.7	0.306865	1.71862	-0.235151	-3.39985	-1.60952
-2.6	3.8	0.420322	1.27396	-0.194545	-2.98285	-1.48312
-2.6	3.9	0.49337	0.943053	-0.162343	-2.62166	-1.34758
-2.6	4	0.537222	0.697369	-0.136614	-2.30884	-1.21086
-2.4	2.6	-16.9486	46.8957	-3.30146	-18.5468	8.0989
-2.4	2.7	-12.3473	35.4124	-2.58245	-15.761	4.72167
-2.4	2.8	-8.90048	26.6825	-2.01948	-13.456	2.30649
-2.4	2.9	-6.32712	20.063	-1.58042	-11.532	0.623437
-2.4	3	-4.41424	15.0557	-1.239	-9.91749	-0.51504
-2.4	3.1	-2.9985	11.2763	-0.974008	-8.55312	-1.24931
-2.4	3.2	-1.95674	8.43002	-0.768556	-7.39567	-1.69095
-2.4	3.3	-1.19428	6.29099	-0.609311	-6.40913	-1.92172
-2.4	3.4	-0.64113	4.68655	-0.485823	-5.56651	-2.00691
-2.4	3.5	-0.243072	3.48604	-0.389943	-4.84593	-1.9929
-2.4	3.6	0.0394267	2.58909	-0.315341	-4.22749	-1.91432
-2.4	3.7	0.236588	1.92021	-0.257107	-3.69531	-1.79562
-2.4	3.8	0.370909	1.42223	-0.211448	-3.2365	-1.65481
-2.4	3.9	0.459128	1.052	-0.175442	-2.83988	-1.50419
-2.4	4	0.514029	0.777356	-0.146849	-2.49687	-1.35234
-2.2	2.6	-19.0937	52.1486	-3.84264	-20.3256	8.88671
-2.2	2.7	-13.9532	39.3793	-2.99991	-17.2588	5.16745
-2.2	2.8	-10.0975	29.6697	-2.3385	-14.7202	2.5135
-2.2	2.9	-7.21748	22.3063	-1.82236	-12.6026	0.663906
-2.2	3	-5.07432	16.7358	-1.42139	-10.8253	-0.585184
-2.2	3.1	-3.48595	12.532	-1.11092	-9.32435	-1.38923
-2.2	3.2	-2.3155	9.36656	-0.871021	-8.052	-1.87195
-2.2	3.3	-1.45795	6.98795	-0.685867	-6.96887	-2.12474
-2.2	3.4	-0.833658	5.20467	-0.543003	-6.04491	-2.2169
-2.2	3.5	-0.383356	3.87007	-0.432693	-5.25298	-2.19895
-2.2	3.6	-0.0622133	2.87363	-0.347374	-4.57551	-2.11147
-2.2	3.7	0.163419	2.13075	-0.281201	-3.99344	-1.98048
-2.2	3.8	0.318624	1.57788	-0.229667	-3.49221	-1.82537
-2.2	3.9	0.422175	1.16707	-0.189316	-3.05983	-1.65991
-2.2	4	0.488024	0.862173	-0.157507	-2.686	-1.49331
-2	2.6	-21.2322	57.4561	-4.56747	-22.1019	9.55458
-2	2.7	-15.5575	43.4118	-3.53723	-18.7581	5.55897
-2	2.8	-11.2972	32.7241	-2.73543	-15.9879	2.70355
-2	2.9	-8.11132	24.6133	-2.11467	-13.6766	0.710664
-2	3	-5.73831	18.4737	-1.63612	-11.7369	-0.637621
-2	3.1	-3.97822	13.8379	-1.26838	-10.0985	-1.5072
-2	3.2	-2.6782	10.3459	-0.986389	-8.7094	-2.02811
-2	3.3	-1.72507	7.72097	-0.770399	-7.52834	-2.30284
-2	3.4	-1.02982	5.75227	-0.604997	-6.52181	-2.40435
-2	3.5	-0.527065	4.27862	-0.478249	-5.66069	-2.38738
-2	3.6	-0.166808	3.17787	-0.380955	-4.92305	-2.29294
-2	3.7	0.0872997	2.3571	-0.306065	-4.29069	-2.15236
-2	3.8	0.263393	1.74602	-0.248186	-3.74698	-1.98576
-2	3.9	0.382214	1.29184	-0.203213	-3.2786	-1.80776
-2	4	0.45925	0.95479	-0.168034	-2.87419	-1.62819
-1.8	2.6	-23.4402	63.0138	-5.39592	-23.871	10.3066
-1.8	2.7	-17.2136	47.6571	-4.13464	-20.253	6.05592
-1.8	2.8	-12.5346	35.9566	-3.16584	-17.2494	3.00677
-1.8	2.9	-9.03413	27.0678	-2.42454	-14.7453	0.863868
-1.8	3	-6.42354	20.3329	-1.85911	-12.6412	-0.590888
-1.8	3.1	-4.48608	15.2425	-1.42884	-10.8663	-1.53877
-1.8	3.2	-3.05428	11.4045	-1.10194	-9.36139	-2.1131
-1.8	3.3	-2.00094	8.51763	-0.853722	-8.0819	-2.41893
-1.8	3.4	-1.23321	6.35023	-0.665212	-6.99237	-2.54057
-1.8	3.5	-0.676337	4.72694	-0.521894	-6.06231	-2.5336
-1.8	3.6	-0.276386	3.51326	-0.412721	-5.2655	-2.44135
-1.8	3.7	0.00695441	2.60762	-0.329306	-4.58339	-2.29812
-1.8	3.8	0.204304	1.93289	-0.265308	-3.99746	-2.12557
-1.8	3.9	0.338772	1.43107	-0.215935	-3.49337	-1.93947
-1.8	4	0.427185	1.0584	-0.177585	-3.05887	-1.75087
-1.6	2.6	-25.8205	69.0892	-6.173	-25.6393	11.4564
-1.6	2.7	-18.993	52.3111	-4.68258	-21.7399	6.89565
-1.6	2.8	-13.8606	39.5113	-3.55235	-18.5011	3.59725
-1.6	2.9	-10.0199	29.775	-2.69735	-15.7976	1.26009
-1.6	3	-7.15439	22.3895	-2.0519	-13.531	-0.347805
-1.6	3.1	-5.0266	16.801	-1.56535	-11.6188	-1.4098
-1.6	3.2	-3.45329	12.5828	-1.19882	-9.99822	-2.06752
-1.6	3.3	-2.29481	9.40655	-0.922684	-8.62162	-2.43257
-1.6	3.4	-1.44947	7.01954	-0.71449	-7.45042	-2.59484
-1.6	3.5	-0.835658	5.22981	-0.557257	-6.45184	-2.61495
-1.6	3.6	-0.39407	3.89045	-0.438249	-5.59844	-2.54031
-1.6	3.7	-0.0797261	2.89007	-0.347865	-4.86692	-2.40444
-1.6	3.8	0.139928	2.14397	-0.278915	-4.2402	-2.23522
-1.6	3.9	0.290785	1.58862	-0.226018	-3.70116	-2.04777
-1.6	4	0.391129	1.17582	-0.18515	-3.23712	-1.85532
-1.4	2.6	-28.4678	75.9359	-6.71108	-27.4133	13.3437
-1.4	2.7	-20.9601	57.5527	-5.04997	-23.2147	8.32793
-1.4	2.8	-15.319	43.5136	-3.80375	-19.7325	4.65836
-1.4	2.9	-11.097	32.8231	-2.86997	-16.8276	2.02844
-1.4	3	-7.95105	24.7048	-2.17097	-14.3937	0.189076
-1.4	3.1	-5.61394	18.5557	-1.64796	-12.3451	-1.05135
-1.4	3.2	-3.88585	13.9097	-1.2565	-10.6109	-1.84347
-1.4	3.3	-2.61453	10.4076	-0.963264	-9.14067	-2.31088
-1.4	3.4	-1.68348	7.77365	-0.743274	-7.88908	-2.54219
-1.4	3.5	-1.00843	5.79636	-0.577853	-6.82358	-2.61351
-1.4	3.6	-0.521835	4.31538	-0.453137	-5.9147	-2.57429
-1.4	3.7	-0.175014	3.20796	-0.358754	-5.13663	-2.46244
-1.4	3.8	0.0689186	2.38169	-0.286989	-4.47055	-2.30693
-1.4	3.9	0.237208	1.76605	-0.232099	-3.89852	-2.12736
-1.4	4	0.350252	1.308	-0.18981	-3.40631	-1.93786
-1.2	2.6	-31.417	83.6772	-6.83926	-29.1912	16.2297
-1.2	2.7	-23.1378	63.4593	-5.11958	-24.6694	10.5326
-1.2	2.8	-16.9243	48.0097	-3.84046	-20.9305	6.31435
-1.2	2.9	-12.2782	36.2378	-2.88877	-17.8196	3.25129
-1.2	3	-8.81979	27.2922	-2.18039	-15.2183	1.07373
-1.2	3.1	-6.25213	20.5121	-1.65269	-13.0334	-0.426087
-1.2	3.2	-4.35473	15.3861	-1.25909	-11.1886	-1.41628
-1.2	3.3	-2.95935	11.5193	-0.964922	-9.6266	-2.03156
-1.2	3.4	-1.93757	8.60908	-0.7446	-8.29938	-2.37247
-1.2	3.5	-1.19601	6.42297	-0.579109	-7.17068	-2.52283
-1.2	3.6	-0.661005	4.7845	-0.454389	-6.20929	-2.54018
-1.2	3.7	-0.279056	3.55848	-0.360017	-5.38765	-2.46824
-1.2	3.8	-0.00946667	2.64322	-0.288255	-4.68457	-2.33908
-1.2	3.9	0.177466	1.96085	-0.233352	-4.08153	-2.17657
-1.2	4	0.304064	1.4529	-0.191035	-3.5631	-1.99717
-1	2.6	-34.6026	92.1967	-6.44599	-30.958	20.1901
-1	2.7	-25.477	69.9263	-4.82126	-26.0846	13.5433
-1	2.8	-18.6408	52.9091	-3.61913	-22.0776	8.57161
-1	2.9	-13.5365	39.9427	-2.7274	-18.755	4.92384
-1	3	-9.74199	30.0884	-2.06441	-15.9871	2.29488
-1	3.1	-6.92855	22.6184	-1.57036	-13.6691	0.450382
-1	3.2	-4.85138	16.9699	-1.20128	-11.7182	-0.800988
-1	3.3	-3.32461	12.7079	-0.924756	-10.0703	-1.61174
-1	3.4	-2.2073	9.49946	-0.716949	-8.67265	-2.09745
-1	3.5	-1.39556	7.0889	-0.560265	-7.4861	-2.35303
-1	3.6	-0.809925	5.28151	-0.441706	-6.47583	-2.44595
-1	3.7	-0.391272	3.92887	-0.351593	-5.61431	-2.42831
-1	3.8	-0.0947565	2.91864	-0.28277	-4.87755	-2.33643
-1	3.9	0.11183	2.16555	-0.229881	-4.24641	-2.19891
-1	4	0.252661	1.60476	-0.188938	-3.70425	-2.03577
-0.8	2.6	-37.8388	101.061	-5.52481	-32.6595	25.0377
-0.8	2.7	-27.8494	76.6145	-4.16474	-27.4209	17.1795
-0.8	2.8	-20.3775	57.9487	-3.15542	-23.1384	11.2774
-0.8	2.9	-14.8079	43.7345	-2.40221	-19.6065	6.91792
-0.8	3	-10.6727	32.9371	-1.83774	-16.6781	3.74857
-0.8	3.1	-7.61179	24.7549	-1.4132	-14.2353	1.49454
-0.8	3.2	-5.35374	18.5698	-1.09283	-12.186	-0.0626803
-0.8	3.3	-3.69507	13.9042	-0.850283	-10.4594	-1.10053
-0.8	3.4	-2.48202	10.3924	-0.666009	-8.99877	-1.75441
-0.8	3.5	-1.6002	7.75439	-0.52557	-7.76035	-2.13173
-0.8	3.6	-0.963909	5.7765	-0.418175	-6.70778	-2.31336
-0.8	3.7	-0.507666	4.29675	-0.335737	-5.81066	-2.35731
-0.8	3.8	-0.184565	3.19151	-0.272166	-5.0449	-2.31012
-0.8	3.9	0.0416672	2.36768	-0.222866	-4.38926	-2.20278
-0.8	4	0.196908	1.7543	-0.184369	-3.82645	-2.05961
-0.6	2.6	-40.8596	109.508	-4.231	-34.1902	30.2274
-0.6	2.7	-30.0626	82.9533	-3.27228	-28.6022	21.0162
-0.6	2.8	-22.0009	62.6998	-2.54212	-24.0592	14.0975
-0.6	2.9	-15.9983	47.2921	-1.98196	-20.3351	8.97669
-0.6	3	-11.5464	35.598	-1.55049	-17.2618	5.23929
-0.6	3.1	-8.25533	26.7423	-1.21731	-14.7088	2.56083
-0.6	3.2	-5.82902	20.0525	-0.95951	-12.5741	0.68979
-0.6	3.3	-4.04805	15.0089	-0.759703	-10.7807	-0.579569
-0.6	3.4	-2.74588	11.2142	-0.604602	-9.26726	-1.40352
-0.6	3.5	-1.79889	8.36495	-0.484037	-7.98582	-1.90379
-0.6	3.6	-1.11512	6.22945	-0.390156	-6.89834	-2.17416
-0.6	3.7	-0.624044	4.63233	-0.316895	-5.97209	-2.2807
-0.6	3.8	-0.275543	3.43975	-0.259554	-5.18224	-2.27758
-0.6	3.9	-0.0306334	2.55102	-0.214481	-4.50612	-2.20021
-0.6	4	0.138408	1.88964	-0.178849	-3.92663	-2.07743
-0.4	2.6	-43.3618	116.563	-2.91052	-35.4072	34.8835
-0.4	2.7	-31.9074	88.2223	-2.38514	-29.5319	24.3979
-0.4	2.8	-23.3594	66.633	-1.94624	-24.7725	16.5549
-0.4	2.9	-17.002	50.2259	-1.58178	-20.8943	10.7478
-0.4	3	-12.2888	37.7845	-1.28181	-17.7062	6.50766
-0.4	3.1	-8.80643	28.3704	-1.03697	-15.0668	3.46018
-0.4	3.2	-6.24045	21.2636	-0.838534	-12.8664	1.31815
-0.4	3.3	-4.35751	15.9089	-0.678595	-11.022	-0.149244
-0.4	3.4	-2.98068	11.8821	-0.550274	-9.46885	-1.11765
-0.4	3.5	-1.97883	8.86	-0.447687	-8.15534	-1.72185
-0.4	3.6	-1.25468	6.59591	-0.36588	-7.04165	-2.0663
-0.4	3.7	-0.733911	4.90322	-0.300727	-6.09384	-2.22526
-0.4	3.8	-0.363362	3.63971	-0.248829	-5.28589	-2.25837
-0.4	3.9	-0.10206	2.6985	-0.20741	-4.59478	-2.20575
-0.4	4	0.07919	1.99815	-0.174237	-4.00183	-2.09872
-0.2	2.6	-45.0881	121.255	-2.02352	-36.1801	37.9636
-0.2	2.7	-33.1932	91.7194	-1.80429	-30.1162	26.6057
-0.2	2.8	-24.3196	69.2382	-1.5655	-25.2217	18.1314
-0.2	2.9	-17.723	52.1657	-1.33212	-21.2482	11.8623
-0.2	3	-12.8315	39.2276	-1.11815	-17.9862	7.29177
-0.2	3.1	-9.21711	29.4438	-0.929763	-15.2924	4.00456
-0.2	3.2	-6.55386	22.0615	-0.768373	-13.05	1.68927
-0.2	3.3	-4.59872	16.5011	-0.632752	-11.1751	0.0945049
-0.2	3.4	-3.16909	12.3212	-0.520387	-9.59735	-0.965677
-0.2	3.5	-2.1283	9.185	-0.428261	-8.26444	-1.636
-0.2	3.6	-1.37361	6.83645	-0.353314	-7.13398	-2.02445
-0.2	3.7	-0.831089	5.08063	-0.292655	-6.17276	-2.21587
-0.2	3.8	-0.44351	3.77064	-0.243701	-5.35332	-2.26989
-0.2	3.9	-0.169428	2.79487	-0.20421	-4.65234	-2.23111
-0.2	4	0.0216563	2.06903	-0.172296	-4.05141	-2.13302
0	2.6	-45.8688	122.9	-1.93908	-36.4392	38.6524
0	2.7	-33.7997	92.9525	-1.76198	-30.3193	27.0716
0	2.8	-24.7937	70.1628	-1.54754	-25.3839	18.4376
0	2.9	-18.0951	52.8577	-1.32771	-21.3764	12.0585
0	3	-13.1272	39.7449	-1.12078	-18.0927	7.40421
0	3.1	-9.45343	29.8309	-0.935633	-15.3804	4.0615
0	3.2	-6.74506	22.3504	-0.775323	-13.1233	1.70681
0	3.3	-4.75504	16.7166	-0.639614	-11.237	0.0848698
0	3.4	-3.29865	12.4816	-0.526608	-9.65057	-0.994232
0	3.5	-2.23634	9.30433	-0.433633	-8.3103	-1.67594
0	3.6	-1.46571	6.9249	-0.357809	-7.17357	-2.07219
0	3.7	-0.91015	5.14617	-0.29635	-6.20697	-2.2673
0	3.8	-0.512301	3.81901	-0.246701	-5.38278	-2.32277
0	3.9	-0.23007	2.83038	-0.206632	-4.67718	-2.28351
0	4	-0.0321014	2.09522	-0.174243	-4.07337	-2.1845
0.2	2.6	-45.6517	121.313	-2.71996	-36.1818	36.7598
0.2	2.7	-33.686	91.7929	-2.29568	-30.1363	25.6749
0.2	2.8	-24.7495	69.3146	-1.91494	-25.2575	17.3926
0.2	2.9	-18.0961	52.2368	-1.58226	-21.2865	11.272
0.2	3	-13.1577	39.2916	-1.29817	-18.0292	6.8066
0.2	3.1	-9.50179	29.499	-1.0599	-15.3344	3.60293
0.2	3.2	-6.80343	22.1075	-0.862794	-13.0895	1.35179
0.2	3.3	-4.81803	16.5388	-0.701457	-11.2113	-0.191965
0.2	3.4	-3.3628	12.3517	-0.570496	-9.63036	-1.21192
0.2	3.5	-2.30025	9.20918	-0.464898	-8.29434	-1.8503
0.2	3.6	-1.52685	6.85522	-0.380164	-7.16063	-2.21243
0.2	3.7	-0.96845	5.09517	-0.312386	-6.19635	-2.38201
0.2	3.8	-0.567474	3.78161	-0.25825	-5.37397	-2.41809
0.2	3.9	-0.281821	2.80305	-0.214981	-4.67024	-2.364
0.2	4	-0.0805999	2.07513	-0.180305	-4.06743	-2.2532
0.4	2.6	-44.5026	116.872	-4.08271	-35.443	32.8434
0.4	2.7	-32.8978	88.5104	-3.22519	-29.5978	22.7896
0.4	2.8	-24.2191	66.8884	-2.55185	-24.8602	15.2572
0.4	2.9	-17.7479	50.4449	-2.02055	-20.9899	9.68658
0.4	3	-12.9375	37.9682	-1.601	-17.8011	5.62856
0.4	3.1	-9.37108	28.5221	-1.26995	-15.1573	2.72378
0.4	3.2	-6.73439	21.3863	-1.00905	-12.9495	0.693331
0.4	3.3	-4.79082	16.0068	-0.803662	-11.098	-0.685721
0.4	3.4	-3.36349	11.9596	-0.642176	-9.53707	-1.58316
0.4	3.5	-2.31918	8.92025	-0.515337	-8.21675	-2.13102
0.4	3.6	-1.55731	6.64246	-0.415774	-7.09555	-2.42617
0.4	3.7	-1.00579	4.93866	-0.337608	-6.1414	-2.54614
0.4	3.8	-0.608483	3.66652	-0.276173	-5.32741	-2.54555
0.4	3.9	-0.32435	2.71848	-0.22776	-4.63069	-2.46433
0.4	4	-0.123231	2.013	-0.189447	-4.0337	-2.33338
0.6	2.6	-42.5937	110.389	-5.56814	-34.3069	27.9204
0.6	2.7	-31.558	83.6908	-4.25329	-28.753	19.1265
0.6	2.8	-23.2882	63.3077	-3.26425	-24.217	12.5382
0.6	2.9	-17.1103	47.7858	-2.51496	-20.4964	7.66413
0.6	3	-12.5084	35.9957	-1.94477	-17.4154	4.12709
0.6	3.1	-9.08985	27.0599	-1.50947	-14.8509	1.60977
0.6	3.2	-6.55753	20.303	-1.17629	-12.7033	-0.134101
0.6	3.3	-4.6866	15.2049	-0.920711	-10.8971	-1.2995
0.6	3.4	-3.30942	11.3666	-0.724297	-9.37082	-2.03792
0.6	3.5	-2.29941	8.48221	-0.573093	-8.07803	-2.46832
0.6	3.6	-1.56067	6.31914	-0.456497	-6.97886	-2.67689
0.6	3.7	-1.02436	4.70023	-0.366398	-6.04303	-2.73356
0.6	3.8	-0.636641	3.49088	-0.296576	-5.24388	-2.68621
0.6	3.9	-0.35824	2.58921	-0.242255	-4.55963	-2.57091
0.6	4	-0.160204	1.91797	-0.199773	-3.973	-2.41501
0.8	2.6	-40.1814	102.863	-6.75973	-32.9107	23.011
0.8	2.7	-29.8464	78.0599	-5.09921	-27.6795	15.4348
0.8	2.8	-22.0838	59.1008	-3.86263	-23.3855	9.76896
0.8	2.9	-16.2723	44.646	-2.93736	-19.8408	5.59547
0.8	3	-11.9327	33.6549	-2.24262	-16.8927	2.58691
0.8	3.1	-8.70153	25.3172	-1.71941	-14.4305	0.465774
0.8	3.2	-6.3024	19.0068	-1.3243	-12.36	-0.979858
0.8	3.3	-4.52562	14.2422	-1.02512	-10.6141	-1.92265
0.8	3.4	-3.21433	10.6525	-0.798022	-9.13575	-2.49564
0.8	3.5	-2.25015	7.95311	-0.625215	-7.88147	-2.80372
0.8	3.6	-1.54331	5.92764	-0.493398	-6.81388	-2.92295
0.8	3.7	-1.02798	4.41089	-0.392562	-5.90313	-2.91278
0.8	3.8	-0.654203	3.27732	-0.315154	-5.12503	-2.81707
0.8	3.9	-0.384903	2.43165	-0.255464	-4.4589	-2.66762
0.8	4	-0.1923	1.80188	-0.20917	-3.88699	-2.48658
1	2.6	-37.5429	95.1925	-7.41367	-31.3826	18.8534
1	2.7	-27.9598	72.2847	-5.58613	-26.4705	12.2682
1	2.8	-20.7449	54.7603	-4.22055	-22.4223	7.37253
1	2.9	-15.3308	41.3893	-3.19812	-19.0652	3.79524
1	3	-11.2779	31.2151	-2.4314	-16.2636	1.24232
1	3.1	-8.25303	23.4926	-1.85545	-13.9151	-0.530989
1	3.2	-6.00159	17.6444	-1.42202	-11.9344	-1.71356
1	3.3	-4.33023	13.2264	-1.09516	-10.26	-2.45899
1	3.4	-3.09364	9.89625	-0.848158	-8.84014	-2.88568
1	3.5	-2.18187	7.39108	-0.661078	-7.63342	-3.08529
1	3.6	-1.51153	5.51055	-0.519039	-6.60484	-3.12487
1	3.7	-1.02128	4.10178	-0.410887	-5.72614	-3.05653
1	3.8	-0.66437	3.04861	-0.328237	-4.97492	-2.91892
1	3.9	-0.406184	2.26258	-0.264792	-4.33105	-2.73944
1	4	-0.220631	1.67706	-0.215804	-3.77818	-2.53756
1.2	2.6	-34.9125	87.9842	-7.4756	-29.8019	15.7943
1.2	2.7	-26.0647	66.8267	-5.66215	-25.189	9.91082
1.2	2.8	-19.3892	50.6363	-4.29383	-21.376	5.57735
1.2	2.9	-14.3687	38.2799	-3.26182	-18.2064	2.44296
1.2	3	-10.6024	28.8756	-2.48371	-15.5541	0.235396
1.2	3.1	-7.78545	21.7357	-1.89687	-13.325	-1.27168
1.2	3.2	-5.68381	16.3277	-1.45403	-11.4425	-2.25264
1.2	3.3	-4.12041	12.2413	-1.11948	-9.84799	-2.84656
1.2	3.4	-2.96106	9.16049	-0.866409	-8.49418	-3.16116
1.2	3.5	-2.10391	6.84263	-0.674643	-7.34187	-3.27779
1.2	3.6	-1.47174	5.10246	-0.529037	-6.35737	-3.25569
1.2	3.7	-1.0082	3.79877	-0.418192	-5.51695	-3.14457
1.2	3.8	-0.669776	2.82373	-0.333527	-4.79752	-2.97709
1.2	3.9	-0.423805	2.096	-0.268572	-4.1799	-2.77628
1.2	4	-0.246194	1.55382	-0.218454	-3.6493	-2.56013
1.4	2.6	-32.4327	81.4887	-7.03587	-28.2058	13.8143
1.4	2.7	-24.2636	61.8887	-5.37885	-23.8659	8.38026
1.4	2.8	-18.0904	46.8918	-4.11105	-20.2774	4.41293
1.4	2.9	-13.4381	35.4477	-3.14366	-17.2878	1.57813
1.4	3	-9.94372	26.7376	-2.40704	-14.7859	-0.39898
1.4	3.1	-7.32514	20.1256	-1.84694	-12.6799	-1.72643
1.4	3.2	-5.36834	15.1179	-1.42136	-10.9004	-2.57225
1.4	3.3	-3.90978	11.3341	-1.09799	-9.39065	-3.06428
1.4	3.4	-2.82594	8.48153	-0.852168	-8.10814	-3.30471
1.4	3.5	-2.02273	6.33555	-0.665123	-7.01507	-3.36738
1.4	3.6	-1.42889	4.72433	-0.522589	-6.08062	-3.30777
1.4	3.7	-0.992291	3.51744	-0.413753	-5.28188	-3.17048
1.4	3.8	-0.67245	2.61474	-0.330382	-4.59752	-2.98561
1.4	3.9	-0.439055	1.94095	-0.266262	-4.00926	-2.77362
1.4	4	-0.26974	1.43895	-0.216688	-3.50351	-2.55099
1.6	2.6	-30.1384	75.644	-6.27661	-26.6004	12.6285
1.6	2.7	-22.5843	57.4425	-4.85697	-22.5155	7.48574
1.6	2.8	-16.8696	43.5174	-3.75166	-19.1404	3.75572
1.6	2.9	-12.558	32.893	-2.89556	-16.3283	1.11114
1.6	3	-9.31571	24.8086	-2.23531	-13.9745	-0.716896
1.6	3.1	-6.88317	18.6723	-1.72771	-11.9953	-1.93388
1.6	3.2	-5.06282	14.0254	-1.33828	-10.3207	-2.69637
1.6	3.3	-3.70395	10.5148	-1.03987	-8.89959	-3.12859
1.6	3.4	-2.69234	7.86831	-0.811335	-7.69165	-3.32702
1.6	3.5	-1.9413	5.87742	-0.63627	-6.66145	-3.3616
1.6	3.6	-1.38496	4.38284	-0.502058	-5.78018	-3.28436
1.6	3.7	-0.974792	3.26327	-0.399005	-5.02609	-3.13661
1.6	3.8	-0.673321	2.42593	-0.319683	-4.37911	-2.94618
1.6	3.9	-0.452555	1.80096	-0.258386	-3.82305	-2.73303
1.6	4	-0.291604	1.33519	-0.21079	-3.34395	-2.51115
1.8	2.6	-27.9792	70.2006	-5.42211	-24.9805	11.8189
1.8	2.7	-20.9949	53.3114	-4.24968	-21.1425	6.92442
1.8	2.8	-15.7071	40.3894	-3.31975	-17.9732	3.38941
1.8	2.9	-11.7154	30.5321	-2.58809	-15.3375	0.891061
1.8	3	-8.71107	23.0301	-2.01613	-13.1342	-0.831365
1.8	3.1	-6.45531	17.3352	-1.57121	-11.2819	-1.97324
1.8	3.2	-4.76502	13.023	-1.22633	-9.71385	-2.68223
1.8	3.3	-3.50194	9.7648	-0.959589	-8.3847	-3.08142
1.8	3.4	-2.56004	7.30837	-0.753568	-7.25334	-3.25857
1.8	3.5	-1.85973	5.4602	-0.594533	-6.28842	-3.28249
1.8	3.6	-1.33979	4.07276	-0.471738	-5.46199	-3.20076
1.8	3.7	-0.955746	3.03291	-0.376825	-4.75482	-3.05448
1.8	3.8	-0.672468	2.25517	-0.303307	-4.1475	-2.86811
1.8	3.9	-0.4642	1.67452	-0.246181	-3.62459	-2.66045
1.8	4	-0.311728	1.24177	-0.201577	-3.17373	-2.44527
2	2.6	-25.8619	64.8522	-4.67634	-23.3299	10.9841
2	2.7	-19.4326	49.271	-3.69806	-19.7393	6.40096
2	2.8	-14.562	37.3454	-2.91288	-16.7801	3.09039
2	2.9	-10.8834	28.244	-2.28859	-14.3245	0.74742
2	3	-8.11275	21.3139	-1.79597	-12.2758	-0.870632
2	3.1	-6.02976	16.0515	-1.40948	-10.5495	-1.93722
2	3.2	-4.46761	12.0649	-1.1075	-9.09067	-2.60092
2	3.3	-3.29851	9.05134	-0.872216	-7.85338	-2.97276
2	3.4	-2.42602	6.77807	-0.689208	-6.80097	-3.13813
2	3.5	-1.77568	5.06678	-0.546981	-5.90161	-3.1575
2	3.6	-1.29239	3.78145	-0.436461	-5.13244	-3.07985
2	3.7	-0.93419	2.81756	-0.350504	-4.473	-2.94013
2	3.8	-0.669199	2.09622	-0.283529	-3.90622	-2.76273
2	3.9	-0.473618	1.55737	-0.231178	-3.41746	-2.56488
2	4	-0.32975	1.15549	-0.190093	-2.99585	-2.3602
2.2	2.6	-23.7023	59.3645	-4.15486	-21.638	9.86919
2.2	2.7	-17.8395	45.1433	-3.28613	-18.3065	5.71119
2.2	2.8	-13.3947	34.2494	-2.59191	-15.5656	2.69721
2.2	2.9	-10.0346	25.9265	-2.041	-13.2959	0.554974
2.2	3	-7.50088	19.5839	-1.60637	-11.4003	-0.923708
2.2	3.1	-5.59393	14.7633	-1.26506	-9.80524	-1.90097
2.2	3.2	-4.16194	11.1076	-0.997878	-8.45694	-2.5091
2.2	3.3	-3.08873	8.3416	-0.789173	-7.31338	-2.84969
2.2	3.4	-2.28606	6.25289	-0.62633	-6.33918	-2.99868
2.2	3.5	-1.68686	4.67922	-0.499329	-5.5075	-3.01448
2.2	3.6	-1.24074	3.49562	-0.400254	-4.79574	-2.94111
2.2	3.7	-0.908977	2.60724	-0.322884	-4.18478	-2.8094
2.2	3.8	-0.662622	1.94165	-0.262339	-3.65863	-2.64195
2.2	3.9	-0.480175	1.44398	-0.214808	-3.20507	-2.45607
2.2	4	-0.345288	1.07237	-0.177325	-2.81317	-2.26342
2.4	2.6	-21.4554	53.6466	-3.85214	-19.9067	8.43236
2.4	2.7	-16.184	40.8511	-3.01939	-16.8495	4.79819
2.4	2.8	-12.1829	31.0353	-2.36659	-14.3372	2.14864
2.4	2.9	-9.15297	23.5261	-1.85587	-12.2559	0.261336
2.4	3	-6.86458	17.7969	-1.45713	-10.5173	-1.04218
2.4	3.1	-5.1399	13.4356	-1.14632	-9.05416	-1.90481
2.4	3.2	-3.84232	10.1235	-0.904282	-7.81797	-2.4411
2.4	3.3	-2.86819	7.61372	-0.715853	-6.76833	-2.73865
2.4	3.4	-2.13792	5.71587	-0.569115	-5.87448	-2.86564
2.4	3.5	-1.59175	4.28365	-0.454761	-5.11078	-2.87364
2.4	3.6	-1.18369	3.20488	-0.365529	-4.45622	-2.80056
2.4	3.7	-0.87915	2.39378	-0.295769	-3.89319	-2.67433
2.4	3.8	-0.652303	1.78542	-0.241085	-3.40842	-2.51638
2.4	3.9	-0.48343	1.32967	-0.198055	-2.98996	-2.34178
2.4	4	-0.357912	0.988942	-0.164032	-2.62809	-2.16109
2.6	2.6	-19.1273	47.7613	-3.67297	-18.1513	6.80977
2.6	2.7	-14.4695	36.427	-2.84275	-15.3817	3.73304
2.6	2.8	-10.9263	27.7201	-2.20575	-13.1029	1.48519
2.6	2.9	-8.23812	21.0497	-1.71615	-11.2127	-0.117287
2.6	3	-6.20385	15.9514	-1.33938	-9.63384	-1.22566
2.6	3.1	-4.66736	12.0638	-1.04907	-8.30424	-1.95692
2.6	3.2	-3.50896	9.10637	-0.825106	-7.17999	-2.40768
2.6	3.3	-2.63712	6.86137	-0.652018	-6.22582	-2.6536
2.6	3.4	-1.98154	5.16061	-0.517985	-5.41145	-2.75036
2.6	3.5	-1.4897	3.87475	-0.413962	-4.71492	-2.74383
2.6	3.6	-1.12087	2.90423	-0.333025	-4.11667	-2.66634
2.6	3.7	-0.844679	2.17352	-0.269862	-3.60202	-2.54304
2.6	3.8	-0.637882	1.62411	-0.220386	-3.15817	-2.39232
2.6	3.9	-0.483161	1.21183	-0.181449	-2.77468	-2.22745
2.6	4	-0.36735	0.903039	-0.150633	-2.44224	-2.05718
2.8	2.6	-16.769	41.8689	-3.50349	-16.3955	5.20092
2.8	2.7	-12.7285	31.9833	-2.68381	-13.9165	2.65446
2.8	2.8	-9.6486	24.38	-2.06379	-11.8736	0.794074
2.8	2.9	-7.30586	18.5467	-1.59343	-10.1773	-0.529873
2.8	3	-5.5294	14.0803	-1.23563	-8.7582	-1.44297
2.8	3.1	-4.18383	10.6691	-0.962772	-7.56195	-2.03945
2.8	3.2	-3.1664	8.06954	-0.754128	-6.55042	-2.40141
2.8	3.3	-2.39806	6.09245	-0.594112	-5.68933	-2.58905
2.8	3.4	-1.81857	4.59185	-0.471006	-4.95375	-2.65148
2.8	3.5	-1.382	3.45486	-0.375977	-4.32288	-2.62599
2.8	3.6	-1.05329	2.59525	-0.302353	-3.78096	-2.54136
2.8	3.7	-0.805875	1.94643	-0.245081	-3.31375	-2.41828
2.8	3.8	-0.619649	1.45762	-0.20032	-2.91036	-2.27271
2.8	3.9	-0.479397	1.08999	-0.165143	-2.5611	-2.11565
2.8	4	-0.373614	0.814034	-0.137317	-2.25787	-1.95476
3	2.6	-14.454	36.1539	-3.2696	-14.662	3.76829
3	2.7	-11.0149	27.6548	-2.49122	-12.4736	1.67505
3	2.8	-8.38725	21.1115	-1.90574	-10.6665	0.151988
3	2.9	-6.38346	16.0863	-1.46422	-9.16272	-0.924134
3	3	-4.85937	12.2335	-1.13039	-7.90075	-1.65697
3	3.1	-3.70149	9.28709	-0.877319	-6.83707	-2.12879
3	3.2	-2.82312	7.03805	-0.684895	-5.93428	-2.40424
3	3.3	-2.15713	5.32459	-0.538107	-5.16447	-2.53511
3	3.4	-1.65293	4.02154	-0.425731	-4.50535	-2.56247
3	3.5	-1.27126	3.03252	-0.339367	-3.93941	-2.51753
3	3.6	-0.982439	2.28313	-0.272712	-3.45188	-2.4239
3	3.7	-0.763809	1.71633	-0.221027	-3.03114	-2.29965
3	3.8	-0.598141	1.28834	-0.180732	-2.66698	-2.15751
3	3.9	-0.472365	0.965783	-0.149123	-2.35084	-2.00655
3	4	-0.376804	0.722946	-0.124145	-2.07623	-1.85423
3.2	2.6	-12.2614	30.7689	-2.9548	-12.9789	2.57385
3.2	2.7	-9.38549	23.5574	-2.24937	-11.0764	0.846234
3.2	2.8	-7.18248	18.0047	-1.71851	-9.49871	-0.394976
3.2	2.9	-5.4989	13.7366	-1.31831	-8.18143	-1.26205
3.2	3	-4.21403	10.4625	-1.01606	-7.0737	-1.84131
3.2	3.1	-3.23469	7.95577	-0.787272	-6.13568	-2.20187
3.2	3.2	-2.48901	6.04003	-0.613642	-5.33826	-2.40089
3.2	3.3	-1.92122	4.57835	-0.481476	-4.65624	-2.48059
3.2	3.4	-1.4893	3.46508	-0.380529	-4.07091	-2.47567
3.2	3.5	-1.16065	2.61856	-0.30313	-3.56727	-2.4125
3.2	3.6	-0.910461	1.97593	-0.243529	-3.13261	-2.31067
3.2	3.7	-0.719693	1.48891	-0.197404	-2.75612	-2.1843
3.2	3.8	-0.574072	1.12036	-0.161505	-2.4298	-2.04502
3.2	3.9	-0.462633	0.841891	-0.133379	-2.14609	-1.90021
3.2	4	-0.377074	0.631843	-0.111174	-1.89911	-1.75552
3.4	2.6	-10.2515	25.808	-2.58425	-11.3781	1.59411
3.4	2.7	-7.88474	19.7718	-1.97103	-9.74578	0.17026
3.4	2.8	-6.06858	15.1235	-1.50802	-8.38654	-0.839605
3.4	2.9	-4.67682	11.5504	-1.15807	-7.24683	-1.53133
3.4	3	-3.61134	8.80826	-0.893236	-6.28403	-1.98034
3.4	3.1	-2.79641	6.7075	-0.692481	-5.46622	-2.24761
3.4	3.2	-2.1733	5.10039	-0.53998	-4.76846	-2.38135
3.4	3.3	-1.69671	3.87301	-0.423835	-4.16973	-2.41727
3.4	3.4	-1.3322	2.93684	-0.335109	-3.65468	-2.38516
3.4	3.5	-1.0532	2.22391	-0.267089	-3.21027	-2.30665
3.4	3.6	-0.839234	1.6818	-0.214724	-2.82531	-2.19747
3.4	3.7	-0.674928	1.27016	-0.174215	-2.49154	-2.07053
3.4	3.8	-0.548376	0.95804	-0.142697	-2.20125	-1.93429
3.4	3.9	-0.450577	0.721736	-0.118008	-1.94841	-1.79526
3.4	4	-0.374677	0.543037	-0.0985166	-1.72789	-1.65804
3.6	2.6	-8.45811	21.3203	-2.19717	-9.88303	0.782007
3.6	2.7	-6.54097	16.3412	-1.68072	-8.50199	-0.382518
3.6	2.8	-5.06652	12.5076	-1.28944	-7.34513	-1.19344
3.6	2.9	-3.93386	9.56073	-0.992731	-6.3699	-1.73575
3.6	3	-3.06409	7.2987	-0.767507	-5.54232	-2.07522
3.6	3.1	-2.39602	5.56497	-0.596308	-4.83579	-2.26315
3.6	3.2	-1.8828	4.2378	-0.465933	-4.2301	-2.34103
3.6	3.3	-1.48842	3.22313	-0.366419	-3.70925	-2.34096
3.6	3.4	-1.18504	2.44838	-0.290252	-3.25986	-2.28677
3.6	3.5	-0.951172	1.85759	-0.231763	-2.87075	-2.1961
3.6	3.6	-0.770512	1.40767	-0.186672	-2.53304	-2.08255
3.6	3.7	-0.630516	1.06547	-0.151746	-2.23916	-1.95596
3.6	3.8	-0.521639	0.805543	-0.124542	-1.98295	-1.82359
3.6	3.9	-0.436615	0.608304	-0.103206	-1.7594	-1.69092
3.6	4	-0.369815	0.458855	-0.0863451	-1.56382	-1.56113
3.8	2.6	-6.89154	17.3241	-1.82578	-8.51341	0.0934036
3.8	2.7	-5.36339	13.2854	-1.40062	-7.3587	-0.837335
3.8	2.8	-4.18548	10.1759	-1.07781	-6.38532	-1.47268
3.8	2.9	-3.27741	7.7853	-0.832408	-5.55862	-1.88314
3.8	3	-2.57759	5.94972	-0.645608	-4.85337	-2.12684
3.8	3.1	-2.03786	4.54192	-0.503198	-4.24822	-2.24736
3.8	3.2	-1.62127	3.4635	-0.394423	-3.72781	-2.28
3.8	3.3	-1.29928	2.63824	-0.311153	-3.27867	-2.25086
3.8	3.4	-1.04991	2.00748	-0.247235	-2.88968	-2.17935
3.8	3.5	-0.856206	1.5259	-0.198015	-2.55185	-2.08017
3.8	3.6	-0.705264	1.15861	-0.159969	-2.25766	-1.96429
3.8	3.7	-0.587155	0.878851	-0.130424	-2.00086	-1.83959
3.8	3.8	-0.494362	0.665918	-0.107355	-1.77665	-1.71244
3.8	3.9	-0.421013	0.504067	-0.089221	-1.58026	-1.58642
3.8	4	-0.362644	0.381167	-0.0748543	-1.40792	-1.46425
4	2.6	-5.54639	13.8259	-1.48813	-7.27915	-0.48779
4	2.7	-4.34906	10.6116	-1.14455	-6.32238	-1.2044
4	2.8	-3.42348	8.13564	-0.883407	-5.51091	-1.68216
4	2.9	-2.70736	6.23109	-0.684556	-4.81699	-1.97782
4	3	-2.15297	4.76762	-0.532853	-4.22125	-2.13946
4	3.1	-1.72325	3.64436	-0.416893	-3.70773	-2.20352
4	3.2	-1.38968	2.78304	-0.328059	-3.26451	-2.19922
4	3.3	-1.13014	2.12328	-0.259838	-2.88025	-2.14695
4	3.4	-0.927543	1.6184	-0.207297	-2.5463	-2.06274
4	3.5	-0.768858	1.23241	-0.1667	-2.25525	-1.9584
4	3.6	-0.643937	0.937666	-0.135212	-2.00077	-1.84226
4	3.7	-0.545251	0.712713	-0.110674	-1.77841	-1.72162
4	3.8	-0.466774	0.54125	-0.0914458	-1.58342	-1.60039
4	3.9	-0.403939	0.410661	-0.07628	-1.41211	-1.48166
4	4	-0.353215	0.311306	-0.0642241	-1.26151	-1.36764
4.2	2.6	-4.40908	10.8241	-1.19107	-6.18113	-0.957153
4.2	2.7	-3.48948	8.3177	-0.918565	-5.39662	-1.48696
4.2	2.8	-2.77512	6.38521	-0.711276	-4.72428	-1.82546
4.2	2.9	-2.21981	4.89706	-0.55319	-4.14648	-2.02241
4.2	3	-1.7875	3.75241	-0.432337	-3.64773	-2.11516
4.2	3.1	-1.4505	2.87272	-0.339717	-3.21606	-2.13356
4.2	3.2	-1.18706	2.19736	-0.26855	-2.84148	-2.09973
4.2	3.3	-0.980437	1.67933	-0.213712	-2.51551	-2.03033
4.2	3.4	-0.81775	1.28235	-0.171325	-2.23107	-1.9378
4.2	3.5	-0.688957	0.978451	-0.138448	-1.98188	-1.83084
4.2	3.6	-0.586676	0.745935	-0.112844	-1.76389	-1.71748
4.2	3.7	-0.504847	0.568226	-0.0928066	-1.57255	-1.60198
4.2	3.8	-0.438941	0.432502	-0.07704	-1.40414	-1.48762
4.2	3.9	-0.385431	0.328936	-0.0645478	-1.25588	-1.37692
4.2	4	-0.341602	0.24997	-0.0545768	-1.12511	-1.27132
4.4	2.6	-3.46446	8.3059	-0.935724	-5.21598	-1.31026
4.4	2.7	-2.77204	6.39264	-0.724178	-4.5753	-1.67887
4.4	2.8	-2.23122	4.9155	-0.562952	-4.02364	-1.90231
4.4	2.9	-1.80819	3.7764	-0.439725	-3.5468	-2.01832
4.4	3	-1.4768	2.89875	-0.34527	-3.13291	-2.05624
4.4	3.1	-1.21647	2.22324	-0.272661	-2.77307	-2.03897
4.4	3.2	-1.01124	1.70377	-0.216676	-2.45926	-1.98341
4.4	3.3	-0.848797	1.30467	-0.173375	-2.18488	-1.90239
4.4	3.4	-0.719528	0.998304	-0.13977	-1.94409	-1.80508
4.4	3.5	-0.616237	0.763326	-0.113589	-1.73296	-1.69946
4.4	3.6	-0.533135	0.583228	-0.093106	-1.54737	-1.59038
4.4	3.7	-0.465824	0.445298	-0.0770001	-1.38368	-1.48121
4.4	3.8	-0.410834	0.339742	-0.064263	-1.23943	-1.37478
4.4	3.9	-0.365561	0.259028	-0.0541229	-1.11191	-1.27257
4.4	4	-0.32793	0.197342	-0.0459857	-0.999042	-1.17562
4.6	2.6	-2.69364	6.24476	-0.721158	-4.37307	-1.54311
4.6	2.7	-2.18292	4.81555	-0.560765	-3.85513	-1.78326
4.6	2.8	-1.78146	3.71019	-0.4381	-3.40656	-1.91592
4.6	2.9	-1.46514	2.85614	-0.344019	-3.01596	-1.96898
4.6	3	-1.21525	2.19692	-0.271636	-2.67564	-1.9656
4.6	3.1	-1.01718	1.68855	-0.215775	-2.37797	-1.92238
4.6	3.2	-0.859472	1.29683	-0.172522	-2.11672	-1.85188
4.6	3.3	-0.733345	0.9953	-0.138916	-1.88736	-1.76432
4.6	3.4	-0.631936	0.763329	-0.11271	-1.68575	-1.66707
4.6	3.5	-0.549866	0.58503	-0.0921918	-1.50793	-1.56495
4.6	3.6	-0.482969	0.448072	-0.0760538	-1.35093	-1.46188
4.6	3.7	-0.428011	0.34295	-0.0632942	-1.21218	-1.36054
4.6	3.8	-0.382481	0.262326	-0.0531478	-1.0893	-1.2626
4.6	3.9	-0.344425	0.20052	-0.0450224	-0.980306	-1.16923
4.6	4	-0.31232	0.153166	-0.0384645	-0.883496	-1.08111
4.8	2.6	-2.07594	4.60025	-0.545366	-3.64622	-1.66727
4.8	2.7	-1.70686	3.55519	-0.426656	-3.23088	-1.80921
4.8	2.8	-1.41443	2.7453	-0.335421	-2.86819	-1.87275
4.8	2.9	-1.18209	2.11826	-0.265098	-2.55126	-1.88019
4.8	3	-0.99682	1.63319	-0.210726	-2.27304	-1.8474
4.8	3.1	-0.848448	1.2583	-0.16855	-2.02852	-1.78722
4.8	3.2	-0.72902	0.968819	-0.135722	-1.813	-1.70892
4.8	3.3	-0.632413	0.745414	-0.110078	-1.62296	-1.62004
4.8	3.4	-0.553727	0.573145	-0.0899665	-1.45503	-1.52558
4.8	3.5	-0.489185	0.440404	-0.0741273	-1.30629	-1.4292
4.8	3.6	-0.435824	0.338198	-0.0615945	-1.17454	-1.33376
4.8	3.7	-0.391347	0.259556	-0.0516226	-1.05755	-1.24096
4.8	3.8	-0.353942	0.199076	-0.043642	-0.953538	-1.15205
4.8	3.9	-0.3222	0.152586	-0.0372092	-0.860913	-1.06774
4.8	4	-0.295013	0.116871	-0.0319837	-0.778375	-0.988501
5	2.6	-1.58858	3.32074	-0.405246	-3.0252	-1.69829
5	2.7	-1.32711	2.57261	-0.319377	-2.69399	-1.76787
5	2.8	-1.11818	1.99156	-0.252974	-2.40359	-1.78319
5	2.9	-0.950621	1.54061	-0.201477	-2.14774	-1.75923
5	3	-0.815577	1.19097	-0.161418	-1.92214	-1.70817
5	3.1	-0.706207	0.920083	-0.130151	-1.72261	-1.63889
5	3.2	-0.61714	0.710324	-0.105661	-1.54619	-1.55866
5	3.3	-0.54411	0.548038	-0.0864041	-1.38973	-1.4722
5	3.4	-0.483791	0.422562	-0.071203	-1.25081	-1.38324
5	3.5	-0.433602	0.325632	-0.0591474	-1.12724	-1.29436
5	3.6	-0.391479	0.250787	-0.0495418	-1.01727	-1.20751
5	3.7	-0.355825	0.193029	-0.0418446	-0.919185	-1.12383
5	3.8	-0.325374	0.14848	-0.0356389	-0.831675	-1.04421
5	3.9	-0.299131	0.114137	-0.0306005	-0.753476	-0.96907
5	4	-0.27631	0.0876738	-0.0264782	-0.683511	-0.898625

## Sheet: benzene_pyridine(60)
x	z	Elec	Exch	Ind	Disp	Total
-5	2.6	-1.42045	3.01813	-0.380185	-2.88368	-1.66618
-5	2.7	-1.17104	2.33144	-0.301481	-2.56851	-1.70959
-5	2.8	-0.970861	1.7996	-0.240611	-2.2918	-1.70366
-5	2.9	-0.809471	1.38809	-0.193376	-2.04827	-1.66302
-5	3	-0.678726	1.06994	-0.156584	-1.8335	-1.59888
-5	3.1	-0.572219	0.824172	-0.127814	-1.64336	-1.51922
-5	3.2	-0.485002	0.634396	-0.105215	-1.47537	-1.43119
-5	3.3	-0.413109	0.488051	-0.0873793	-1.32656	-1.339
-5	3.4	-0.353462	0.375246	-0.0732291	-1.19442	-1.24587
-5	3.5	-0.303647	0.288351	-0.0619403	-1.07687	-1.15411
-5	3.6	-0.261787	0.221412	-0.0528756	-0.972128	-1.06538
-5	3.7	-0.226332	0.16993	-0.0455453	-0.878833	-0.980781
-5	3.8	-0.196113	0.130337	-0.0395719	-0.795551	-0.900899
-5	3.9	-0.17019	0.0999015	-0.0346599	-0.721114	-0.826063
-5	4	-0.147811	0.0765173	-0.0305836	-0.654502	-0.75638
-4.8	2.6	-1.85318	4.18601	-0.512833	-3.47542	-1.65542
-4.8	2.7	-1.50393	3.22507	-0.403435	-3.07966	-1.76195
-4.8	2.8	-1.22631	2.48265	-0.31935	-2.73416	-1.79717
-4.8	2.9	-1.00513	1.90961	-0.254504	-2.43232	-1.78234
-4.8	3	-0.828102	1.46778	-0.204311	-2.16755	-1.73218
-4.8	3.1	-0.685778	1.12738	-0.165305	-1.9348	-1.6585
-4.8	3.2	-0.570755	0.865369	-0.134862	-1.72948	-1.56973
-4.8	3.3	-0.4774	0.663772	-0.110993	-1.54862	-1.47324
-4.8	3.4	-0.401154	0.508771	-0.0921855	-1.38874	-1.37331
-4.8	3.5	-0.338468	0.38976	-0.0772812	-1.24728	-1.27327
-4.8	3.6	-0.286606	0.298409	-0.065399	-1.12193	-1.17552
-4.8	3.7	-0.243415	0.228332	-0.0558621	-1.01062	-1.08156
-4.8	3.8	-0.207241	0.174567	-0.0481458	-0.911516	-0.992336
-4.8	3.9	-0.17669	0.133391	-0.0418509	-0.823398	-0.908548
-4.8	4	-0.150741	0.101854	-0.0366663	-0.744843	-0.830397
-4.6	2.6	-2.4042	5.68858	-0.680036	-4.16787	-1.56353
-4.6	2.7	-1.92365	4.37227	-0.531336	-3.67461	-1.75732
-4.6	2.8	-1.54511	3.3576	-0.417643	-3.24724	-1.85239
-4.6	2.9	-1.24618	2.57629	-0.330415	-2.87528	-1.87559
-4.6	3	-1.00966	1.97502	-0.263249	-2.55107	-1.84896
-4.6	3.1	-0.821722	1.51303	-0.211332	-2.2677	-1.78772
-4.6	3.2	-0.671793	1.15825	-0.171037	-2.01919	-1.70377
-4.6	3.3	-0.551561	0.88608	-0.139623	-1.80057	-1.60567
-4.6	3.4	-0.454811	0.677368	-0.115014	-1.60862	-1.50108
-4.6	3.5	-0.376467	0.517455	-0.095636	-1.43946	-1.39411
-4.6	3.6	-0.312647	0.395012	-0.0802814	-1.28996	-1.28788
-4.6	3.7	-0.260327	0.301372	-0.0680377	-1.15794	-1.18494
-4.6	3.8	-0.21717	0.229783	-0.0581993	-1.04101	-1.08659
-4.6	3.9	-0.181345	0.175084	-0.0502258	-0.937275	-0.993761
-4.6	4	-0.151447	0.133276	-0.0437047	-0.844998	-0.906873
-4.4	2.6	-3.09493	7.57363	-0.885481	-4.97056	-1.37734
-4.4	2.7	-2.44542	5.80889	-0.688047	-4.36098	-1.68556
-4.4	2.8	-1.9378	4.45114	-0.537662	-3.83587	-1.86019
-4.4	2.9	-1.54047	3.40771	-0.422733	-3.38185	-1.93735
-4.4	3	-1.22877	2.6068	-0.334602	-2.98754	-1.94412
-4.4	3.1	-0.983742	1.99219	-0.266776	-2.64464	-1.90297
-4.4	3.2	-0.790396	1.52144	-0.214375	-2.34579	-1.82913
-4.4	3.3	-0.637283	1.16104	-0.173725	-2.0845	-1.73447
-4.4	3.4	-0.515481	0.885351	-0.142046	-1.85535	-1.62752
-4.4	3.5	-0.418151	0.674682	-0.117232	-1.6541	-1.5148
-4.4	3.6	-0.340105	0.513713	-0.0976864	-1.47735	-1.40142
-4.4	3.7	-0.27707	0.390869	-0.08219	-1.3216	-1.28999
-4.4	3.8	-0.225865	0.297188	-0.0698105	-1.1842	-1.18269
-4.4	3.9	-0.184049	0.225808	-0.0598442	-1.06283	-1.08092
-4.4	4	-0.14969	0.171446	-0.0517438	-0.955383	-0.98537
-4.2	2.6	-3.94406	9.87869	-1.13202	-5.8929	-1.09028
-4.2	2.7	-3.08335	7.56337	-0.8758	-5.14516	-1.54094
-4.2	2.8	-2.41485	5.78492	-0.681096	-4.50481	-1.81583
-4.2	2.9	-1.89526	4.42039	-0.532694	-3.95447	-1.96202
-4.2	3	-1.49085	3.37468	-0.419242	-3.47953	-2.01494
-4.2	3.1	-1.17554	2.57417	-0.33224	-3.06828	-2.00189
-4.2	3.2	-0.929129	1.96163	-0.265288	-2.71081	-1.9436
-4.2	3.3	-0.736014	1.49372	-0.213574	-2.40024	-1.85611
-4.2	3.4	-0.584163	1.13649	-0.173458	-2.12926	-1.75039
-4.2	3.5	-0.46431	0.863995	-0.14219	-1.8922	-1.6347
-4.2	3.6	-0.369251	0.656349	-0.117686	-1.68418	-1.51476
-4.2	3.7	-0.293671	0.498195	-0.0983598	-1.50198	-1.39582
-4.2	3.8	-0.233291	0.377785	-0.0830107	-1.34153	-1.28005
-4.2	3.9	-0.184697	0.286277	-0.0707178	-1.20039	-1.16953
-4.2	4	-0.145408	0.216759	-0.0607847	-1.07582	-1.06525
-4	2.6	-4.96885	12.6276	-1.42165	-6.9426	-0.705462
-4	2.7	-3.84973	9.65508	-1.09598	-6.03137	-1.32199
-4	2.8	-2.98549	7.37381	-0.848817	-5.2577	-1.71819
-4	2.9	-2.31736	5.62581	-0.660803	-4.59575	-1.94811
-4	3	-1.80064	4.2878	-0.517439	-4.02779	-2.05807
-4	3.1	-1.40057	3.2649	-0.407834	-3.53859	-2.08209
-4	3.2	-1.09038	2.48372	-0.323793	-3.11576	-2.04622
-4	3.3	-0.849455	1.88744	-0.259131	-2.74894	-1.97008
-4	3.4	-0.661812	1.43318	-0.209188	-2.43057	-1.86839
-4	3.5	-0.515352	1.08722	-0.170433	-2.15326	-1.75183
-4	3.6	-0.400637	0.824054	-0.140205	-1.9109	-1.62769
-4	3.7	-0.310468	0.624005	-0.116482	-1.69877	-1.50171
-4	3.8	-0.239432	0.472103	-0.0977322	-1.5131	-1.37816
-4	3.9	-0.183252	0.356799	-0.082793	-1.3499	-1.25915
-4	4	-0.138545	0.26943	-0.0707813	-1.2064	-1.14629
-3.8	2.6	-6.18214	15.8332	-1.75451	-8.12311	-0.226544
-3.8	2.7	-4.75573	12.0935	-1.34806	-7.02384	-1.03412
-3.8	2.8	-3.65743	9.22599	-1.04001	-6.095	-1.56645
-3.8	2.9	-2.81248	7.03005	-0.806158	-5.30638	-1.89497
-3.8	3	-2.16217	5.3508	-0.628319	-4.63309	-2.07278
-3.8	3.1	-1.66158	4.06815	-0.492788	-4.056	-2.14221
-3.8	3.2	-1.27603	3.08959	-0.389235	-3.55948	-2.13516
-3.8	3.3	-0.978758	2.34397	-0.309863	-3.1308	-2.07545
-3.8	3.4	-0.749335	1.77626	-0.248802	-2.75945	-1.98132
-3.8	3.5	-0.571847	1.34477	-0.20162	-2.43722	-1.86592
-3.8	3.6	-0.434389	1.01701	-0.164976	-2.15689	-1.73925
-3.8	3.7	-0.327642	0.768383	-0.136343	-1.91212	-1.60773
-3.8	3.8	-0.244544	0.579914	-0.113811	-1.69821	-1.47665
-3.8	3.9	-0.17976	0.437239	-0.0959369	-1.51112	-1.34958
-3.8	4	-0.129121	0.329274	-0.0816233	-1.34684	-1.22831
-3.6	2.6	-7.59609	19.4972	-2.12544	-9.43314	0.342519
-3.6	2.7	-5.80819	14.8823	-1.6272	-8.11832	-0.671407
-3.6	2.8	-4.43607	11.3436	-1.2505	-7.0153	-1.35827
-3.6	2.9	-3.38406	8.63445	-0.965349	-6.08464	-1.7996
-3.6	3	-2.57782	6.56379	-0.749189	-5.29421	-2.05742
-3.6	3.1	-1.96008	4.98345	-0.58502	-4.6197	-2.18136
-3.6	3.2	-1.48693	3.77887	-0.46003	-4.04139	-2.20948
-3.6	3.3	-1.12452	2.86196	-0.364579	-3.54415	-2.17128
-3.6	3.4	-0.84684	2.16487	-0.291417	-3.11499	-2.08838
-3.6	3.5	-0.634013	1.63556	-0.235093	-2.74355	-1.9771
-3.6	3.6	-0.470654	1.23423	-0.191506	-2.42138	-1.8493
-3.6	3.7	-0.345177	0.930317	-0.157569	-2.14109	-1.71352
-3.6	3.8	-0.2487	0.700459	-0.13096	-1.89666	-1.57586
-3.6	3.9	-0.174436	0.526771	-0.109923	-1.68336	-1.44094
-3.6	4	-0.117218	0.395708	-0.0931361	-1.49673	-1.31138
-3.4	2.6	-9.21634	23.6172	-2.51851	-10.8641	1.01829
-3.4	2.7	-7.01026	18.0168	-1.92104	-9.311	-0.225463
-3.4	2.8	-5.32213	13.722	-1.47098	-8.01512	-1.08621
-3.4	2.9	-4.03148	10.4346	-1.13151	-6.92691	-1.65533
-3.4	3	-3.04652	7.92231	-0.875074	-6.00705	-2.00634
-3.4	3.1	-2.29503	6.00612	-0.680954	-5.2265	-2.19636
-3.4	3.2	-1.72228	4.54705	-0.533634	-4.55941	-2.26827
-3.4	3.3	-1.28601	3.43759	-0.421468	-3.9875	-2.25739
-3.4	3.4	-0.953913	2.59532	-0.335741	-3.49542	-2.18975
-3.4	3.5	-0.701295	1.95667	-0.269923	-3.0705	-2.08505
-3.4	3.6	-0.509146	1.47325	-0.21912	-2.70315	-1.95817
-3.4	3.7	-0.362964	1.10783	-0.179664	-2.38445	-1.81924
-3.4	3.8	-0.251802	0.831995	-0.148798	-2.1073	-1.67591
-3.4	3.9	-0.167296	0.624093	-0.124456	-1.86579	-1.53345
-3.4	4	-0.103087	0.467555	-0.10508	-1.65516	-1.39578
-3.2	2.6	-11.0346	28.1812	-2.90375	-12.3997	1.84316
-3.2	2.7	-8.35504	21.4836	-2.20868	-10.5887	0.331217
-3.2	2.8	-6.30814	16.3471	-1.68704	-9.0849	-0.733012
-3.2	2.9	-4.74872	12.4164	-1.29482	-7.82787	-1.45505
-3.2	3	-3.5627	9.41422	-0.9993	-6.76892	-1.9167
-3.2	3.1	-2.66226	7.12584	-0.776089	-5.87203	-2.18454
-3.2	3.2	-1.9787	5.38525	-0.606999	-5.10976	-2.3102
-3.2	3.3	-1.46078	4.06327	-0.478457	-4.45778	-2.33375
-3.2	3.4	-1.06883	3.06128	-0.380343	-3.89823	-2.28613
-3.2	3.5	-0.772668	2.30298	-0.305101	-3.41649	-2.19128
-3.2	3.6	-0.549169	1.72994	-0.247091	-3.00073	-2.06705
-3.2	3.7	-0.380645	1.29768	-0.202083	-2.64098	-1.92603
-3.2	3.8	-0.253718	0.972112	-0.166915	-2.32873	-1.77725
-3.2	3.9	-0.158337	0.727245	-0.139212	-2.05747	-1.62777
-3.2	4	-0.0868088	0.543382	-0.117195	-1.82121	-1.48183
-3	2.6	-13.0222	33.1561	-3.24317	-14.0169	2.87382
-3	2.7	-9.81763	25.2491	-2.4658	-11.9345	1.03119
-3	2.8	-7.37614	19.189	-1.88325	-10.2112	-0.28159
-3	2.9	-5.52204	14.5536	-1.44552	-8.77602	-1.18996
-3	3	-4.11622	11.0171	-1.11572	-7.57057	-1.78543
-3	3.1	-3.05282	8.32451	-0.866529	-6.55297	-2.14781
-3	3.2	-2.24976	6.27892	-0.677632	-5.68851	-2.33699
-3	3.3	-1.64474	4.72765	-0.533917	-4.9515	-2.4025
-3	3.4	-1.1888	3.5538	-0.424126	-4.3205	-2.37963
-3	3.5	-0.84625	2.66733	-0.33986	-3.77855	-2.29733
-3	3.6	-0.589528	1.99892	-0.274849	-3.31169	-2.17715
-3	3.7	-0.397528	1.49574	-0.224386	-2.90865	-2.03482
-3	3.8	-0.254229	1.11762	-0.184953	-2.55977	-1.88133
-3	3.9	-0.147572	0.833975	-0.153899	-2.25691	-1.72441
-3	4	-0.0685377	0.62146	-0.129236	-1.99389	-1.5702
-2.8	2.6	-15.127	38.4663	-3.50946	-15.6888	4.14097
-2.8	2.7	-11.3584	29.2512	-2.6773	-13.3289	1.88661
-2.8	2.8	-8.49715	22.1952	-2.05148	-11.3813	0.265328
-2.8	2.9	-6.32904	16.8052	-1.57936	-9.7611	-0.864325
-2.8	3	-4.69163	12.6981	-1.22219	-8.40384	-1.61954
-2.8	3.1	-3.45723	9.57604	-0.951202	-7.25981	-2.09221
-2.8	3.2	-2.52877	7.20817	-0.744982	-6.29009	-2.35566
-2.8	3.3	-1.83175	5.41596	-0.587524	-5.46435	-2.46766
-2.8	3.4	-1.3102	4.06189	-0.46685	-4.75874	-2.4739
-2.8	3.5	-0.919963	3.0416	-0.373985	-4.15382	-2.40617
-2.8	3.6	-0.629012	2.27412	-0.302181	-3.63367	-2.29074
-2.8	3.7	-0.412971	1.69761	-0.246366	-3.18551	-2.14723
-2.8	3.8	-0.253007	1.26539	-0.202711	-2.79832	-1.98865
-2.8	3.9	-0.135059	0.941903	-0.168322	-2.46302	-1.8245
-2.8	4	-0.0485159	0.700214	-0.141017	-2.17185	-1.66117
-2.6	2.6	-17.2792	43.9857	-3.71113	-17.3899	5.60545
-2.6	2.7	-12.9281	33.3941	-2.85238	-14.7527	2.8609
-2.6	2.8	-9.63332	25.2942	-2.19984	-12.5791	0.88198
-2.6	2.9	-7.14546	19.1166	-1.7028	-10.772	-0.503744
-2.6	3	-5.2714	14.4173	-1.32349	-9.26061	-1.43819
-2.6	3.1	-3.86314	10.8514	-1.03349	-7.98652	-2.03172
-2.6	3.2	-2.80747	8.1517	-0.811331	-6.90786	-2.37496
-2.6	3.3	-2.01806	6.11247	-0.640747	-5.99156	-2.5379
-2.6	3.4	-1.42907	4.5752	-0.509404	-5.20889	-2.57216
-2.6	3.5	-0.991031	3.41867	-0.407961	-4.53928	-2.51961
-2.6	3.6	-0.666655	2.55019	-0.32932	-3.96423	-2.41001
-2.6	3.7	-0.42656	1.89968	-0.268085	-3.46934	-2.26431
-2.6	3.8	-0.250041	1.41298	-0.220148	-3.04261	-2.09982
-2.6	3.9	-0.120925	1.0495	-0.182388	-2.67364	-1.92745
-2.6	4	-0.027129	0.778513	-0.152425	-2.35403	-1.75507
-2.4	2.6	-19.411	49.5642	-3.90656	-19.0967	7.14998
-2.4	2.7	-14.4804	37.5684	-3.03111	-16.1887	3.86817
-2.4	2.8	-10.7551	28.4087	-2.3553	-13.7898	1.50849
-2.4	2.9	-7.9492	21.4343	-1.83367	-11.7977	-0.146279
-2.4	3	-5.84134	16.1378	-1.43123	-10.1306	-1.26534
-2.4	3.1	-4.261	12.1255	-1.1208	-8.72601	-1.98232
-2.4	3.2	-3.08015	9.09291	-0.881305	-7.53808	-2.40662
-2.4	3.3	-2.19944	6.80624	-0.69639	-6.52781	-2.6174
-2.4	3.4	-1.54474	5.08554	-0.553435	-5.66736	-2.68
-2.4	3.5	-1.05955	3.79352	-0.442711	-4.93113	-2.63987
-2.4	3.6	-0.701389	2.82518	-0.35673	-4.30034	-2.53327
-2.4	3.7	-0.438387	2.10054	-0.289739	-3.75792	-2.38551
-2.4	3.8	-0.245723	1.5597	-0.237307	-3.29065	-2.21398
-2.4	3.9	-0.105729	1.15656	-0.196051	-2.88731	-2.03254
-2.4	4	-0.00490284	0.856483	-0.163367	-2.53832	-1.85011
-2.2	2.6	-21.4821	55.0752	-4.1874	-20.7931	8.61261
-2.2	2.7	-15.9891	41.6923	-3.2711	-17.622	4.81009
-2.2	2.8	-11.8463	31.4871	-2.55367	-15.0051	2.08207
-2.2	2.9	-8.73113	23.7267	-1.99396	-12.8289	0.172711
-2.2	3	-6.3958	17.841	-1.55869	-11.0066	-1.12007
-2.2	3.1	-4.64838	13.3884	-1.22101	-9.47199	-1.95295
-2.2	3.2	-3.34508	10.0272	-0.95944	-8.17258	-2.44986
-2.2	3.3	-2.3758	7.49618	-0.75698	-7.06948	-2.70608
-2.2	3.4	-1.65697	5.59422	-0.60026	-6.12932	-2.79233
-2.2	3.5	-1.12583	4.16782	-0.478847	-5.32671	-2.76357
-2.2	3.6	-0.735109	3.10017	-0.384634	-4.63913	-2.65871
-2.2	3.7	-0.449206	2.30243	-0.311336	-4.04844	-2.50656
-2.2	3.8	-0.240967	1.70755	-0.254099	-3.54036	-2.32788
-2.2	3.9	-0.09044	1.26477	-0.20918	-3.10204	-2.13689
-2.2	4	0.0172066	0.935618	-0.173706	-2.72331	-1.94419
-2	2.6	-23.4975	60.4907	-4.62697	-22.4734	9.89286
-2	2.7	-17.462	45.7595	-3.61391	-19.0487	5.63496
-2	2.8	-12.9144	34.5347	-2.81784	-16.2162	2.58636
-2	2.9	-9.49876	26.0059	-2.19575	-13.8585	0.452863
-2	3	-6.94054	19.5419	-1.71182	-11.8831	-0.993531
-2	3.1	-5.03005	14.6553	-1.33665	-10.2171	-1.92855
-2	3.2	-3.60721	10.9691	-1.04648	-8.8078	-2.49235
-2	3.3	-2.55075	8.19513	-0.822359	-7.61119	-2.78916
-2	3.4	-1.76884	6.11198	-0.649333	-6.59139	-2.89759
-2	3.5	-1.19261	4.55077	-0.515711	-5.72146	-2.87902
-2	3.6	-0.76965	3.38309	-0.412392	-4.97699	-2.77594
-2	3.7	-0.461019	2.51125	-0.332323	-4.33829	-2.62037
-2	3.8	-0.237329	1.86144	-0.270055	-3.78905	-2.43499
-2	3.9	-0.0764273	1.37804	-0.221398	-3.31569	-2.23548
-2	4	0.0379823	1.01893	-0.183147	-2.90713	-2.03337
-1.8	2.6	-25.5181	65.9262	-5.21994	-24.1405	11.0477
-1.8	2.7	-18.9444	49.8688	-4.04849	-20.4684	6.40753
-1.8	2.8	-13.9931	37.6338	-3.13559	-17.4226	3.08256
-1.8	2.9	-10.2772	28.3383	-2.42769	-14.8829	0.75057
-1.8	3	-7.49573	21.2941	-1.88095	-12.7534	-0.83595
-1.8	3.1	-5.42056	15.969	-1.4599	-10.9579	-1.86935
-1.8	3.2	-3.8768	11.9526	-1.13629	-9.43788	-2.49834
-1.8	3.3	-2.73228	8.92965	-0.887838	-8.14747	-2.83794
-1.8	3.4	-1.88652	6.65965	-0.697141	-7.04912	-2.97313
-1.8	3.5	-1.26414	4.95853	-0.550706	-6.1119	-2.96822
-1.8	3.6	-0.808549	3.68615	-0.438106	-5.31056	-2.87107
-1.8	3.7	-0.47681	2.7363	-0.351315	-4.62381	-2.71564
-1.8	3.8	-0.237076	2.02841	-0.284182	-4.03381	-2.52666
-1.8	3.9	-0.065441	1.50175	-0.232	-3.52595	-2.32164
-1.8	4	0.0560006	1.11055	-0.191189	-3.08771	-2.11235
-1.6	2.6	-27.6487	71.6347	-5.85947	-25.8123	12.3142
-1.6	2.7	-20.5088	54.2102	-4.49867	-21.882	7.32068
-1.6	2.8	-15.1351	40.93	-3.45278	-18.6198	3.72232
-1.6	2.9	-11.1029	30.8345	-2.65143	-15.8966	1.18355
-1.6	3	-8.0876	23.1809	-2.03898	-13.6126	-0.55829
-1.6	3.1	-5.83923	17.3919	-1.5717	-11.6865	-1.70552
-1.6	3.2	-4.16792	13.0238	-1.21552	-10.0563	-2.41589
-1.6	3.3	-2.93049	9.73455	-0.94411	-8.67337	-2.81342
-1.6	3.4	-2.01691	7.26323	-0.737215	-7.49632	-2.98721
-1.6	3.5	-1.34604	5.41027	-0.579349	-6.49301	-3.00812
-1.6	3.6	-0.855581	4.02373	-0.458677	-5.63539	-2.92591
-1.6	3.7	-0.499448	2.98811	-0.36619	-4.90137	-2.7789
-1.6	3.8	-0.242743	2.21601	-0.295035	-4.27136	-2.59312
-1.6	3.9	-0.0594918	1.64142	-0.24	-3.72934	-2.3874
-1.6	4	0.0695461	1.21435	-0.197159	-3.26244	-2.1757
-1.4	2.6	-29.998	77.9192	-6.37034	-27.5011	14.0497
-1.4	2.7	-22.232	59.0083	-4.84485	-23.2942	8.63727
-1.4	2.8	-16.391	44.5842	-3.68777	-19.804	4.70149
-1.4	2.9	-12.0128	33.6123	-2.81131	-16.8934	1.89481
-1.4	3	-8.74114	25.2868	-2.14804	-14.4517	-0.0540927
-1.4	3.1	-6.30299	18.9854	-1.64631	-12.3951	-1.35907
-1.4	3.2	-4.49274	14.2267	-1.26675	-10.6557	-2.18847
-1.4	3.3	-3.15335	10.6411	-0.979394	-9.18043	-2.6721
-1.4	3.4	-2.16639	7.94481	-0.76162	-7.92644	-2.90964
-1.4	3.5	-1.44256	5.92175	-0.596315	-6.85828	-2.9754
-1.4	3.6	-0.914445	4.40671	-0.470548	-5.94622	-2.9245
-1.4	3.7	-0.531513	3.27456	-0.374568	-5.1663	-2.79782
-1.4	3.8	-0.256326	2.42977	-0.30101	-4.4977	-2.62526
-1.4	3.9	-0.0602535	1.80081	-0.244331	-3.92285	-2.42662
-1.4	4	0.0772837	1.33301	-0.200363	-3.4282	-2.21828
-1.2	2.6	-32.6288	85.0068	-6.57027	-29.2112	16.5966
-1.2	2.7	-24.1555	64.4186	-4.96418	-24.7007	10.5983
-1.2	2.8	-17.7902	48.705	-3.75816	-20.9685	6.18813
-1.2	2.9	-13.0236	36.7431	-2.85224	-17.8613	3.00598
-1.2	3	-9.46693	27.6601	-2.17145	-15.2597	0.762069
-1.2	3.1	-6.81935	20.7806	-1.65939	-13.0718	-0.76997
-1.2	3.2	-4.8562	15.5815	-1.27382	-11.2242	-1.77267
-1.2	3.3	-3.40542	11.6615	-0.983057	-9.65927	-2.38628
-1.2	3.4	-2.33794	8.71193	-0.763385	-8.33131	-2.72071
-1.2	3.5	-1.55601	6.49722	-0.597057	-7.20079	-2.85663
-1.2	3.6	-0.986528	4.83768	-0.470775	-6.23698	-2.8566
-1.2	3.7	-0.57453	3.59658	-0.374561	-5.41326	-2.76578
-1.2	3.8	-0.278913	2.67009	-0.300931	-4.70813	-2.61789
-1.2	3.9	-0.0688095	1.97984	-0.244263	-4.10259	-2.43582
-1.2	4	0.0782655	1.46623	-0.20035	-3.58195	-2.2378
-1	2.6	-35.5066	92.9089	-6.32388	-30.9295	20.1489
-1	2.7	-26.2526	70.429	-4.76876	-26.0854	13.3223
-1	2.8	-19.3107	53.2676	-3.60738	-22.0941	8.25538
-1	2.9	-14.1201	40.1991	-2.73817	-18.7812	4.55955
-1	3	-10.2532	30.272	-2.08634	-16.0182	1.91421
-1	3.1	-7.37951	22.7506	-1.59663	-13.7006	0.0738557
-1	3.2	-5.25173	17.0646	-1.22795	-11.7483	-1.16341
-1	3.3	-3.68192	12.7756	-0.949759	-10.0983	-1.95434
-1	3.4	-2.52813	9.54753	-0.739335	-8.70022	-2.42014
-1	3.5	-1.68448	7.12269	-0.579747	-7.51198	-2.65351
-1	3.6	-1.07096	5.30503	-0.458349	-6.50017	-2.72445
-1	3.7	-0.628044	3.94505	-0.365661	-5.63659	-2.68524
-1	3.8	-0.310485	2.92968	-0.294575	-4.89789	-2.57327
-1	3.9	-0.0852931	2.17286	-0.239745	-4.26443	-2.41661
-1	4	0.0720805	1.60954	-0.197158	-3.72022	-2.23575
-0.8	2.6	-38.4806	101.301	-5.58616	-32.6065	24.6277
-0.8	2.7	-28.4117	76.7787	-4.23732	-27.4044	16.7253
-0.8	2.8	-20.8724	58.0627	-3.22718	-23.142	10.821
-0.8	2.9	-15.2455	43.8139	-2.46756	-19.6245	6.47634
-0.8	3	-11.06	32.9924	-1.89456	-16.7028	3.33503
-0.8	3.1	-7.95479	24.7942	-1.46117	-14.2617	1.11657
-0.8	3.2	-5.65921	18.5972	-1.13252	-12.2115	-0.405971
-0.8	3.3	-3.96836	13.9231	-0.882655	-10.4838	-1.41165
-0.8	3.4	-2.72756	10.4052	-0.692197	-9.02245	-2.03704
-0.8	3.5	-1.82152	7.76267	-0.546649	-7.78269	-2.38819
-0.8	3.6	-1.16349	5.78181	-0.435097	-6.72853	-2.54531
-0.8	3.7	-0.689045	4.29971	-0.349319	-5.82984	-2.56849
-0.8	3.8	-0.349396	3.19308	-0.283075	-5.06202	-2.50141
-0.8	3.9	-0.108812	2.36815	-0.231652	-4.4043	-2.37661
-0.8	4	0.0592139	1.75423	-0.191467	-3.83956	-2.21758
-0.6	2.6	-41.2924	109.486	-4.44974	-34.1374	29.6062
-0.6	2.7	-30.4511	82.9341	-3.44515	-28.5828	20.455
-0.6	2.8	-22.346	62.6856	-2.67656	-24.0594	13.6037
-0.6	2.9	-16.3074	47.2813	-2.08558	-20.3472	8.54115
-0.6	3	-11.8224	35.5899	-1.62994	-17.2822	4.85539
-0.6	3.1	-8.49999	26.7371	-1.27802	-14.7306	2.22851
-0.6	3.2	-6.04738	20.0486	-1.00583	-12.5955	0.399922
-0.6	3.3	-4.24336	15.0058	-0.795024	-10.8011	-0.833684
-0.6	3.4	-2.92121	11.2116	-0.631561	-9.28668	-1.62784
-0.6	3.5	-1.95691	8.36255	-0.504648	-8.00408	-2.10309
-0.6	3.6	-1.25721	6.22741	-0.405964	-6.91496	-2.35072
-0.6	3.7	-0.753165	4.63026	-0.329072	-5.98745	-2.43942
-0.6	3.8	-0.392674	3.43793	-0.268978	-5.19583	-2.41955
-0.6	3.9	-0.137436	2.54929	-0.221817	-4.51822	-2.32818
-0.6	4	0.0407694	1.88806	-0.184598	-3.93679	-2.19256
-0.4	2.6	-43.6326	116.475	-3.1828	-35.3724	34.2873
-0.4	2.7	-32.1523	88.1623	-2.58298	-29.5176	23.9094
-0.4	2.8	-23.5783	66.593	-2.09005	-24.7734	16.1513
-0.4	2.9	-17.1982	50.1991	-1.68653	-20.9044	10.4099
-0.4	3	-12.4646	37.7666	-1.35832	-17.722	6.22162
-0.4	3.1	-8.96215	28.3592	-1.09302	-15.0832	3.22081
-0.4	3.2	-6.37915	21.2563	-0.879706	-12.8821	1.11531
-0.4	3.3	-4.4812	15.904	-0.708939	-11.0371	-0.323267
-0.4	3.4	-3.09137	11.8787	-0.572711	-9.48298	-1.26834
-0.4	3.5	-2.07844	8.85751	-0.464338	-8.1686	-1.85387
-0.4	3.6	-1.34385	6.59419	-0.378293	-7.0535	-2.18146
-0.4	3.7	-0.814838	4.90172	-0.310026	-6.10469	-2.32784
-0.4	3.8	-0.436629	3.63854	-0.255836	-5.29555	-2.34948
-0.4	3.9	-0.168773	2.69742	-0.212727	-4.60307	-2.28715
-0.4	4	0.0182646	1.99725	-0.178296	-4.00941	-2.17219
-0.2	2.6	-45.2222	121.216	-2.20444	-36.168	37.6212
-0.2	2.7	-33.3136	91.6959	-1.93137	-30.1135	26.3374
-0.2	2.8	-24.4273	69.2247	-1.65541	-25.2263	17.9156
-0.2	2.9	-17.8182	52.1584	-1.39616	-21.2547	11.6893
-0.2	3	-12.916	39.2243	-1.16403	-17.9952	7.14912
-0.2	3.1	-9.29167	29.443	-0.962801	-15.3015	3.887
-0.2	3.2	-6.61997	22.0617	-0.792267	-13.0587	1.5908
-0.2	3.3	-4.65729	16.5019	-0.650104	-11.1829	0.0115559
-0.2	3.4	-3.22128	12.3221	-0.533031	-9.60481	-1.037
-0.2	3.5	-2.17445	9.18601	-0.437513	-8.27128	-1.69723
-0.2	3.6	-1.4154	6.83727	-0.360106	-7.14025	-2.07849
-0.2	3.7	-0.868598	5.08138	-0.297666	-6.1784	-2.26329
-0.2	3.8	-0.477483	3.77116	-0.247416	-5.35829	-2.31203
-0.2	3.9	-0.200352	2.79518	-0.206981	-4.6567	-2.26886
-0.2	4	-0.00649399	2.06925	-0.174373	-4.05528	-2.1669
0	2.6	-45.8688	122.9	-1.93907	-36.4393	38.6524
0	2.7	-33.7997	92.9526	-1.76197	-30.3193	27.0716
0	2.8	-24.7937	70.1628	-1.54753	-25.3839	18.4376
0	2.9	-18.0951	52.8577	-1.3277	-21.3764	12.0585
0	3	-13.1272	39.7449	-1.12078	-18.0927	7.40423
0	3.1	-9.45342	29.831	-0.935632	-15.3804	4.06151
0	3.2	-6.74505	22.3505	-0.775318	-13.1233	1.70682
0	3.3	-4.75503	16.7166	-0.639615	-11.237	0.0848813
0	3.4	-3.29864	12.4816	-0.526606	-9.65057	-0.994223
0	3.5	-2.23633	9.30433	-0.433632	-8.3103	-1.67593
0	3.6	-1.4657	6.9249	-0.35781	-7.17358	-2.07219
0	3.7	-0.910144	5.14617	-0.29635	-6.20697	-2.26729
0	3.8	-0.512297	3.81901	-0.2467	-5.38278	-2.32277
0	3.9	-0.230065	2.83038	-0.206633	-4.67718	-2.2835
0	4	-0.0320978	2.09522	-0.174242	-4.07338	-2.1845
0.2	2.6	-45.5014	121.232	-2.5717	-36.1679	36.9909
0.2	2.7	-33.5585	91.7237	-2.18843	-30.1255	25.8512
0.2	2.8	-24.6409	69.2566	-1.83706	-25.2441	17.5346
0.2	2.9	-18.0047	52.1897	-1.52551	-21.2758	11.3837
0.2	3	-13.0786	39.2533	-1.25672	-18.0167	6.90128
0.2	3.1	-9.43388	29.4683	-1.02955	-15.3228	3.68213
0.2	3.2	-6.74467	22.0831	-0.840543	-13.0785	1.41936
0.2	3.3	-4.76692	16.5196	-0.685129	-11.2012	-0.133638
0.2	3.4	-3.31813	12.3366	-0.558513	-9.62144	-1.16144
0.2	3.5	-2.26084	9.19749	-0.456098	-8.28641	-1.80586
0.2	3.6	-1.49198	6.84623	-0.373697	-7.15362	-2.17307
0.2	3.7	-0.937327	5.08828	-0.307631	-6.19023	-2.3469
0.2	3.8	-0.539478	3.77641	-0.25475	-5.36872	-2.38653
0.2	3.9	-0.256526	2.79911	-0.212397	-4.66553	-2.33535
0.2	4	-0.0576009	2.07218	-0.178392	-4.06332	-2.22713
0.4	2.6	-44.184	116.535	-3.89066	-35.3885	33.072
0.4	2.7	-32.6346	88.2402	-3.07788	-29.5519	22.9758
0.4	2.8	-24.0017	66.6739	-2.43954	-24.8213	15.4113
0.4	2.9	-17.5675	50.2757	-1.9353	-20.9542	9.81877
0.4	3	-12.7859	37.8354	-1.53652	-17.7694	5.74363
0.4	3.1	-9.24346	28.418	-1.22133	-15.1297	2.82357
0.4	3.2	-6.62576	21.3054	-0.97249	-12.9247	0.782487
0.4	3.3	-4.69756	15.9442	-0.776254	-11.0757	-0.60535
0.4	3.4	-3.28276	11.9112	-0.621691	-9.51785	-1.51113
0.4	3.5	-2.24862	8.88311	-0.500066	-8.19995	-2.06552
0.4	3.6	-1.49527	6.61402	-0.404413	-7.0807	-2.36636
0.4	3.7	-0.950667	4.91707	-0.329175	-6.12877	-2.49155
0.4	3.8	-0.559109	3.65022	-0.269916	-5.31659	-2.4954
0.4	3.9	-0.279767	2.7062	-0.223118	-4.62154	-2.41823
0.4	4	-0.082754	2.00377	-0.186	-4.02545	-2.29043
0.6	2.6	-42.1016	109.645	-5.41045	-34.1929	27.9398
0.6	2.7	-31.1621	83.1052	-4.12222	-28.6576	19.1633
0.6	2.8	-22.9687	62.8492	-3.15745	-24.1436	12.5794
0.6	2.9	-16.8508	47.4288	-2.42929	-20.4329	7.7158
0.6	3	-12.2954	35.7178	-1.87688	-17.3618	4.18379
0.6	3.1	-8.91396	26.8445	-1.45621	-14.8061	1.66823
0.6	3.2	-6.41004	20.1368	-1.13488	-12.6639	-0.0720013
0.6	3.3	-4.56178	15.0771	-0.888765	-10.8623	-1.23578
0.6	3.4	-3.20253	11.2685	-0.699823	-9.3412	-1.97504
0.6	3.5	-2.20681	8.40725	-0.554464	-8.05247	-2.40649
0.6	3.6	-1.47975	6.26202	-0.442396	-6.95664	-2.61676
0.6	3.7	-0.952727	4.65695	-0.355773	-6.02399	-2.67553
0.6	3.8	-0.572672	3.4582	-0.288597	-5.22774	-2.63082
0.6	3.9	-0.300588	2.56456	-0.23628	-4.54593	-2.51824
0.6	4	-0.107773	1.89947	-0.195298	-3.9609	-2.3645
0.8	2.6	-39.5337	101.638	-6.65488	-32.7357	22.714
0.8	2.7	-29.3371	77.1031	-5.00404	-27.5418	15.2202
0.8	2.8	-21.6814	58.3548	-3.77914	-23.2776	9.61668
0.8	2.9	-15.9509	44.0668	-2.86614	-19.751	5.49882
0.8	3	-11.674	33.206	-2.18319	-16.82	2.52884
0.8	3.1	-8.49124	24.9703	-1.67072	-14.3691	0.43924
0.8	3.2	-6.12899	18.7398	-1.28501	-12.3076	-0.981824
0.8	3.3	-4.38063	14.0371	-0.993825	-10.5688	-1.90612
0.8	3.4	-3.09169	10.4953	-0.773381	-9.0972	-2.46696
0.8	3.5	-2.14481	7.83313	-0.606016	-7.84835	-2.76604
0.8	3.6	-1.45163	5.83631	-0.478572	-6.78505	-2.87894
0.8	3.7	-0.947312	4.34164	-0.381195	-5.87887	-2.86574
0.8	3.8	-0.582419	3.22491	-0.306492	-5.10458	-2.76858
0.8	3.9	-0.32014	2.39215	-0.248894	-4.4411	-2.61798
0.8	4	-0.133346	1.77217	-0.204199	-3.87152	-2.4369
1	2.6	-36.7832	93.5152	-7.34687	-31.1595	18.2256
1	2.7	-27.3718	70.9748	-5.52121	-26.2979	11.7839
1	2.8	-20.2875	53.7396	-4.16003	-22.2887	7.00339
1	2.9	-14.9705	40.5965	-3.14367	-18.9563	3.52595
1	3	-10.993	30.6006	-2.38382	-16.1755	1.0483
1	3.1	-8.02486	23.0174	-1.81488	-13.8409	-0.663187
1	3.2	-5.81626	17.2784	-1.38812	-11.8725	-1.79849
1	3.3	-4.17713	12.9451	-1.06735	-10.2068	-2.50614
1	3.4	-2.9654	9.68062	-0.825676	-8.7948	-2.90525
1	3.5	-2.07259	7.2263	-0.643155	-7.59441	-3.08385
1	3.6	-1.41679	5.38501	-0.504915	-6.57057	-3.10726
1	3.7	-0.938344	4.00645	-0.399865	-5.69765	-3.0294
1	3.8	-0.590664	2.97631	-0.319707	-4.95062	-2.88468
1	3.9	-0.33961	2.208	-0.25823	-4.31001	-2.69985
1	4	-0.159843	1.63593	-0.210776	-3.75981	-2.49451
1.2	2.6	-34.1021	85.97	-7.42928	-29.5522	14.8864
1.2	2.7	-25.4444	65.2503	-5.61591	-24.9972	9.19268
1.2	2.8	-18.9116	49.4051	-4.24935	-21.2271	5.01707
1.2	2.9	-13.9972	37.3215	-3.22052	-18.085	2.01873
1.2	3	-10.3127	28.1309	-2.4465	-15.4569	-0.0851497
1.2	3.1	-7.55622	21.1586	-1.86423	-13.2438	-1.50568
1.2	3.2	-5.50018	15.8821	-1.42604	-11.3744	-2.41859
1.2	3.3	-3.97028	11.8982	-1.09597	-9.78956	-2.95763
1.2	3.4	-2.83637	8.89697	-0.846993	-8.4442	-3.23059
1.2	3.5	-1.99841	6.64083	-0.658858	-7.29868	-3.31512
1.2	3.6	-1.38108	4.94837	-0.516373	-6.32064	-3.26972
1.2	3.7	-0.929004	3.68132	-0.408146	-5.48549	-3.14132
1.2	3.8	-0.59911	2.73458	-0.325632	-4.7702	-2.96037
1.2	3.9	-0.359776	2.02852	-0.262414	-4.15622	-2.74989
1.2	4	-0.187416	1.50284	-0.213685	-3.62841	-2.52667
1.4	2.6	-31.6374	79.3092	-6.99894	-27.9534	12.7194
1.4	2.7	-23.6597	60.1769	-5.34224	-23.6726	7.50244
1.4	2.8	-17.6283	45.5498	-4.07589	-20.1223	3.72324
1.4	2.9	-13.0836	34.3987	-3.11086	-17.1631	1.04114
1.4	3	-9.66961	25.92	-2.37725	-14.6848	-0.811687
1.4	3.1	-7.11092	19.49	-1.82055	-12.596	-2.03744
1.4	3.2	-5.19785	14.6257	-1.39844	-10.8284	-2.79905
1.4	3.3	-3.77196	10.9537	-1.07847	-9.32951	-3.22619
1.4	3.4	-2.71238	8.18853	-0.835831	-8.05552	-3.4152
1.4	3.5	-1.92721	6.11049	-0.651653	-6.96946	-3.43784
1.4	3.6	-1.3472	4.55202	-0.511635	-6.04155	-3.34836
1.4	3.7	-0.920843	3.3857	-0.404939	-5.24811	-3.18819
1.4	3.8	-0.60846	2.51441	-0.323367	-4.56795	-2.98536
1.4	3.9	-0.380743	1.8648	-0.260727	-3.98357	-2.76024
1.4	4	-0.215789	1.38123	-0.212353	-3.48081	-2.52772
1.6	2.6	-29.4167	73.4911	-6.24006	-26.3633	11.4711
1.6	2.7	-22.0386	55.7428	-4.82262	-22.3305	6.55096
1.6	2.8	-16.4548	42.1787	-3.72007	-18.9897	3.01409
1.6	2.9	-12.2425	31.8419	-2.867	-16.2059	0.526563
1.6	3	-9.07398	23.9854	-2.20988	-13.8749	-1.17338
1.6	3.1	-6.69536	18.0299	-1.70542	-11.9106	-2.28155
1.6	3.2	-4.91497	13.5257	-1.31905	-10.248	-2.95633
1.6	3.3	-3.58555	10.1271	-1.02351	-8.8378	-3.3198
1.6	3.4	-2.59547	7.56848	-0.79759	-7.63813	-3.46271
1.6	3.5	-1.8602	5.64624	-0.62488	-6.6147	-3.45355
1.6	3.6	-1.31552	4.20519	-0.492728	-5.73988	-3.34293
1.6	3.7	-0.913783	3.12703	-0.391443	-4.99097	-3.16917
1.6	3.8	-0.618329	2.32181	-0.313605	-4.34838	-2.95851
1.6	3.9	-0.401912	1.72156	-0.253552	-3.79596	-2.72986
1.6	4	-0.244242	1.27483	-0.206977	-3.32016	-2.49655
1.8	2.6	-27.3743	68.2493	-5.37325	-24.7696	10.7322
1.8	2.7	-20.5386	51.7608	-4.20888	-20.9721	6.04126
1.8	2.8	-15.3628	39.1616	-3.28561	-17.8334	2.6798
1.8	2.9	-11.4549	29.5611	-2.55942	-15.2223	0.32447
1.8	3	-8.51314	22.2657	-1.99201	-13.0389	-1.27832
1.8	3.1	-6.3025	16.736	-1.55093	-11.1992	-2.31663
1.8	3.2	-4.64589	12.5543	-1.20931	-9.64364	-2.94458
1.8	3.3	-3.40695	9.39953	-0.945398	-8.32357	-3.27639
1.8	3.4	-2.48282	7.02456	-0.741793	-7.20033	-3.40039
1.8	3.5	-1.79474	5.24032	-0.584831	-6.24117	-3.38042
1.8	3.6	-1.28426	3.90285	-0.46381	-5.42174	-3.26696
1.8	3.7	-0.906328	2.9022	-0.370399	-4.71929	-3.09382
1.8	3.8	-0.62738	2.15485	-0.298138	-4.11607	-2.88674
1.8	3.9	-0.422101	1.59771	-0.24205	-3.59694	-2.66338
1.8	4	-0.271651	1.18304	-0.198309	-3.14938	-2.4363
2	2.6	-25.3974	63.2339	-4.60064	-23.1488	10.0871
2	2.7	-19.0831	47.9739	-3.64143	-19.5885	5.66083
2	2.8	-14.2993	36.3104	-2.86999	-16.6538	2.48737
2	2.9	-10.6861	27.4193	-2.25562	-14.2181	0.259504
2	3	-7.9631	20.6611	-1.77027	-12.1829	-1.25512
2	3.1	-5.91555	15.536	-1.38919	-10.4705	-2.23924
2	3.2	-4.37915	11.6592	-1.09132	-9.02283	-2.83414
2	3.3	-3.22851	8.73319	-0.859226	-7.79447	-3.14902
2	3.4	-2.36881	6.52938	-0.678736	-6.74872	-3.2669
2	3.5	-1.7275	4.87317	-0.538532	-5.8559	-3.24877
2	3.6	-1.25049	3.63099	-0.42965	-5.09237	-3.14152
2	3.7	-0.896326	2.7012	-0.345043	-4.4375	-2.97767
2	3.8	-0.633854	2.00642	-0.279162	-3.87487	-2.78146
2	3.9	-0.439815	1.48812	-0.227712	-3.38985	-2.56926
2	4	-0.296865	1.10234	-0.187355	-2.97157	-2.35345
2.2	2.6	-23.3829	58.1525	-4.04474	-21.4852	9.23972
2.2	2.7	-17.5995	44.161	-3.20856	-18.175	5.17798
2.2	2.8	-13.2157	33.4559	-2.5367	-15.4525	2.251
2.2	2.9	-9.90049	25.2893	-2.00121	-13.1974	0.190183
2.2	3	-7.39998	19.0747	-1.57726	-11.3138	-1.21628
2.2	3.1	-5.5173	14.3577	-1.24341	-9.72968	-2.13272
2.2	3.2	-4.10273	10.786	-0.981541	-8.39165	-2.68991
2.2	3.3	-3.04187	8.08742	-0.776663	-7.25625	-2.98736
2.2	3.4	-2.24749	6.05274	-0.616636	-6.28862	-3.1
2.2	3.5	-1.65403	4.52207	-0.491751	-5.46313	-3.08684
2.2	3.6	-1.21126	3.37284	-0.394295	-4.7562	-2.98891
2.2	3.7	-0.881417	2.51156	-0.318185	-4.14989	-2.83793
2.2	3.8	-0.636	1.86719	-0.258637	-3.62773	-2.65518
2.2	3.9	-0.453849	1.38626	-0.211903	-3.17799	-2.45748
2.2	4	-0.318954	1.02772	-0.175065	-2.7891	-2.2554
2.4	2.6	-21.2691	52.8577	-3.71342	-19.776	8.09907
2.4	2.7	-16.0447	40.1987	-2.92402	-16.7327	4.49737
2.4	2.8	-12.0785	30.5006	-2.30067	-14.232	1.88932
2.4	2.9	-9.07552	23.0904	-1.80992	-12.1621	0.0428897
2.4	3	-6.80691	17.4436	-1.42475	-10.4349	-1.22298
2.4	3.1	-5.09631	13.1507	-1.12319	-8.98208	-2.05091
2.4	3.2	-3.80883	9.89487	-0.88753	-7.75515	-2.55663
2.4	3.3	-2.84129	7.43101	-0.703529	-6.71378	-2.82759
2.4	3.4	-2.11522	5.57044	-0.559916	-5.82533	-2.93003
2.4	3.5	-1.5714	4.16822	-0.447802	-5.06741	-2.91839
2.4	3.6	-1.16438	3.11392	-0.360209	-4.41771	-2.82837
2.4	3.7	-0.860026	2.32218	-0.291675	-3.85924	-2.68877
2.4	3.8	-0.632822	1.72921	-0.237923	-3.37869	-2.52023
2.4	3.9	-0.463335	1.2857	-0.195623	-2.96359	-2.33686
2.4	4	-0.336949	0.954665	-0.162172	-2.60498	-2.14944
2.6	2.6	-19.0518	47.3639	-3.52217	-18.0361	6.75378
2.6	2.7	-14.4123	36.0848	-2.73973	-15.2736	3.65914
2.6	2.8	-10.884	27.4293	-2.13522	-13.0032	1.40693
2.6	2.9	-8.20701	20.8053	-1.66763	-11.1234	-0.192767
2.6	3	-6.18094	15.748	-1.30576	-9.55435	-1.293
2.6	3.1	-4.65025	11.8959	-1.02556	-8.23501	-2.0149
2.6	3.2	-3.49524	8.96875	-0.808467	-7.11944	-2.4544
2.6	3.3	-2.62517	6.74924	-0.640082	-6.1718	-2.68781
2.6	3.4	-1.97075	5.0696	-0.5093	-5.36381	-2.77426
2.6	3.5	-1.47868	3.80155	-0.407558	-4.67268	-2.75737
2.6	3.6	-1.10914	2.84549	-0.328246	-4.07964	-2.67154
2.6	3.7	-0.831849	2.12656	-0.266264	-3.56973	-2.54128
2.6	3.8	-0.623823	1.58673	-0.217661	-3.12969	-2.38444
2.6	3.9	-0.467716	1.18222	-0.179395	-2.74975	-2.21464
2.6	4	-0.350519	0.879663	-0.149101	-2.42046	-2.04042
2.8	2.6	-16.7739	41.7977	-3.35922	-16.2888	5.3758
2.8	2.7	-12.7326	31.9022	-2.58508	-13.8155	2.76899
2.8	2.8	-9.6519	24.2967	-1.99621	-11.7798	0.868744
2.8	2.9	-7.30866	18.4675	-1.54706	-10.0925	-0.480792
2.8	3	-5.53155	14.0076	-1.20366	-8.68256	-1.4102
2.8	3.1	-4.18504	10.6041	-0.94057	-7.49589	-2.01736
2.8	3.2	-3.16637	8.01276	-0.738562	-6.49129	-2.38347
2.8	3.3	-2.39669	6.04362	-0.583078	-5.63699	-2.57314
2.8	3.4	-1.81565	4.55008	-0.463084	-4.90824	-2.63691
2.8	3.5	-1.37718	3.4198	-0.370214	-4.2831	-2.61069
2.8	3.6	-1.04656	2.56603	-0.298114	-3.74589	-2.52453
2.8	3.7	-0.797258	1.9223	-0.241935	-3.28332	-2.40021
2.8	3.8	-0.609162	1.43784	-0.197978	-2.88381	-2.25311
2.8	3.9	-0.467118	1.07389	-0.163407	-2.5379	-2.09453
2.8	4	-0.359663	0.80099	-0.136052	-2.23772	-1.93245
3	2.6	-14.5119	36.3297	-3.14527	-14.5635	4.10903
3	2.7	-11.0583	27.7732	-2.40581	-12.3801	1.92898
3	2.8	-8.41935	21.19	-1.84709	-10.5783	0.345236
3	2.9	-6.40737	16.1364	-1.42387	-9.08296	-0.777747
3	3	-4.87683	12.2646	-1.10252	-7.83002	-1.5448
3	3.1	-3.71376	9.30456	-0.857956	-6.77345	-2.04061
3	3.2	-2.83107	7.04657	-0.671331	-5.87802	-2.33386
3	3.3	-2.1619	5.3271	-0.528507	-5.11563	-2.47894
3	3.4	-1.6544	4.02039	-0.418858	-4.46299	-2.51586
3	3.5	-1.26983	3.02926	-0.334392	-3.90227	-2.47723
3	3.6	-0.978452	2.27879	-0.269071	-3.41984	-2.38857
3	3.7	-0.757462	1.71156	-0.218345	-3.00328	-2.26753
3	3.8	-0.589662	1.28359	-0.178754	-2.64277	-2.1276
3	3.9	-0.461953	0.9613	-0.147675	-2.32983	-1.97816
3	4	-0.364618	0.718894	-0.123111	-2.05812	-1.82696
3.2	2.6	-12.3461	31.1096	-2.85615	-12.8887	3.01862
3.2	2.7	-9.4487	23.8126	-2.18143	-10.9893	1.19312
3.2	2.8	-7.22917	18.1954	-1.6717	-9.41806	-0.123529
3.2	2.9	-5.53314	13.8782	-1.28598	-8.10846	-1.04937
3.2	3	-4.23864	10.5674	-0.993632	-7.00719	-1.67209
3.2	3.1	-3.25211	8.0329	-0.77162	-6.07726	-2.06809
3.2	3.2	-2.5006	6.09628	-0.602628	-5.28718	-2.29413
3.2	3.3	-1.9282	4.61891	-0.473647	-4.61228	-2.39522
3.2	3.4	-1.49228	3.49434	-0.374904	-4.03264	-2.40548
3.2	3.5	-1.16034	2.63938	-0.299043	-3.53414	-2.35414
3.2	3.6	-0.907335	1.99058	-0.240531	-3.10392	-2.26121
3.2	3.7	-0.714193	1.49905	-0.195195	-2.73157	-2.1419
3.2	3.8	-0.566374	1.12732	-0.159881	-2.40831	-2.00725
3.2	3.9	-0.453051	0.846569	-0.1322	-2.12763	-1.86631
3.2	4	-0.365839	0.634913	-0.110346	-1.88301	-1.72428
3.4	2.6	-10.3434	26.2409	-2.51076	-11.295	2.09183
3.4	2.7	-7.95299	20.1059	-1.92049	-9.66758	0.564805
3.4	2.8	-6.11884	15.3806	-1.47317	-8.31447	-0.525932
3.4	2.9	-4.71329	11.7476	-1.13393	-7.18152	-1.28117
3.4	3	-3.63758	8.95904	-0.876408	-6.22531	-1.78027
3.4	3.1	-2.81442	6.82216	-0.680658	-5.41508	-2.088
3.4	3.2	-2.18497	5.18732	-0.531593	-4.72427	-2.25351
3.4	3.3	-1.7033	3.9387	-0.417818	-4.13127	-2.31369
3.4	3.4	-1.33475	2.98627	-0.330742	-3.62139	-2.30061
3.4	3.5	-1.05245	2.26096	-0.263885	-3.1815	-2.23688
3.4	3.6	-0.83576	1.70946	-0.212355	-2.80051	-2.13917
3.4	3.7	-0.669146	1.2907	-0.172458	-2.4701	-2.021
3.4	3.8	-0.540649	0.973222	-0.141403	-2.18288	-1.89171
3.4	3.9	-0.44117	0.732922	-0.117071	-1.93246	-1.75778
3.4	4	-0.363795	0.551239	-0.0978655	-1.71404	-1.62446
3.6	2.6	-8.54409	21.7863	-2.14492	-9.80894	1.28835
3.6	2.7	-6.60483	16.7062	-1.64503	-8.43363	0.0227598
3.6	2.8	-5.11372	12.7927	-1.26491	-7.28256	-0.868525
3.6	2.9	-3.96779	9.78293	-0.975735	-6.31389	-1.4745
3.6	3	-3.08772	7.47113	-0.755609	-5.49339	-1.86558
3.6	3.1	-2.4117	5.6983	-0.587878	-4.79307	-2.09435
3.6	3.2	-1.89242	4.34064	-0.45988	-4.19302	-2.20469
3.6	3.3	-1.49321	3.30214	-0.362012	-3.67698	-2.23006
3.6	3.4	-1.186	2.50889	-0.286999	-3.2319	-2.19602
3.6	3.5	-0.949151	1.9038	-0.229335	-2.84675	-2.12143
3.6	3.6	-0.766022	1.44281	-0.184847	-2.51227	-2.02033
3.6	3.7	-0.624033	1.09212	-0.150375	-2.22139	-1.90369
3.6	3.8	-0.513483	0.825704	-0.123522	-1.96759	-1.77889
3.6	3.9	-0.42701	0.623512	-0.102469	-1.74609	-1.65206
3.6	4	-0.358971	0.470278	-0.0858359	-1.55226	-1.52679
3.8	2.6	-6.9655	17.779	-1.78997	-8.45094	0.572566
3.8	2.7	-5.41866	13.6454	-1.37646	-7.30196	-0.451628
3.8	2.8	-4.22563	10.4604	-1.06133	-6.3343	-1.16085
3.8	2.9	-3.30574	8.00916	-0.821009	-5.51333	-1.63092
3.8	3	-2.59669	6.1252	-0.637587	-4.81323	-1.9223
3.8	3.1	-2.04999	4.67904	-0.497445	-4.21358	-2.08197
3.8	3.2	-1.62794	3.57031	-0.390214	-3.69773	-2.14558
3.8	3.3	-1.3017	2.72118	-0.308014	-3.25267	-2.1412
3.8	3.4	-1.04899	2.07169	-0.244855	-2.86729	-2.08945
3.8	3.5	-0.852659	1.57541	-0.196187	-2.53246	-2.00589
3.8	3.6	-0.699646	1.19671	-0.158561	-2.24107	-1.90257
3.8	3.7	-0.579866	0.908099	-0.129343	-1.98658	-1.78769
3.8	3.8	-0.485658	0.688319	-0.106539	-1.76428	-1.66816
3.8	3.9	-0.411117	0.521152	-0.0886222	-1.56952	-1.5481
3.8	4	-0.351778	0.39416	-0.0744423	-1.39864	-1.4307
4	2.6	-5.6067	14.2409	-1.46451	-7.22879	-0.059128
4	2.7	-4.39374	10.9431	-1.12884	-6.27668	-0.856168
4	2.8	-3.45558	8.39963	-0.872786	-5.47022	-1.39896
4	2.9	-2.72942	6.4404	-0.677204	-4.78086	-1.74708
4	3	-2.16738	4.93303	-0.527621	-4.18983	-1.95181
4	3.1	-1.73172	3.77462	-0.413054	-3.68079	-2.05094
4	3.2	-1.39349	2.8853	-0.325157	-3.24125	-2.0746
4	3.3	-1.1303	2.20325	-0.257588	-2.86006	-2.04469
4	3.4	-0.924894	1.68078	-0.205517	-2.52893	-1.97856
4	3.5	-0.764003	1.28094	-0.165279	-2.24036	-1.8887
4	3.6	-0.637398	0.975325	-0.134074	-1.98804	-1.78419
4	3.7	-0.537284	0.741879	-0.109772	-1.76736	-1.67253
4	3.8	-0.45765	0.563741	-0.0907472	-1.57381	-1.55846
4	3.9	-0.393899	0.427958	-0.075757	-1.40382	-1.44552
4	4	-0.342405	0.324583	-0.0638575	-1.25425	-1.33593
4.2	2.6	-4.45662	11.183	-1.1762	-6.14105	-0.590861
4.2	2.7	-3.52442	8.60666	-0.908805	-5.36084	-1.18741
4.2	2.8	-2.79976	6.61694	-0.704685	-4.69287	-1.58038
4.2	2.9	-2.23646	5.08218	-0.54857	-4.11922	-1.82207
4.2	3	-1.79791	3.89966	-0.428949	-3.62419	-1.95139
4.2	3.1	-1.45589	2.98948	-0.337116	-3.19606	-1.99958
4.2	3.2	-1.18853	2.28956	-0.266473	-2.82411	-1.98955
4.2	3.3	-0.97887	1.75196	-0.212003	-2.50062	-1.93954
4.2	3.4	-0.813829	1.33939	-0.1699	-2.21829	-1.86263
4.2	3.5	-0.683288	1.02313	-0.137251	-1.97107	-1.76847
4.2	3.6	-0.579491	0.780838	-0.111847	-1.75437	-1.66487
4.2	3.7	-0.496526	0.595403	-0.0919885	-1.56431	-1.55742
4.2	3.8	-0.429718	0.453596	-0.0763869	-1.39706	-1.44957
4.2	3.9	-0.375473	0.345279	-0.0640461	-1.24968	-1.34392
4.2	4	-0.331042	0.262597	-0.0542116	-1.11965	-1.24231
4.4	2.6	-3.50147	8.60277	-0.926891	-5.18533	-1.01093
4.4	2.7	-2.79908	6.63355	-0.718371	-4.54873	-1.43263
4.4	2.8	-2.25019	5.11004	-0.558954	-4.00092	-1.70003
4.4	2.9	-1.82074	3.93278	-0.436796	-3.52711	-1.85186
4.4	3	-1.48414	3.024	-0.342978	-3.11623	-1.91935
4.4	3.1	-1.21963	2.32309	-0.270764	-2.75871	-1.92602
4.4	3.2	-1.01115	1.78316	-0.215042	-2.44701	-1.89005
4.4	3.3	-0.846186	1.36758	-0.171939	-2.17436	-1.82491
4.4	3.4	-0.715003	1.04803	-0.138502	-1.93524	-1.74072
4.4	3.5	-0.610132	0.802486	-0.112478	-1.72519	-1.64531
4.4	3.6	-0.525834	0.61398	-0.0921473	-1.54066	-1.54466
4.4	3.7	-0.457574	0.469367	-0.07619	-1.37798	-1.44238
4.4	3.8	-0.401851	0.358548	-0.0635959	-1.23439	-1.34129
4.4	3.9	-0.355964	0.273677	-0.0535932	-1.10749	-1.24337
4.4	4	-0.317841	0.208727	-0.0455872	-0.995088	-1.14979
4.6	2.6	-2.72281	6.48098	-0.716139	-4.35151	-1.30948
4.6	2.7	-2.20431	5.00866	-0.557343	-3.83659	-1.58959
4.6	2.8	-1.79634	3.86722	-0.43558	-3.3906	-1.75529
4.6	2.9	-1.4747	2.98318	-0.341993	-3.00253	-1.83604
4.6	3	-1.22053	2.29928	-0.269885	-2.66425	-1.85538
4.6	3.1	-1.01904	1.7707	-0.214191	-2.36834	-1.83087
4.6	3.2	-0.858678	1.36254	-0.171058	-2.10882	-1.77602
4.6	3.3	-0.730377	1.04768	-0.137561	-1.88038	-1.70064
4.6	3.4	-0.627301	0.804932	-0.111469	-1.67976	-1.6136
4.6	3.5	-0.543919	0.617947	-0.0910737	-1.50281	-1.51985
4.6	3.6	-0.475986	0.474066	-0.0750669	-1.34658	-1.42357
4.6	3.7	-0.420224	0.363424	-0.0624446	-1.20829	-1.32754
4.6	3.8	-0.37405	0.2784	-0.0524333	-1.08588	-1.23397
4.6	3.9	-0.335476	0.213109	-0.0444423	-0.977279	-1.14409
4.6	4	-0.302946	0.163002	-0.0380116	-0.88079	-1.05875
4.8	2.6	-2.09945	4.78161	-0.542411	-3.63127	-1.49152
4.8	2.7	-1.72414	3.70456	-0.424423	-3.21804	-1.66206
4.8	2.8	-1.42649	2.86765	-0.333556	-2.85782	-1.75022
4.8	2.9	-1.18982	2.21796	-0.263411	-2.54262	-1.77789
4.8	3	-1.00102	1.71406	-0.209132	-2.26598	-1.76207
4.8	3.1	-0.849808	1.3236	-0.167018	-2.02253	-1.71575
4.8	3.2	-0.728083	1.02135	-0.134255	-1.8079	-1.64889
4.8	3.3	-0.629642	0.787504	-0.108689	-1.61872	-1.56954
4.8	3.4	-0.549497	0.606739	-0.0886779	-1.45138	-1.48282
4.8	3.5	-0.483795	0.467153	-0.0729538	-1.30319	-1.39279
4.8	3.6	-0.429529	0.359432	-0.0605488	-1.17179	-1.30244
4.8	3.7	-0.384324	0.27636	-0.0507116	-1.05515	-1.21382
4.8	3.8	-0.346336	0.212338	-0.0428666	-0.951414	-1.12828
4.8	3.9	-0.31412	0.163028	-0.0365678	-0.859042	-1.0467
4.8	4	-0.286542	0.125071	-0.0314682	-0.776683	-0.969621
5	2.6	-1.60801	3.45539	-0.403081	-3.01524	-1.57094
5	2.7	-1.3416	2.68451	-0.317489	-2.68625	-1.66083
5	2.8	-1.12846	2.08393	-0.251211	-2.39728	-1.69302
5	2.9	-0.957359	1.61643	-0.19977	-2.1426	-1.6833
5	3	-0.81935	1.2529	-0.159748	-1.91774	-1.64394
5	3.1	-0.707586	0.970377	-0.128527	-1.71922	-1.58496
5	3.2	-0.616534	0.750989	-0.1041	-1.54334	-1.51298
5	3.3	-0.541902	0.580813	-0.0849318	-1.38739	-1.43341
5	3.4	-0.480292	0.448893	-0.069838	-1.2488	-1.35004
5	3.5	-0.429065	0.346704	-0.0579065	-1.12554	-1.2658
5	3.6	-0.386105	0.2676	-0.0484352	-1.0158	-1.18274
5	3.7	-0.349773	0.206405	-0.0408755	-0.917943	-1.10219
5	3.8	-0.318768	0.159093	-0.0348074	-0.83057	-1.02505
5	3.9	-0.292065	0.122533	-0.0299014	-0.752466	-0.951899
5	4	-0.268862	0.0942879	-0.0259038	-0.682516	-0.882994

## Sheet: benzene_p-benzoquinone
x	z	Elec	Exch	Ind	Disp	Total
-5	2.6	-1.30885	8.68745	-1.1802	-4.96569	1.23271
-5	2.7	-0.654994	6.51021	-0.909752	-4.33023	0.615234
-5	2.8	-0.190608	4.87485	-0.704583	-3.78788	0.191777
-5	2.9	0.133945	3.64764	-0.548461	-3.32294	-0.0898228
-5	3	0.3557	2.72742	-0.429285	-2.92278	-0.268942
-5	3.1	0.502317	2.03796	-0.338008	-2.57688	-0.374611
-5	3.2	0.594347	1.52173	-0.26785	-2.27706	-0.428833
-5	3.3	0.647051	1.13557	-0.213702	-2.01646	-0.447533
-5	3.4	0.671677	0.846878	-0.171728	-1.78955	-0.442719
-5	3.5	0.676503	0.631174	-0.139033	-1.5914	-0.422756
-5	3.6	0.667741	0.470105	-0.113421	-1.41769	-0.393269
-5	3.7	0.649642	0.349932	-0.0932371	-1.26587	-0.359529
-5	3.8	0.62557	0.260313	-0.0772309	-1.13246	-0.323807
-5	3.9	0.597868	0.193514	-0.0644601	-1.01486	-0.287936
-5	4	0.568196	0.14375	-0.0541924	-0.911415	-0.253661
-4.8	2.6	-2.04386	11.0153	-1.42438	-5.81546	1.73158
-4.8	2.7	-1.176	8.23844	-1.08629	-5.05009	0.926063
-4.8	2.8	-0.55706	6.1562	-0.832897	-4.39937	0.366871
-4.8	2.9	-0.121135	4.59652	-0.642334	-3.84445	-0.0114021
-4.8	3	0.180504	3.42937	-0.498508	-3.36938	-0.258016
-4.8	3.1	0.384055	2.55666	-0.389529	-2.96062	-0.409433
-4.8	3.2	0.516354	1.90467	-0.306603	-2.60776	-0.493343
-4.8	3.3	0.59724	1.41791	-0.243205	-2.30215	-0.530203
-4.8	3.4	0.641406	1.05484	-0.194477	-2.03683	-0.535055
-4.8	3.5	0.659544	0.784221	-0.156803	-1.80606	-0.5191
-4.8	3.6	0.6596	0.582636	-0.12749	-1.60475	-0.490001
-4.8	3.7	0.64739	0.432571	-0.104524	-1.42853	-0.453088
-4.8	3.8	0.6269	0.32096	-0.0863987	-1.27455	-0.413088
-4.8	3.9	0.601257	0.237987	-0.071986	-1.13915	-0.371891
-4.8	4	0.572611	0.176343	-0.0604345	-1.02033	-0.331809
-4.6	2.6	-2.93971	13.6201	-1.65938	-6.75789	2.26308
-4.6	2.7	-1.82227	10.1706	-1.25326	-5.84503	1.25003
-4.6	2.8	-1.02014	7.58857	-0.95258	-5.07443	0.541417
-4.6	2.9	-0.451904	5.65681	-0.729031	-4.41915	0.0567225
-4.6	3	-0.0547577	4.21315	-0.562073	-3.86033	-0.264015
-4.6	3.1	0.217421	3.13531	-0.436777	-3.38202	-0.466069
-4.6	3.2	0.398962	2.33137	-0.34225	-2.97028	-0.582195
-4.6	3.3	0.514994	1.73225	-0.270527	-2.61495	-0.638238
-4.6	3.4	0.584028	1.28607	-0.215758	-2.30734	-0.652997
-4.6	3.5	0.619739	0.954136	-0.173645	-2.04042	-0.640187
-4.6	3.6	0.632045	0.707399	-0.141023	-1.80823	-0.609812
-4.6	3.7	0.628248	0.524092	-0.115547	-1.60584	-0.56905
-4.6	3.8	0.613604	0.388018	-0.0954854	-1.42899	-0.522855
-4.6	3.9	0.591883	0.287073	-0.0795544	-1.2742	-0.474795
-4.6	4	0.565772	0.212249	-0.0667945	-1.13823	-0.426999
-4.4	2.6	-3.97803	16.4294	-1.8531	-7.7895	2.80877
-4.4	2.7	-2.5799	12.2578	-1.38965	-6.71513	1.57309
-4.4	2.8	-1.57335	9.13608	-1.05014	-5.81152	0.701069
-4.4	2.9	-0.855331	6.80303	-0.800057	-5.04748	0.100156
-4.4	3	-0.348535	5.06161	-0.614783	-4.39674	-0.29845
-4.4	3.1	0.00292447	3.76201	-0.476679	-3.84125	-0.552992
-4.4	3.2	0.24181	2.79353	-0.37306	-3.36492	-0.70264
-4.4	3.3	0.399304	2.07258	-0.294771	-2.95526	-0.778139
-4.4	3.4	0.498369	1.53641	-0.235176	-2.60123	-0.801634
-4.4	3.5	0.555777	1.13803	-0.189442	-2.29491	-0.790546
-4.4	3.6	0.583756	0.8423	-0.154045	-2.02895	-0.756944
-4.4	3.7	0.59119	0.623021	-0.126401	-1.79747	-0.709656
-4.4	3.8	0.584627	0.460469	-0.104615	-1.59582	-0.655342
-4.4	3.9	0.568716	0.340088	-0.087287	-1.41969	-0.59817
-4.4	4	0.546793	0.250996	-0.0733847	-1.26529	-0.540888
-4.2	2.6	-5.12347	19.3585	-1.97817	-8.90589	3.35096
-4.2	2.7	-3.42656	14.4411	-1.48009	-7.65797	1.87651
-4.2	2.8	-2.20017	10.7605	-1.1175	-6.61176	0.831029
-4.2	2.9	-1.32056	8.00921	-0.851674	-5.72876	0.108221
-4.2	3	-0.695667	5.95462	-0.655359	-4.9792	-0.375605
-4.2	3.1	-0.256939	4.42274	-0.509278	-4.34012	-0.683604
-4.2	3.2	0.0463867	3.28193	-0.399718	-3.7931	-0.864494
-4.2	3.3	0.251028	2.43269	-0.316876	-3.32347	-0.956621
-4.2	3.4	0.384666	1.80154	-0.253697	-2.91912	-0.986604
-4.2	3.5	0.467525	1.3329	-0.20508	-2.56948	-0.974142
-4.2	3.6	0.514332	0.985379	-0.167325	-2.26679	-0.934405
-4.2	3.7	0.535721	0.727962	-0.137725	-2.00391	-0.877956
-4.2	3.8	0.53952	0.537371	-0.114298	-1.77515	-0.812556
-4.2	3.9	0.531358	0.396384	-0.095585	-1.57582	-0.743661
-4.2	4	0.515257	0.292179	-0.0805022	-1.40175	-0.674816
-4	2.6	-6.33514	22.3341	-2.03319	-10.1086	3.85719
-4	2.7	-4.33513	16.6703	-1.52894	-8.67529	2.1309
-4	2.8	-2.88394	12.426	-1.1613	-7.47556	0.905156
-4	2.9	-1.83714	9.25042	-0.890911	-6.46466	0.057711
-4	3	-1.08778	6.87807	-0.690317	-5.60843	-0.508456
-4	3.1	-0.556393	5.10764	-0.540199	-4.87865	-0.867595
-4	3.2	-0.18443	3.78868	-0.426867	-4.25534	-1.07796
-4	3.3	0.0718444	2.80756	-0.340556	-3.72068	-1.18183
-4	3.4	0.244078	2.07813	-0.274227	-3.26108	-1.2131
-4	3.5	0.355749	1.53664	-0.222799	-2.86468	-1.1951
-4	3.6	0.424274	1.13523	-0.182556	-2.52203	-1.14508
-4	3.7	0.462178	0.838013	-0.150782	-2.22504	-1.07563
-4	3.8	0.478484	0.618174	-0.125471	-1.96713	-0.995943
-4	3.9	0.479925	0.455648	-0.105129	-1.74255	-0.91211
-4	4	0.471277	0.3356	-0.0886516	-1.54689	-0.828667
-3.8	2.6	-7.5793	25.3189	-2.06454	-11.402	4.27301
-3.8	2.7	-5.28398	18.9201	-1.57332	-9.76981	2.29294
-3.8	2.8	-3.61011	14.1163	-1.2105	-8.40505	0.890641
-3.8	2.9	-2.39545	10.5164	-0.939958	-7.25679	-0.0758292
-3.8	3	-1.51919	7.82333	-0.736401	-6.28441	-0.716657
-3.8	3.1	-0.891828	5.81212	-0.581928	-5.45776	-1.11939
-3.8	3.2	-0.447188	4.31197	-0.463726	-4.75151	-1.35045
-3.8	3.3	-0.135977	3.1954	-0.372549	-4.14693	-1.46006
-3.8	3.4	0.0782463	2.36543	-0.301663	-3.62759	-1.48559
-3.8	3.5	0.221869	1.74905	-0.246116	-3.1806	-1.4558
-3.8	3.6	0.314705	1.29188	-0.20226	-2.79463	-1.39031
-3.8	3.7	0.371399	0.953429	-0.167362	-2.46069	-1.30323
-3.8	3.8	0.402325	0.703094	-0.139391	-2.17127	-1.20525
-3.8	3.9	0.415084	0.518115	-0.116804	-1.91986	-1.10346
-3.8	4	0.415393	0.38151	-0.0984392	-1.70079	-1.00233
-3.6	2.6	-8.84889	28.3295	-2.17307	-12.7913	4.51621
-3.6	2.7	-6.26908	21.2034	-1.68524	-10.9461	2.30293
-3.6	2.8	-4.37545	15.8418	-1.31632	-9.40274	0.747286
-3.6	2.9	-2.99259	11.8151	-1.03508	-8.10603	-0.318618
-3.6	3	-1.98732	8.79766	-0.8192	-7.00963	-1.01849
-3.6	3.1	-1.26091	6.54093	-0.652426	-6.07655	-1.44895
-3.6	3.2	-0.740104	4.85623	-0.522847	-5.28192	-1.68863
-3.6	3.3	-0.370475	3.60034	-0.421595	-4.60147	-1.79319
-3.6	3.4	-0.111328	2.66626	-0.342043	-4.0182	-1.80531
-3.6	3.5	0.067259	1.97231	-0.279199	-3.51636	-1.75599
-3.6	3.6	0.187062	1.4573	-0.229277	-3.08404	-1.66895
-3.6	3.7	0.264736	1.07575	-0.189397	-2.71048	-1.55938
-3.6	3.8	0.312152	0.793476	-0.15736	-2.38723	-1.43896
-3.6	3.9	0.337913	0.584825	-0.131472	-2.10683	-1.31556
-3.6	4	0.34855	0.430699	-0.110433	-1.86332	-1.1945
-3.4	2.6	-10.1718	31.4443	-2.49133	-14.2789	4.50227
-3.4	2.7	-7.30767	23.576	-1.95459	-12.2034	2.11035
-3.4	2.8	-5.19184	17.6415	-1.5396	-10.4694	0.440717
-3.4	2.9	-3.63526	13.176	-1.21739	-9.01152	-0.688135
-3.4	3	-2.49572	9.82282	-0.966348	-7.78102	-1.42028
-3.4	3.1	-1.66491	7.31089	-0.770218	-6.73554	-1.85978
-3.4	3.2	-1.0632	5.43303	-0.616573	-5.84406	-2.09079
-3.4	3.3	-0.630876	4.03163	-0.495863	-5.08289	-2.17801
-3.4	3.4	-0.323071	2.98802	-0.400742	-4.43088	-2.16667
-3.4	3.5	-0.106661	2.21196	-0.325536	-3.87109	-2.09132
-3.4	3.6	0.0429445	1.63566	-0.265855	-3.3889	-1.97616
-3.4	3.7	0.143719	1.20817	-0.218305	-2.97323	-1.83965
-3.4	3.8	0.209411	0.891669	-0.180253	-2.61393	-1.6931
-3.4	3.9	0.249749	0.657586	-0.149656	-2.30289	-1.54522
-3.4	4	0.272045	0.484567	-0.124925	-2.03318	-1.40149
-3.2	2.6	-11.6052	34.7885	-3.13118	-15.8603	4.19183
-3.2	2.7	-8.43815	26.1291	-2.45398	-13.5391	1.69785
-3.2	2.8	-6.08271	19.5827	-1.92717	-11.5995	-0.0266175
-3.2	2.9	-4.3383	14.6471	-1.5168	-9.97022	-1.17822
-3.2	3	-3.05258	10.9344	-1.19679	-8.59542	-1.91039
-3.2	3.1	-2.10845	8.14835	-0.9471	-7.42979	-2.33699
-3.2	3.2	-1.41819	6.06244	-0.752103	-6.43571	-2.54357
-3.2	3.3	-0.917317	4.50378	-0.599628	-5.58814	-2.60131
-3.2	3.4	-0.556259	3.34153	-0.48019	-4.86337	-2.55829
-3.2	3.5	-0.298388	2.47619	-0.38642	-4.24175	-2.45036
-3.2	3.6	-0.116393	1.83289	-0.312599	-3.70759	-2.30369
-3.2	3.7	0.0099819	1.35528	-0.254287	-3.24713	-2.13616
-3.2	3.8	0.0957042	1.00105	-0.208044	-2.84989	-1.96118
-3.2	3.9	0.152108	0.738888	-0.171211	-2.5066	-1.78682
-3.2	4	0.187199	0.544957	-0.141727	-2.20929	-1.61886
-3	2.6	-13.2252	38.5138	-4.12514	-17.5236	3.63981
-3	2.7	-9.7061	28.9739	-3.20071	-14.9409	1.12623
-3	2.8	-7.07699	21.747	-2.48697	-12.7845	-0.601541
-3	2.9	-5.11942	16.2891	-1.93574	-10.9731	-1.73916
-3	3	-3.66856	12.1765	-1.50991	-9.44596	-2.44793
-3	3.1	-2.5966	9.08604	-1.18095	-8.15227	-2.84379
-3	3.2	-1.80763	6.7687	-0.926734	-7.05141	-3.01707
-3	3.3	-1.23044	5.03472	-0.730106	-6.11272	-3.03854
-3	3.4	-0.810376	3.73999	-0.577792	-5.31138	-2.95956
-3	3.5	-0.506748	2.77471	-0.459571	-4.62526	-2.81687
-3	3.6	-0.289162	2.05619	-0.367569	-4.0364	-2.63694
-3	3.7	-0.134982	1.52213	-0.29574	-3.53003	-2.43862
-3	3.8	-0.0272394	1.12566	-0.239436	-3.09314	-2.23416
-3	3.9	0.046469	0.83159	-0.195101	-2.71608	-2.03312
-3	4	0.0954813	0.613941	-0.160014	-2.39019	-1.84078
-2.8	2.6	-15.0903	42.7721	-5.39484	-19.2475	3.03948
-2.8	2.7	-11.1519	32.2213	-4.13565	-16.3918	0.541965
-2.8	2.8	-8.19962	24.2167	-3.17408	-14.0082	-1.16522
-2.8	2.9	-5.9938	18.1619	-2.43994	-12.0078	-2.27963
-2.8	3	-4.35196	13.5946	-1.87962	-10.3217	-2.95869
-2.8	3.1	-3.13413	10.157	-1.45197	-8.89502	-3.3241
-2.8	3.2	-2.23381	7.57605	-1.12547	-7.68334	-3.46657
-2.8	3.3	-1.57039	5.64246	-0.875986	-6.64995	-3.45387
-2.8	3.4	-1.08473	4.19651	-0.685057	-5.76967	-3.34294
-2.8	3.5	-0.730555	3.11712	-0.538629	-5.01683	-3.16889
-2.8	3.6	-0.473948	2.31258	-0.426028	-4.37174	-2.95913
-2.8	3.7	-0.289473	1.71382	-0.339137	-3.8178	-2.73258
-2.8	3.8	-0.158014	1.26874	-0.271812	-3.34058	-2.50166
-2.8	3.9	-0.0656197	0.938288	-0.219391	-2.92908	-2.2758
-2.8	4	-0.00163401	0.693408	-0.178351	-2.57396	-2.06054
-2.6	2.6	-17.2352	47.68	-6.76257	-21.0128	2.66948
-2.6	2.7	-12.7945	35.96	-5.12978	-17.8711	0.164561
-2.6	2.8	-9.46202	27.0576	-3.8947	-15.253	-1.55211
-2.6	2.9	-6.96747	20.3157	-2.96132	-13.0574	-2.67046
-2.6	3	-5.10633	15.2241	-2.25646	-11.209	-3.3477
-2.6	3.1	-3.72216	11.388	-1.72431	-9.64626	-3.7047
-2.6	3.2	-2.69582	8.50398	-1.32241	-8.32065	-3.83489
-2.6	3.3	-1.93659	6.34078	-1.01859	-7.19224	-3.80664
-2.6	3.4	-1.37798	4.72124	-0.788532	-6.23145	-3.67672
-2.6	3.5	-0.968323	3.51064	-0.613934	-5.41115	-3.48277
-2.6	3.6	-0.669224	2.60721	-0.481037	-4.7091	-3.25216
-2.6	3.7	-0.451914	1.93403	-0.379513	-4.10694	-3.00434
-2.6	3.8	-0.295091	1.43315	-0.30161	-3.58945	-2.75299
-2.6	3.9	-0.182721	1.06091	-0.241525	-3.14318	-2.50651
-2.6	4	-0.103012	0.784573	-0.194916	-2.75825	-2.27161
-2.4	2.6	-19.6534	53.2934	-7.9937	-22.7929	2.85334
-2.4	2.7	-14.6315	40.2308	-6.01281	-19.3591	0.227416
-2.4	2.8	-10.8601	30.3012	-4.52614	-16.4992	-1.5843
-2.4	2.9	-8.03743	22.7734	-3.412	-14.106	-2.78202
-2.4	3	-5.92852	17.0829	-2.57788	-12.093	-3.51648
-2.4	3.1	-4.35827	12.7911	-1.95361	-10.3941	-3.91488
-2.4	3.2	-3.19169	9.56148	-1.4862	-8.95457	-4.07097
-2.4	3.3	-2.32725	7.136	-1.13583	-7.73128	-4.05837
-2.4	3.4	-1.68865	5.3182	-0.872713	-6.69011	-3.93328
-2.4	3.5	-1.2185	3.9579	-0.674621	-5.8023	-3.73752
-2.4	3.6	-0.873456	2.94174	-0.525007	-5.04363	-3.50035
-2.4	3.7	-0.621077	2.18382	-0.411562	-4.39366	-3.24249
-2.4	3.8	-0.43719	1.61935	-0.325139	-3.83557	-2.97855
-2.4	3.9	-0.30375	1.19953	-0.258943	-3.35501	-2.71817
-2.4	4	-0.207506	0.887677	-0.207922	-2.94109	-2.46884
-2.2	2.6	-22.3067	59.5872	-8.85013	-24.5639	3.86643
-2.2	2.7	-16.636	45.0158	-6.6139	-20.833	0.932954
-2.2	2.8	-12.3784	33.9321	-4.94727	-17.7307	-1.12424
-2.2	2.9	-9.19086	25.5238	-3.70696	-15.1375	-2.51154
-2.2	3	-6.81018	19.1616	-2.78467	-12.9611	-3.39436
-2.2	3.1	-5.03616	14.3591	-2.09892	-11.1262	-3.90216
-2.2	3.2	-3.71724	10.7417	-1.58865	-9.57479	-4.13897
-2.2	3.3	-2.73862	8.02275	-1.2084	-8.25793	-4.1822
-2.2	3.4	-2.01396	5.9829	-0.924424	-7.13836	-4.09385
-2.2	3.5	-1.47914	4.45539	-0.711728	-6.18448	-3.91996
-2.2	3.6	-1.08525	3.31322	-0.551866	-5.37052	-3.69442
-2.2	3.7	-0.79566	2.46071	-0.431194	-4.67381	-3.43995
-2.2	3.8	-0.583238	1.8254	-0.33965	-4.07605	-3.17354
-2.2	3.9	-0.427805	1.35264	-0.269797	-3.5624	-2.90737
-2.2	4	-0.314278	1.00123	-0.216144	-3.11944	-2.64863
-2	2.6	-25.136	66.4472	-9.15072	-26.3008	5.85964
-2	2.7	-18.7679	50.2288	-6.80952	-22.272	2.37944
-2	2.8	-13.9882	37.885	-5.07509	-18.9274	-0.105736
-2	2.9	-10.41	28.516	-3.7911	-16.1378	-1.82292
-2	3	-7.73852	21.4208	-2.84065	-13.8005	-2.95889
-2	3.1	-5.74744	16.0616	-2.1367	-11.8334	-3.65586
-2	3.2	-4.26646	12.0217	-1.61462	-10.1726	-4.03199
-2	3.3	-3.167	8.9829	-1.22666	-8.76632	-4.17709
-2	3.4	-2.3516	6.70186	-0.937597	-7.57057	-4.1579
-2	3.5	-1.74848	4.99231	-0.721505	-6.55329	-4.03097
-2	3.6	-1.30313	3.7135	-0.559329	-5.68569	-3.83465
-2	3.7	-0.974609	2.75845	-0.437055	-4.94392	-3.59713
-2	3.8	-0.732418	2.0465	-0.344364	-4.30815	-3.33842
-2	3.9	-0.554018	1.51655	-0.273665	-3.76195	-3.07309
-2	4	-0.42264	1.12256	-0.219368	-3.29154	-2.811
-1.8	2.6	-28.0763	73.6793	-8.84566	-27.9795	8.77791
-1.8	2.7	-20.9806	55.7212	-6.57791	-23.6536	4.50917
-1.8	2.8	-15.658	42.0465	-4.90324	-20.0744	1.41094
-1.8	2.9	-11.6738	31.662	-3.66592	-17.0939	-0.771583
-1.8	3	-8.69932	23.7939	-2.75084	-14.6019	-2.25818
-1.8	3.1	-6.48224	17.8472	-2.07312	-12.5078	-3.21594
-1.8	3.2	-4.83274	13.3624	-1.57021	-10.7426	-3.78315
-1.8	3.3	-3.6075	9.98691	-1.19605	-9.24976	-4.0664
-1.8	3.4	-2.69816	7.45192	-0.916822	-7.98257	-4.14563
-1.8	3.5	-2.02391	5.55165	-0.707683	-6.90421	-4.08415
-1.8	3.6	-1.52549	4.12959	-0.550365	-5.98586	-3.93212
-1.8	3.7	-1.15671	3.0674	-0.431448	-5.2012	-3.72196
-1.8	3.8	-0.883774	2.27534	-0.341051	-4.52909	-3.47857
-1.8	3.9	-0.681696	1.6858	-0.271895	-3.95214	-3.21993
-1.8	4	-0.531899	1.24755	-0.21861	-3.45589	-2.95884
-1.6	2.6	-31.0698	81.0339	-8.09409	-29.58	12.29
-1.6	2.7	-23.2343	61.2991	-6.04594	-24.9683	7.05045
-1.6	2.8	-17.3576	46.2685	-4.52974	-21.1598	3.22144
-1.6	2.9	-12.96	34.8487	-3.40545	-17.9985	0.484859
-1.6	3	-9.67702	26.1935	-2.57033	-15.3582	-1.41207
-1.6	3.1	-7.22989	19.6494	-1.94876	-13.145	-2.67419
-1.6	3.2	-5.40863	14.7127	-1.48504	-11.2802	-3.46121
-1.6	3.3	-4.05489	10.9964	-1.1381	-9.7054	-3.90201
-1.6	3.4	-3.04982	8.20442	-0.877693	-8.37061	-4.09371
-1.6	3.5	-2.30331	6.11167	-0.681495	-7.23508	-4.10821
-1.6	3.6	-1.7503	4.54524	-0.533036	-6.26856	-4.00666
-1.6	3.7	-1.34034	3.37529	-0.420153	-5.44332	-3.82852
-1.6	3.8	-1.03603	2.50289	-0.333841	-4.73689	-3.60388
-1.6	3.9	-0.809729	1.8537	-0.267428	-4.13101	-3.35446
-1.6	4	-0.641047	1.3712	-0.215967	-3.60992	-3.09574
-1.4	2.6	-34.0614	88.2393	-7.2841	-31.0883	15.8056
-1.4	2.7	-25.4871	66.7535	-5.48794	-26.2042	9.57431
-1.4	2.8	-19.0561	50.3879	-4.14733	-22.1784	5.00609
-1.4	2.9	-14.2457	37.9512	-3.14478	-18.8455	1.71521
-1.4	3	-10.6541	28.5244	-2.39365	-16.0666	-0.590047
-1.4	3.1	-7.97771	21.3956	-1.82973	-13.7405	-2.15237
-1.4	3.2	-5.98453	16.018	-1.40537	-11.7825	-3.15443
-1.4	3.3	-4.50237	11.9697	-1.08517	-10.1311	-3.74893
-1.4	3.4	-3.40102	8.92861	-0.842819	-8.732	-4.04724
-1.4	3.5	-2.58197	6.64912	-0.658749	-7.54291	-4.13451
-1.4	3.6	-1.97443	4.94317	-0.518391	-6.5315	-4.08114
-1.4	3.7	-1.5231	3.66931	-0.410881	-5.66826	-3.93294
-1.4	3.8	-1.18719	2.71966	-0.328113	-4.92978	-3.72541
-1.4	3.9	-0.936482	2.01322	-0.264017	-4.29682	-3.4841
-1.4	4	-0.74878	1.48839	-0.214053	-3.75271	-3.22715
-1.2	2.6	-36.9895	95.0406	-6.89785	-32.498	18.6553
-1.2	2.7	-27.6891	71.8865	-5.2255	-27.356	11.6159
-1.2	2.8	-20.7165	54.2501	-3.97217	-23.1274	6.43405
-1.2	2.9	-15.5021	40.8513	-3.0301	-19.6311	2.68802
-1.2	3	-11.6095	30.6961	-2.32017	-16.7229	0.0435709
-1.2	3.1	-8.70859	23.0174	-1.78384	-14.2914	-1.76636
-1.2	3.2	-6.54769	17.2265	-1.37762	-12.2464	-2.94519
-1.2	3.3	-4.9401	12.8682	-1.06909	-10.523	-3.66395
-1.2	3.4	-3.74458	9.59508	-0.834071	-9.06441	-4.04798
-1.2	3.5	-2.85518	7.14218	-0.654482	-7.82598	-4.19346
-1.2	3.6	-2.19385	5.30737	-0.516769	-6.77245	-4.1757
-1.2	3.7	-1.70138	3.93761	-0.410755	-5.87384	-4.04836
-1.2	3.8	-1.33426	2.91699	-0.328769	-5.10575	-3.8518
-1.2	3.9	-1.05947	2.158	-0.265033	-4.44778	-3.61428
-1.2	4	-0.852956	1.59445	-0.21519	-3.88245	-3.35615
-1	2.6	-39.7668	101.225	-7.21928	-33.8085	20.4301
-1	2.7	-29.774	76.5309	-5.44668	-28.4169	12.8933
-1	2.8	-22.2888	57.7289	-4.1304	-24	7.30971
-1	2.9	-16.6914	43.4504	-3.14667	-20.3507	3.26163
-1	3	-12.5134	32.6341	-2.4078	-17.3207	0.392135
-1	3.1	-9.40012	24.4587	-1.85051	-14.7906	-1.58256
-1	3.2	-7.08116	18.2959	-1.42862	-12.666	-2.87993
-1	3.3	-5.35491	13.6602	-1.10814	-10.8764	-3.67925
-1	3.4	-4.07033	10.1804	-0.863902	-9.36327	-4.11708
-1	3.5	-3.11369	7.57382	-0.677176	-8.07949	-4.29654
-1	3.6	-2.40146	5.62503	-0.533949	-6.98785	-4.29823
-1	3.7	-1.8701	4.17087	-0.423697	-6.05712	-4.18004
-1	3.8	-1.47311	3.08806	-0.338481	-5.26237	-3.9859
-1	3.9	-1.17526	2.28316	-0.272302	-4.58178	-3.74619
-1	4	-0.950706	1.68585	-0.220618	-3.9973	-3.48278
-0.8	2.6	-42.2746	106.621	-8.12127	-34.997	21.2284
-0.8	2.7	-31.657	80.5557	-6.08246	-29.374	13.4423
-0.8	2.8	-23.7082	60.7236	-4.58412	-24.7783	7.65299
-0.8	2.9	-17.7655	45.6738	-3.47332	-20.9884	3.44668
-0.8	3	-13.3305	34.2817	-2.64436	-17.8466	0.46031
-0.8	3.1	-10.0255	25.6779	-2.02245	-15.2282	-1.5982
-0.8	3.2	-7.56377	19.196	-1.55381	-13.0325	-2.95409
-0.8	3.3	-5.73034	14.3237	-1.19932	-11.1838	-3.78981
-0.8	3.4	-4.36527	10.6686	-0.93025	-9.62219	-4.24914
-0.8	3.5	-3.34798	7.93231	-0.725369	-8.29844	-4.43948
-0.8	3.6	-2.58971	5.88782	-0.568874	-7.17368	-4.44445
-0.8	3.7	-2.02264	4.36329	-0.448948	-6.21479	-4.32309
-0.8	3.8	-1.59849	3.22863	-0.356692	-5.39663	-4.12318
-0.8	3.9	-1.27957	2.38567	-0.285412	-4.69638	-3.87569
-0.8	4	-1.03856	1.76041	-0.230043	-4.09545	-3.60364
-0.6	2.6	-44.3803	111.077	-9.18748	-36.0125	21.4972
-0.6	2.7	-33.2401	83.8494	-6.87194	-30.1808	13.5566
-0.6	2.8	-24.9019	63.1549	-5.16658	-25.4279	7.65844
-0.6	2.9	-18.6702	47.4657	-3.90149	-21.5182	3.37583
-0.6	3	-14.0199	35.6005	-2.958	-18.2816	0.340914
-0.6	3.1	-10.554	26.6474	-2.25141	-15.5879	-1.74595
-0.6	3.2	-7.97172	19.908	-1.72041	-13.3325	-3.11665
-0.6	3.3	-6.04832	14.8454	-1.32013	-11.4349	-3.958
-0.6	3.4	-4.61511	11.0507	-1.01757	-9.83286	-4.41486
-0.6	3.5	-3.54663	8.2116	-0.788262	-8.4765	-4.59979
-0.6	3.6	-2.74924	6.09176	-0.614026	-7.32434	-4.59585
-0.6	3.7	-2.15185	4.51203	-0.481257	-6.34255	-4.46362
-0.6	3.8	-1.70454	3.33691	-0.379741	-5.50523	-4.2526
-0.6	3.9	-1.36762	2.46436	-0.301809	-4.7889	-3.99397
-0.6	4	-1.11238	1.81746	-0.241684	-4.17369	-3.71029
-0.4	2.6	-45.9629	114.433	-10.0366	-36.7783	21.6551
-0.4	2.7	-34.4338	86.3081	-7.54855	-30.7878	13.538
-0.4	2.8	-25.8046	64.9544	-5.69087	-25.9119	7.54708
-0.4	2.9	-19.3558	48.7817	-4.2998	-21.9094	3.21678
-0.4	3	-14.5435	36.562	-3.25622	-18.6019	0.160409
-0.4	3.1	-10.9563	27.3497	-2.47221	-15.8527	-1.93159
-0.4	3.2	-8.28283	20.4204	-1.88244	-13.5519	-3.29671
-0.4	3.3	-6.2907	15.2194	-1.43817	-11.6188	-4.12829
-0.4	3.4	-4.80592	11.3233	-1.10302	-9.98762	-4.5733
-0.4	3.5	-3.69846	8.41002	-0.849782	-8.60713	-4.74535
-0.4	3.6	-2.87048	6.23608	-0.658105	-7.43476	-4.72727
-0.4	3.7	-2.25058	4.61688	-0.512701	-6.43655	-4.58296
-0.4	3.8	-1.78548	3.41299	-0.402089	-5.58505	-4.35963
-0.4	3.9	-1.43474	2.51948	-0.317634	-4.85688	-4.08977
-0.4	4	-1.16862	1.85731	-0.252855	-4.23138	-3.79554
-0.2	2.6	-46.938	116.527	-10.5179	-37.233	21.8377
-0.2	2.7	-35.1727	87.8309	-7.96886	-31.1468	13.5425
-0.2	2.8	-26.3651	66.0615	-6.03477	-26.1955	7.46609
-0.2	2.9	-19.7821	49.5864	-4.57024	-22.1378	3.09635
-0.2	3	-14.8707	37.1465	-3.4633	-18.7918	0.0206677
-0.2	3.1	-11.2077	27.7746	-2.62782	-16.0084	-2.06931
-0.2	3.2	-8.47761	20.7293	-1.99773	-13.6821	-3.42819
-0.2	3.3	-6.44293	15.4437	-1.52265	-11.7287	-4.25059
-0.2	3.4	-4.92581	11.4861	-1.16437	-10.0807	-4.68474
-0.2	3.5	-3.79376	8.52824	-0.894021	-8.68595	-4.84549
-0.2	3.6	-2.947	6.3218	-0.6898	-7.50185	-4.81684
-0.2	3.7	-2.31267	4.67898	-0.535291	-6.49384	-4.66282
-0.2	3.8	-1.83638	3.4579	-0.41811	-5.63378	-4.43037
-0.2	3.9	-1.47693	2.55185	-0.328955	-4.8984	-4.15243
-0.2	4	-1.20393	1.88073	-0.260823	-4.26661	-3.85063
0	2.6	-47.2667	117.238	-10.6641	-37.37	21.9376
0	2.7	-35.4221	88.3464	-8.10646	-31.2544	13.5634
0	2.8	-26.5543	66.4349	-6.15185	-26.28	7.44875
0	2.9	-19.9272	49.8556	-4.66444	-22.2086	3.0553
0	3	-14.9815	37.3429	-3.53649	-18.8509	-0.02593
0	3.1	-11.2931	27.9168	-2.68333	-16.0575	-2.11715
0	3.2	-8.544	20.8324	-2.03909	-13.7242	-3.47498
0	3.3	-6.49478	15.5184	-1.55307	-11.7644	-4.29386
0	3.4	-4.96673	11.5402	-1.18651	-10.1113	-4.72429
0	3.5	-3.82639	8.56749	-0.909993	-8.71202	-4.88092
0	3.6	-2.97315	6.3502	-0.701245	-7.52422	-4.84841
0	3.7	-2.33447	4.69949	-0.543444	-6.51334	-4.69177
0	3.8	-1.85379	3.47277	-0.423888	-5.65019	-4.4551
0	3.9	-1.49134	2.56255	-0.333031	-4.9124	-4.17422
0	4	-1.21599	1.88845	-0.263689	-4.27843	-3.86967
0.2	2.6	-46.938	116.527	-10.5179	-37.233	21.8377
0.2	2.7	-35.1727	87.8309	-7.96886	-31.1468	13.5425
0.2	2.8	-26.3651	66.0615	-6.03477	-26.1955	7.46609
0.2	2.9	-19.7821	49.5864	-4.57024	-22.1378	3.09635
0.2	3	-14.8707	37.1465	-3.4633	-18.7918	0.0206677
0.2	3.1	-11.2077	27.7746	-2.62782	-16.0084	-2.06931
0.2	3.2	-8.47761	20.7293	-1.99773	-13.6821	-3.42819
0.2	3.3	-6.44293	15.4437	-1.52265	-11.7287	-4.25059
0.2	3.4	-4.92581	11.4861	-1.16437	-10.0807	-4.68474
0.2	3.5	-3.79376	8.52824	-0.894021	-8.68595	-4.84549
0.2	3.6	-2.947	6.3218	-0.6898	-7.50185	-4.81684
0.2	3.7	-2.31267	4.67898	-0.535291	-6.49384	-4.66282
0.2	3.8	-1.83638	3.4579	-0.41811	-5.63378	-4.43037
0.2	3.9	-1.47693	2.55185	-0.328955	-4.8984	-4.15243
0.2	4	-1.20393	1.88073	-0.260823	-4.26661	-3.85063
0.4	2.6	-45.9629	114.433	-10.0366	-36.7783	21.6551
0.4	2.7	-34.4338	86.3081	-7.54855	-30.7878	13.538
0.4	2.8	-25.8046	64.9544	-5.69087	-25.9119	7.54708
0.4	2.9	-19.3558	48.7817	-4.2998	-21.9094	3.21678
0.4	3	-14.5435	36.562	-3.25622	-18.6019	0.160409
0.4	3.1	-10.9563	27.3497	-2.47221	-15.8527	-1.93159
0.4	3.2	-8.28283	20.4204	-1.88244	-13.5519	-3.29671
0.4	3.3	-6.2907	15.2194	-1.43817	-11.6188	-4.12829
0.4	3.4	-4.80592	11.3233	-1.10302	-9.98762	-4.5733
0.4	3.5	-3.69846	8.41002	-0.849782	-8.60713	-4.74535
0.4	3.6	-2.87048	6.23608	-0.658105	-7.43476	-4.72727
0.4	3.7	-2.25058	4.61688	-0.512701	-6.43655	-4.58296
0.4	3.8	-1.78548	3.41299	-0.402089	-5.58505	-4.35963
0.4	3.9	-1.43474	2.51948	-0.317634	-4.85688	-4.08977
0.4	4	-1.16862	1.85731	-0.252855	-4.23138	-3.79554
0.6	2.6	-44.3803	111.077	-9.18748	-36.0125	21.4972
0.6	2.7	-33.2401	83.8494	-6.87194	-30.1808	13.5566
0.6	2.8	-24.9019	63.1549	-5.16658	-25.4279	7.65844
0.6	2.9	-18.6702	47.4657	-3.90149	-21.5182	3.37583
0.6	3	-14.0199	35.6005	-2.958	-18.2816	0.340914
0.6	3.1	-10.554	26.6474	-2.25141	-15.5879	-1.74595
0.6	3.2	-7.97172	19.908	-1.72041	-13.3325	-3.11665
0.6	3.3	-6.04832	14.8454	-1.32013	-11.4349	-3.958
0.6	3.4	-4.61511	11.0507	-1.01757	-9.83286	-4.41486
0.6	3.5	-3.54663	8.2116	-0.788262	-8.4765	-4.59979
0.6	3.6	-2.74924	6.09176	-0.614026	-7.32434	-4.59585
0.6	3.7	-2.15185	4.51203	-0.481257	-6.34255	-4.46362
0.6	3.8	-1.70454	3.33691	-0.379741	-5.50523	-4.2526
0.6	3.9	-1.36762	2.46436	-0.301809	-4.7889	-3.99397
0.6	4	-1.11238	1.81746	-0.241684	-4.17369	-3.71029
0.8	2.6	-42.2746	106.621	-8.12127	-34.997	21.2284
0.8	2.7	-31.657	80.5557	-6.08246	-29.374	13.4423
0.8	2.8	-23.7082	60.7236	-4.58412	-24.7783	7.65299
0.8	2.9	-17.7655	45.6738	-3.47332	-20.9884	3.44668
0.8	3	-13.3305	34.2817	-2.64436	-17.8466	0.46031
0.8	3.1	-10.0255	25.6779	-2.02245	-15.2282	-1.5982
0.8	3.2	-7.56377	19.196	-1.55381	-13.0325	-2.95409
0.8	3.3	-5.73034	14.3237	-1.19932	-11.1838	-3.78981
0.8	3.4	-4.36527	10.6686	-0.93025	-9.62219	-4.24914
0.8	3.5	-3.34798	7.93231	-0.725369	-8.29844	-4.43948
0.8	3.6	-2.58971	5.88782	-0.568874	-7.17368	-4.44445
0.8	3.7	-2.02264	4.36329	-0.448948	-6.21479	-4.32309
0.8	3.8	-1.59849	3.22863	-0.356692	-5.39663	-4.12318
0.8	3.9	-1.27957	2.38567	-0.285412	-4.69638	-3.87569
0.8	4	-1.03856	1.76041	-0.230043	-4.09545	-3.60364
1	2.6	-39.7668	101.225	-7.21928	-33.8085	20.4301
1	2.7	-29.774	76.5309	-5.44668	-28.4169	12.8933
1	2.8	-22.2888	57.7289	-4.1304	-24	7.30971
1	2.9	-16.6914	43.4504	-3.14667	-20.3507	3.26163
1	3	-12.5134	32.6341	-2.4078	-17.3207	0.392135
1	3.1	-9.40012	24.4587	-1.85051	-14.7906	-1.58256
1	3.2	-7.08116	18.2959	-1.42862	-12.666	-2.87993
1	3.3	-5.35491	13.6602	-1.10814	-10.8764	-3.67925
1	3.4	-4.07033	10.1804	-0.863902	-9.36327	-4.11708
1	3.5	-3.11369	7.57382	-0.677176	-8.07949	-4.29654
1	3.6	-2.40146	5.62503	-0.533949	-6.98785	-4.29823
1	3.7	-1.8701	4.17087	-0.423697	-6.05712	-4.18004
1	3.8	-1.47311	3.08806	-0.338481	-5.26237	-3.9859
1	3.9	-1.17526	2.28316	-0.272302	-4.58178	-3.74619
1	4	-0.950706	1.68585	-0.220618	-3.9973	-3.48278
1.2	2.6	-36.9895	95.0406	-6.89785	-32.498	18.6553
1.2	2.7	-27.6891	71.8865	-5.2255	-27.356	11.6159
1.2	2.8	-20.7165	54.2501	-3.97217	-23.1274	6.43405
1.2	2.9	-15.5021	40.8513	-3.0301	-19.6311	2.68802
1.2	3	-11.6095	30.6961	-2.32017	-16.7229	0.0435709
1.2	3.1	-8.70859	23.0174	-1.78384	-14.2914	-1.76636
1.2	3.2	-6.54769	17.2265	-1.37762	-12.2464	-2.94519
1.2	3.3	-4.9401	12.8682	-1.06909	-10.523	-3.66395
1.2	3.4	-3.74458	9.59508	-0.834071	-9.06441	-4.04798
1.2	3.5	-2.85518	7.14218	-0.654482	-7.82598	-4.19346
1.2	3.6	-2.19385	5.30737	-0.516769	-6.77245	-4.1757
1.2	3.7	-1.70138	3.93761	-0.410755	-5.87384	-4.04836
1.2	3.8	-1.33426	2.91699	-0.328769	-5.10575	-3.8518
1.2	3.9	-1.05947	2.158	-0.265033	-4.44778	-3.61428
1.2	4	-0.852956	1.59445	-0.21519	-3.88245	-3.35615
1.4	2.6	-34.0614	88.2393	-7.2841	-31.0883	15.8056
1.4	2.7	-25.4871	66.7535	-5.48794	-26.2042	9.57431
1.4	2.8	-19.0561	50.3879	-4.14733	-22.1784	5.00609
1.4	2.9	-14.2457	37.9512	-3.14478	-18.8455	1.71521
1.4	3	-10.6541	28.5244	-2.39365	-16.0666	-0.590047
1.4	3.1	-7.97771	21.3956	-1.82973	-13.7405	-2.15237
1.4	3.2	-5.98453	16.018	-1.40537	-11.7825	-3.15443
1.4	3.3	-4.50237	11.9697	-1.08517	-10.1311	-3.74893
1.4	3.4	-3.40102	8.92861	-0.842819	-8.732	-4.04724
1.4	3.5	-2.58197	6.64912	-0.658749	-7.54291	-4.13451
1.4	3.6	-1.97443	4.94317	-0.518391	-6.5315	-4.08114
1.4	3.7	-1.5231	3.66931	-0.410881	-5.66826	-3.93294
1.4	3.8	-1.18719	2.71966	-0.328113	-4.92978	-3.72541
1.4	3.9	-0.936482	2.01322	-0.264017	-4.29682	-3.4841
1.4	4	-0.74878	1.48839	-0.214053	-3.75271	-3.22715
1.6	2.6	-31.0698	81.0339	-8.09409	-29.58	12.29
1.6	2.7	-23.2343	61.2991	-6.04594	-24.9683	7.05045
1.6	2.8	-17.3576	46.2685	-4.52974	-21.1598	3.22144
1.6	2.9	-12.96	34.8487	-3.40545	-17.9985	0.484859
1.6	3	-9.67702	26.1935	-2.57033	-15.3582	-1.41207
1.6	3.1	-7.22989	19.6494	-1.94876	-13.145	-2.67419
1.6	3.2	-5.40863	14.7127	-1.48504	-11.2802	-3.46121
1.6	3.3	-4.05489	10.9964	-1.1381	-9.7054	-3.90201
1.6	3.4	-3.04982	8.20442	-0.877693	-8.37061	-4.09371
1.6	3.5	-2.30331	6.11167	-0.681495	-7.23508	-4.10821
1.6	3.6	-1.7503	4.54524	-0.533036	-6.26856	-4.00666
1.6	3.7	-1.34034	3.37529	-0.420153	-5.44332	-3.82852
1.6	3.8	-1.03603	2.50289	-0.333841	-4.73689	-3.60388
1.6	3.9	-0.809729	1.8537	-0.267428	-4.13101	-3.35446
1.6	4	-0.641047	1.3712	-0.215967	-3.60992	-3.09574
1.8	2.6	-28.0763	73.6793	-8.84566	-27.9795	8.77791
1.8	2.7	-20.9806	55.7212	-6.57791	-23.6536	4.50917
1.8	2.8	-15.658	42.0465	-4.90324	-20.0744	1.41094
1.8	2.9	-11.6738	31.662	-3.66592	-17.0939	-0.771583
1.8	3	-8.69932	23.7939	-2.75084	-14.6019	-2.25818
1.8	3.1	-6.48224	17.8472	-2.07312	-12.5078	-3.21594
1.8	3.2	-4.83274	13.3624	-1.57021	-10.7426	-3.78315
1.8	3.3	-3.6075	9.98691	-1.19605	-9.24976	-4.0664
1.8	3.4	-2.69816	7.45192	-0.916822	-7.98257	-4.14563
1.8	3.5	-2.02391	5.55165	-0.707683	-6.90421	-4.08415
1.8	3.6	-1.52549	4.12959	-0.550365	-5.98586	-3.93212
1.8	3.7	-1.15671	3.0674	-0.431448	-5.2012	-3.72196
1.8	3.8	-0.883774	2.27534	-0.341051	-4.52909	-3.47857
1.8	3.9	-0.681696	1.6858	-0.271895	-3.95214	-3.21993
1.8	4	-0.531899	1.24755	-0.21861	-3.45589	-2.95884
2	2.6	-25.136	66.4472	-9.15072	-26.3008	5.85964
2	2.7	-18.7679	50.2288	-6.80952	-22.272	2.37944
2	2.8	-13.9882	37.885	-5.07509	-18.9274	-0.105736
2	2.9	-10.41	28.516	-3.7911	-16.1378	-1.82292
2	3	-7.73852	21.4208	-2.84065	-13.8005	-2.95889
2	3.1	-5.74744	16.0616	-2.1367	-11.8334	-3.65586
2	3.2	-4.26646	12.0217	-1.61462	-10.1726	-4.03199
2	3.3	-3.167	8.9829	-1.22666	-8.76632	-4.17709
2	3.4	-2.3516	6.70186	-0.937597	-7.57057	-4.1579
2	3.5	-1.74848	4.99231	-0.721505	-6.55329	-4.03097
2	3.6	-1.30313	3.7135	-0.559329	-5.68569	-3.83465
2	3.7	-0.974609	2.75845	-0.437055	-4.94392	-3.59713
2	3.8	-0.732418	2.0465	-0.344364	-4.30815	-3.33842
2	3.9	-0.554018	1.51655	-0.273665	-3.76195	-3.07309
2	4	-0.42264	1.12256	-0.219368	-3.29154	-2.811
2.2	2.6	-22.3067	59.5872	-8.85013	-24.5639	3.86643
2.2	2.7	-16.636	45.0158	-6.6139	-20.833	0.932954
2.2	2.8	-12.3784	33.9321	-4.94727	-17.7307	-1.12424
2.2	2.9	-9.19086	25.5238	-3.70696	-15.1375	-2.51154
2.2	3	-6.81018	19.1616	-2.78467	-12.9611	-3.39436
2.2	3.1	-5.03616	14.3591	-2.09892	-11.1262	-3.90216
2.2	3.2	-3.71724	10.7417	-1.58865	-9.57479	-4.13897
2.2	3.3	-2.73862	8.02275	-1.2084	-8.25793	-4.1822
2.2	3.4	-2.01396	5.9829	-0.924424	-7.13836	-4.09385
2.2	3.5	-1.47914	4.45539	-0.711728	-6.18448	-3.91996
2.2	3.6	-1.08525	3.31322	-0.551866	-5.37052	-3.69442
2.2	3.7	-0.79566	2.46071	-0.431194	-4.67381	-3.43995
2.2	3.8	-0.583238	1.8254	-0.33965	-4.07605	-3.17354
2.2	3.9	-0.427805	1.35264	-0.269797	-3.5624	-2.90737
2.2	4	-0.314278	1.00123	-0.216144	-3.11944	-2.64863
2.4	2.6	-19.6534	53.2934	-7.9937	-22.7929	2.85334
2.4	2.7	-14.6315	40.2308	-6.01281	-19.3591	0.227416
2.4	2.8	-10.8601	30.3012	-4.52614	-16.4992	-1.5843
2.4	2.9	-8.03743	22.7734	-3.412	-14.106	-2.78202
2.4	3	-5.92852	17.0829	-2.57788	-12.093	-3.51648
2.4	3.1	-4.35827	12.7911	-1.95361	-10.3941	-3.91488
2.4	3.2	-3.19169	9.56148	-1.4862	-8.95457	-4.07097
2.4	3.3	-2.32725	7.136	-1.13583	-7.73128	-4.05837
2.4	3.4	-1.68865	5.3182	-0.872713	-6.69011	-3.93328
2.4	3.5	-1.2185	3.9579	-0.674621	-5.8023	-3.73752
2.4	3.6	-0.873456	2.94174	-0.525007	-5.04363	-3.50035
2.4	3.7	-0.621077	2.18382	-0.411562	-4.39366	-3.24249
2.4	3.8	-0.43719	1.61935	-0.325139	-3.83557	-2.97855
2.4	3.9	-0.30375	1.19953	-0.258943	-3.35501	-2.71817
2.4	4	-0.207506	0.887677	-0.207922	-2.94109	-2.46884
2.6	2.6	-17.2352	47.68	-6.76257	-21.0128	2.66948
2.6	2.7	-12.7945	35.96	-5.12978	-17.8711	0.164561
2.6	2.8	-9.46202	27.0576	-3.8947	-15.253	-1.55211
2.6	2.9	-6.96747	20.3157	-2.96132	-13.0574	-2.67046
2.6	3	-5.10633	15.2241	-2.25646	-11.209	-3.3477
2.6	3.1	-3.72216	11.388	-1.72431	-9.64626	-3.7047
2.6	3.2	-2.69582	8.50398	-1.32241	-8.32065	-3.83489
2.6	3.3	-1.93659	6.34078	-1.01859	-7.19224	-3.80664
2.6	3.4	-1.37798	4.72124	-0.788532	-6.23145	-3.67672
2.6	3.5	-0.968323	3.51064	-0.613934	-5.41115	-3.48277
2.6	3.6	-0.669224	2.60721	-0.481037	-4.7091	-3.25216
2.6	3.7	-0.451914	1.93403	-0.379513	-4.10694	-3.00434
2.6	3.8	-0.295091	1.43315	-0.30161	-3.58945	-2.75299
2.6	3.9	-0.182721	1.06091	-0.241525	-3.14318	-2.50651
2.6	4	-0.103012	0.784573	-0.194916	-2.75825	-2.27161
2.8	2.6	-15.0903	42.7721	-5.39484	-19.2475	3.03948
2.8	2.7	-11.1519	32.2213	-4.13565	-16.3918	0.541965
2.8	2.8	-8.19962	24.2167	-3.17408	-14.0082	-1.16522
2.8	2.9	-5.9938	18.1619	-2.43994	-12.0078	-2.27963
2.8	3	-4.35196	13.5946	-1.87962	-10.3217	-2.95869
2.8	3.1	-3.13413	10.157	-1.45197	-8.89502	-3.3241
2.8	3.2	-2.23381	7.57605	-1.12547	-7.68334	-3.46657
2.8	3.3	-1.57039	5.64246	-0.875986	-6.64995	-3.45387
2.8	3.4	-1.08473	4.19651	-0.685057	-5.76967	-3.34294
2.8	3.5	-0.730555	3.11712	-0.538629	-5.01683	-3.16889
2.8	3.6	-0.473948	2.31258	-0.426028	-4.37174	-2.95913
2.8	3.7	-0.289473	1.71382	-0.339137	-3.8178	-2.73258
2.8	3.8	-0.158014	1.26874	-0.271812	-3.34058	-2.50166
2.8	3.9	-0.0656197	0.938288	-0.219391	-2.92908	-2.2758
2.8	4	-0.00163401	0.693408	-0.178351	-2.57396	-2.06054
3	2.6	-13.2252	38.5138	-4.12514	-17.5236	3.63981
3	2.7	-9.7061	28.9739	-3.20071	-14.9409	1.12623
3	2.8	-7.07699	21.747	-2.48697	-12.7845	-0.601541
3	2.9	-5.11942	16.2891	-1.93574	-10.9731	-1.73916
3	3	-3.66856	12.1765	-1.50991	-9.44596	-2.44793
3	3.1	-2.5966	9.08604	-1.18095	-8.15227	-2.84379
3	3.2	-1.80763	6.7687	-0.926734	-7.05141	-3.01707
3	3.3	-1.23044	5.03472	-0.730106	-6.11272	-3.03854
3	3.4	-0.810376	3.73999	-0.577792	-5.31138	-2.95956
3	3.5	-0.506748	2.77471	-0.459571	-4.62526	-2.81687
3	3.6	-0.289162	2.05619	-0.367569	-4.0364	-2.63694
3	3.7	-0.134982	1.52213	-0.29574	-3.53003	-2.43862
3	3.8	-0.0272394	1.12566	-0.239436	-3.09314	-2.23416
3	3.9	0.046469	0.83159	-0.195101	-2.71608	-2.03312
3	4	0.0954813	0.613941	-0.160014	-2.39019	-1.84078
3.2	2.6	-11.6052	34.7885	-3.13118	-15.8603	4.19183
3.2	2.7	-8.43815	26.1291	-2.45398	-13.5391	1.69785
3.2	2.8	-6.08271	19.5827	-1.92717	-11.5995	-0.0266175
3.2	2.9	-4.3383	14.6471	-1.5168	-9.97022	-1.17822
3.2	3	-3.05258	10.9344	-1.19679	-8.59542	-1.91039
3.2	3.1	-2.10845	8.14835	-0.9471	-7.42979	-2.33699
3.2	3.2	-1.41819	6.06244	-0.752103	-6.43571	-2.54357
3.2	3.3	-0.917317	4.50378	-0.599628	-5.58814	-2.60131
3.2	3.4	-0.556259	3.34153	-0.48019	-4.86337	-2.55829
3.2	3.5	-0.298388	2.47619	-0.38642	-4.24175	-2.45036
3.2	3.6	-0.116393	1.83289	-0.312599	-3.70759	-2.30369
3.2	3.7	0.0099819	1.35528	-0.254287	-3.24713	-2.13616
3.2	3.8	0.0957042	1.00105	-0.208044	-2.84989	-1.96118
3.2	3.9	0.152108	0.738888	-0.171211	-2.5066	-1.78682
3.2	4	0.187199	0.544957	-0.141727	-2.20929	-1.61886
3.4	2.6	-10.1718	31.4443	-2.49133	-14.2789	4.50227
3.4	2.7	-7.30767	23.576	-1.95459	-12.2034	2.11035
3.4	2.8	-5.19184	17.6415	-1.5396	-10.4694	0.440717
3.4	2.9	-3.63526	13.176	-1.21739	-9.01152	-0.688135
3.4	3	-2.49572	9.82282	-0.966348	-7.78102	-1.42028
3.4	3.1	-1.66491	7.31089	-0.770218	-6.73554	-1.85978
3.4	3.2	-1.0632	5.43303	-0.616573	-5.84406	-2.09079
3.4	3.3	-0.630876	4.03163	-0.495863	-5.08289	-2.17801
3.4	3.4	-0.323071	2.98802	-0.400742	-4.43088	-2.16667
3.4	3.5	-0.106661	2.21196	-0.325536	-3.87109	-2.09132
3.4	3.6	0.0429445	1.63566	-0.265855	-3.3889	-1.97616
3.4	3.7	0.143719	1.20817	-0.218305	-2.97323	-1.83965
3.4	3.8	0.209411	0.891669	-0.180253	-2.61393	-1.6931
3.4	3.9	0.249749	0.657586	-0.149656	-2.30289	-1.54522
3.4	4	0.272045	0.484567	-0.124925	-2.03318	-1.40149
3.6	2.6	-8.84889	28.3295	-2.17307	-12.7913	4.51621
3.6	2.7	-6.26908	21.2034	-1.68524	-10.9461	2.30293
3.6	2.8	-4.37545	15.8418	-1.31632	-9.40274	0.747286
3.6	2.9	-2.99259	11.8151	-1.03508	-8.10603	-0.318618
3.6	3	-1.98732	8.79766	-0.8192	-7.00963	-1.01849
3.6	3.1	-1.26091	6.54093	-0.652426	-6.07655	-1.44895
3.6	3.2	-0.740104	4.85623	-0.522847	-5.28192	-1.68863
3.6	3.3	-0.370475	3.60034	-0.421595	-4.60147	-1.79319
3.6	3.4	-0.111328	2.66626	-0.342043	-4.0182	-1.80531
3.6	3.5	0.067259	1.97231	-0.279199	-3.51636	-1.75599
3.6	3.6	0.187062	1.4573	-0.229277	-3.08404	-1.66895
3.6	3.7	0.264736	1.07575	-0.189397	-2.71048	-1.55938
3.6	3.8	0.312152	0.793476	-0.15736	-2.38723	-1.43896
3.6	3.9	0.337913	0.584825	-0.131472	-2.10683	-1.31556
3.6	4	0.34855	0.430699	-0.110433	-1.86332	-1.1945
3.8	2.6	-7.5793	25.3189	-2.06454	-11.402	4.27301
3.8	2.7	-5.28398	18.9201	-1.57332	-9.76981	2.29294
3.8	2.8	-3.61011	14.1163	-1.2105	-8.40505	0.890641
3.8	2.9	-2.39545	10.5164	-0.939958	-7.25679	-0.0758292
3.8	3	-1.51919	7.82333	-0.736401	-6.28441	-0.716657
3.8	3.1	-0.891828	5.81212	-0.581928	-5.45776	-1.11939
3.8	3.2	-0.447188	4.31197	-0.463726	-4.75151	-1.35045
3.8	3.3	-0.135977	3.1954	-0.372549	-4.14693	-1.46006
3.8	3.4	0.0782463	2.36543	-0.301663	-3.62759	-1.48559
3.8	3.5	0.221869	1.74905	-0.246116	-3.1806	-1.4558
3.8	3.6	0.314705	1.29188	-0.20226	-2.79463	-1.39031
3.8	3.7	0.371399	0.953429	-0.167362	-2.46069	-1.30323
3.8	3.8	0.402325	0.703094	-0.139391	-2.17127	-1.20525
3.8	3.9	0.415084	0.518115	-0.116804	-1.91986	-1.10346
3.8	4	0.415393	0.38151	-0.0984392	-1.70079	-1.00233
4	2.6	-6.33514	22.3341	-2.03319	-10.1086	3.85719
4	2.7	-4.33513	16.6703	-1.52894	-8.67529	2.1309
4	2.8	-2.88394	12.426	-1.1613	-7.47556	0.905156
4	2.9	-1.83714	9.25042	-0.890911	-6.46466	0.057711
4	3	-1.08778	6.87807	-0.690317	-5.60843	-0.508456
4	3.1	-0.556393	5.10764	-0.540199	-4.87865	-0.867595
4	3.2	-0.18443	3.78868	-0.426867	-4.25534	-1.07796
4	3.3	0.0718444	2.80756	-0.340556	-3.72068	-1.18183
4	3.4	0.244078	2.07813	-0.274227	-3.26108	-1.2131
4	3.5	0.355749	1.53664	-0.222799	-2.86468	-1.1951
4	3.6	0.424274	1.13523	-0.182556	-2.52203	-1.14508
4	3.7	0.462178	0.838013	-0.150782	-2.22504	-1.07563
4	3.8	0.478484	0.618174	-0.125471	-1.96713	-0.995943
4	3.9	0.479925	0.455648	-0.105129	-1.74255	-0.91211
4	4	0.471277	0.3356	-0.0886516	-1.54689	-0.828667
4.2	2.6	-5.12347	19.3585	-1.97817	-8.90589	3.35096
4.2	2.7	-3.42656	14.4411	-1.48009	-7.65797	1.87651
4.2	2.8	-2.20017	10.7605	-1.1175	-6.61176	0.831029
4.2	2.9	-1.32056	8.00921	-0.851674	-5.72876	0.108221
4.2	3	-0.695667	5.95462	-0.655359	-4.9792	-0.375605
4.2	3.1	-0.256939	4.42274	-0.509278	-4.34012	-0.683604
4.2	3.2	0.0463867	3.28193	-0.399718	-3.7931	-0.864494
4.2	3.3	0.251028	2.43269	-0.316876	-3.32347	-0.956621
4.2	3.4	0.384666	1.80154	-0.253697	-2.91912	-0.986604
4.2	3.5	0.467525	1.3329	-0.20508	-2.56948	-0.974142
4.2	3.6	0.514332	0.985379	-0.167325	-2.26679	-0.934405
4.2	3.7	0.535721	0.727962	-0.137725	-2.00391	-0.877956
4.2	3.8	0.53952	0.537371	-0.114298	-1.77515	-0.812556
4.2	3.9	0.531358	0.396384	-0.095585	-1.57582	-0.743661
4.2	4	0.515257	0.292179	-0.0805022	-1.40175	-0.674816
4.4	2.6	-3.97803	16.4294	-1.8531	-7.7895	2.80877
4.4	2.7	-2.5799	12.2578	-1.38965	-6.71513	1.57309
4.4	2.8	-1.57335	9.13608	-1.05014	-5.81152	0.701069
4.4	2.9	-0.855331	6.80303	-0.800057	-5.04748	0.100156
4.4	3	-0.348535	5.06161	-0.614783	-4.39674	-0.29845
4.4	3.1	0.00292447	3.76201	-0.476679	-3.84125	-0.552992
4.4	3.2	0.24181	2.79353	-0.37306	-3.36492	-0.70264
4.4	3.3	0.399304	2.07258	-0.294771	-2.95526	-0.778139
4.4	3.4	0.498369	1.53641	-0.235176	-2.60123	-0.801634
4.4	3.5	0.555777	1.13803	-0.189442	-2.29491	-0.790546
4.4	3.6	0.583756	0.8423	-0.154045	-2.02895	-0.756944
4.4	3.7	0.59119	0.623021	-0.126401	-1.79747	-0.709656
4.4	3.8	0.584627	0.460469	-0.104615	-1.59582	-0.655342
4.4	3.9	0.568716	0.340088	-0.087287	-1.41969	-0.59817
4.4	4	0.546793	0.250996	-0.0733847	-1.26529	-0.540888
4.6	2.6	-2.93971	13.6201	-1.65938	-6.75789	2.26308
4.6	2.7	-1.82227	10.1706	-1.25326	-5.84503	1.25003
4.6	2.8	-1.02014	7.58857	-0.95258	-5.07443	0.541417
4.6	2.9	-0.451904	5.65681	-0.729031	-4.41915	0.0567225
4.6	3	-0.0547577	4.21315	-0.562073	-3.86033	-0.264015
4.6	3.1	0.217421	3.13531	-0.436777	-3.38202	-0.466069
4.6	3.2	0.398962	2.33137	-0.34225	-2.97028	-0.582195
4.6	3.3	0.514994	1.73225	-0.270527	-2.61495	-0.638238
4.6	3.4	0.584028	1.28607	-0.215758	-2.30734	-0.652997
4.6	3.5	0.619739	0.954136	-0.173645	-2.04042	-0.640187
4.6	3.6	0.632045	0.707399	-0.141023	-1.80823	-0.609812
4.6	3.7	0.628248	0.524092	-0.115547	-1.60584	-0.56905
4.6	3.8	0.613604	0.388018	-0.0954854	-1.42899	-0.522855
4.6	3.9	0.591883	0.287073	-0.0795544	-1.2742	-0.474795
4.6	4	0.565772	0.212249	-0.0667945	-1.13823	-0.426999
4.8	2.6	-2.04386	11.0153	-1.42438	-5.81546	1.73158
4.8	2.7	-1.176	8.23844	-1.08629	-5.05009	0.926063
4.8	2.8	-0.55706	6.1562	-0.832897	-4.39937	0.366871
4.8	2.9	-0.121135	4.59652	-0.642334	-3.84445	-0.0114021
4.8	3	0.180504	3.42937	-0.498508	-3.36938	-0.258016
4.8	3.1	0.384055	2.55666	-0.389529	-2.96062	-0.409433
4.8	3.2	0.516354	1.90467	-0.306603	-2.60776	-0.493343
4.8	3.3	0.59724	1.41791	-0.243205	-2.30215	-0.530203
4.8	3.4	0.641406	1.05484	-0.194477	-2.03683	-0.535055
4.8	3.5	0.659544	0.784221	-0.156803	-1.80606	-0.5191
4.8	3.6	0.6596	0.582636	-0.12749	-1.60475	-0.490001
4.8	3.7	0.64739	0.432571	-0.104524	-1.42853	-0.453088
4.8	3.8	0.6269	0.32096	-0.0863987	-1.27455	-0.413088
4.8	3.9	0.601257	0.237987	-0.071986	-1.13915	-0.371891
4.8	4	0.572611	0.176343	-0.0604345	-1.02033	-0.331809
5	2.6	-1.30885	8.68745	-1.1802	-4.96569	1.23271
5	2.7	-0.654994	6.51021	-0.909752	-4.33023	0.615234
5	2.8	-0.190608	4.87485	-0.704583	-3.78788	0.191777
5	2.9	0.133945	3.64764	-0.548461	-3.32294	-0.0898228
5	3	0.3557	2.72742	-0.429285	-2.92278	-0.268942
5	3.1	0.502317	2.03796	-0.338008	-2.57688	-0.374611
5	3.2	0.594347	1.52173	-0.26785	-2.27706	-0.428833
5	3.3	0.647051	1.13557	-0.213702	-2.01646	-0.447533
5	3.4	0.671677	0.846878	-0.171728	-1.78955	-0.442719
5	3.5	0.676503	0.631174	-0.139033	-1.5914	-0.422756
5	3.6	0.667741	0.470105	-0.113421	-1.41769	-0.393269
5	3.7	0.649642	0.349932	-0.0932371	-1.26587	-0.359529
5	3.8	0.62557	0.260313	-0.0772309	-1.13246	-0.323807
5	3.9	0.597868	0.193514	-0.0644601	-1.01486	-0.287936
5	4	0.568196	0.14375	-0.0541924	-0.911415	-0.253661

## Sheet: benzene_4-pyridone
x	z	Elec	Exch	Ind	Disp	Total
-5	2.6	-1.25641	9.95814	-1.89354	-5.39286	1.41532
-5	2.7	-0.436869	7.46952	-1.53121	-4.69927	0.802171
-5	2.8	0.14807	5.59703	-1.24706	-4.10749	0.390546
-5	2.9	0.558791	4.18968	-1.02263	-3.60012	0.125733
-5	3	0.840392	3.13297	-0.844174	-3.16312	-0.0339298
-5	3.1	1.0274	2.34045	-0.701398	-2.786	-0.119542
-5	3.2	1.14484	1.74644	-0.58651	-2.45906	-0.154286
-5	3.3	1.21206	1.30223	-0.493563	-2.17537	-0.154637
-5	3.4	1.24286	0.970096	-0.417985	-1.92858	-0.133613
-5	3.5	1.24768	0.721979	-0.356229	-1.71315	-0.0997189
-5	3.6	1.23431	0.536814	-0.305505	-1.52477	-0.0591478
-5	3.7	1.20855	0.398738	-0.263624	-1.35941	-0.0157478
-5	3.8	1.17439	0.295913	-0.228852	-1.2146	0.0268455
-5	3.9	1.13496	0.219393	-0.199813	-1.08732	0.0672212
-5	4	1.09247	0.162498	-0.175407	-0.975155	0.104409
-4.8	2.6	-2.00342	12.4513	-2.16118	-6.28762	1.99903
-4.8	2.7	-0.941815	9.3201	-1.72984	-5.45846	1.18999
-4.8	2.8	-0.182075	6.96881	-1.39622	-4.75272	0.637796
-4.8	2.9	0.353754	5.20509	-1.13602	-4.15057	0.272258
-4.8	3	0.724275	3.88358	-0.931422	-3.63487	0.0415649
-4.8	3.1	0.97322	2.89445	-0.769317	-3.19088	-0.0925282
-4.8	3.2	1.13377	2.15505	-0.639961	-2.80803	-0.159163
-4.8	3.3	1.22992	1.60287	-0.536053	-2.47674	-0.180012
-4.8	3.4	1.2798	1.191	-0.452074	-2.18912	-0.170393
-4.8	3.5	1.29668	0.884184	-0.383801	-1.9393	-0.142238
-4.8	3.6	1.29032	0.655766	-0.327987	-1.7214	-0.1033
-4.8	3.7	1.26798	0.485895	-0.282096	-1.53102	-0.0592415
-4.8	3.8	1.23499	0.359666	-0.244147	-1.36413	-0.0136291
-4.8	3.9	1.19501	0.265997	-0.212578	-1.21802	0.0304011
-4.8	4	1.15087	0.196538	-0.186148	-1.08969	0.0715762
-4.6	2.6	-2.90392	15.1955	-2.39656	-7.27407	2.62096
-4.6	2.7	-1.56383	11.3573	-1.90141	-6.29074	1.60128
-4.6	2.8	-0.602944	8.47825	-1.52329	-5.46047	0.891548
-4.6	2.9	0.0776181	6.32192	-1.2317	-4.75407	0.413765
-4.6	3	0.551439	4.7084	-1.00469	-4.15048	0.104668
-4.6	3.1	0.873921	3.5029	-0.826335	-3.63345	-0.0829666
-4.6	3.2	1.08578	2.60314	-0.685	-3.18901	-0.185091
-4.6	3.3	1.21751	1.93243	-0.57211	-2.80517	-0.227344
-4.6	3.4	1.29161	1.4331	-0.481274	-2.47327	-0.229842
-4.6	3.5	1.32452	1.06177	-0.407691	-2.18538	-0.206781
-4.6	3.6	1.32838	0.785902	-0.347702	-1.93503	-0.168457
-4.6	3.7	1.31213	0.581154	-0.298498	-1.71678	-0.121998
-4.6	3.8	1.28223	0.429351	-0.257897	-1.52623	-0.0725441
-4.6	3.9	1.24346	0.316894	-0.224189	-1.35938	-0.0232162
-4.6	4	1.1991	0.233699	-0.196027	-1.21328	0.0234963
-4.4	2.6	-3.92431	18.1138	-2.56791	-8.34698	3.27459
-4.4	2.7	-2.28335	13.525	-2.02531	-7.19746	2.01892
-4.4	2.8	-1.10283	10.0867	-1.61498	-6.22991	1.13897
-4.4	2.9	-0.263944	7.51266	-1.30116	-5.41004	0.537515
-4.4	3	0.325063	5.5892	-1.05853	-4.71138	0.144346
-4.4	3.1	0.73006	4.15322	-0.86897	-4.1145	-0.100184
-4.4	3.2	1.00055	3.08234	-0.7194	-3.60183	-0.238331
-4.4	3.3	1.17373	2.28512	-0.60031	-3.16132	-0.302772
-4.4	3.4	1.27675	1.69233	-0.50469	-2.78081	-0.316421
-4.4	3.5	1.32954	1.25209	-0.42733	-2.4516	-0.297294
-4.4	3.6	1.3468	0.92548	-0.364307	-2.16584	-0.25787
-4.4	3.7	1.33919	0.683433	-0.312626	-1.91723	-0.207233
-4.4	3.8	1.31465	0.504227	-0.269989	-1.70062	-0.151731
-4.4	3.9	1.27881	0.371688	-0.234594	-1.5115	-0.0955902
-4.4	4	1.23578	0.273747	-0.205029	-1.34605	-0.0415473
-4.2	2.6	-5.026	21.1159	-2.65475	-9.50173	3.93346
-4.2	2.7	-3.0747	15.7647	-2.09059	-8.17579	2.42363
-4.2	2.8	-1.66578	11.7542	-1.66584	-7.06093	1.36168
-4.2	2.9	-0.659378	8.75199	-1.34207	-6.11844	0.632102
-4.2	3	0.050546	6.50762	-1.09229	-5.31743	0.148446
-4.2	3.1	0.544281	4.83315	-0.8974	-4.63366	-0.15363
-4.2	3.2	0.879261	3.58512	-0.743707	-4.04846	-0.327781
-4.2	3.3	1.09865	2.65606	-0.621306	-3.5451	-0.411698
-4.2	3.4	1.23472	1.96571	-0.522956	-3.11195	-0.434484
-4.2	3.5	1.3109	1.45329	-0.443286	-2.73789	-0.416987
-4.2	3.6	1.34452	1.07345	-0.37828	-2.41382	-0.374134
-4.2	3.7	1.34818	0.792139	-0.324884	-2.13245	-0.31702
-4.2	3.8	1.33113	0.584065	-0.280755	-1.88754	-0.253093
-4.2	3.9	1.30013	0.430287	-0.244065	-1.67424	-0.187895
-4.2	4	1.26003	0.316738	-0.213383	-1.48792	-0.124531
-4	2.6	-6.16785	24.1383	-2.66586	-10.7405	4.5641
-4	2.7	-3.91024	18.0364	-2.10726	-9.22637	2.79251
-4	2.8	-2.27604	13.4541	-1.68545	-7.95541	1.53725
-4	2.9	-1.10114	10.0219	-1.36278	-6.88127	0.676681
-4	3	-0.265609	7.45466	-1.11292	-5.97049	0.105636
-4	3.1	0.319926	5.53693	-0.917218	-5.19248	-0.252838
-4	3.2	0.723128	4.10773	-0.762304	-4.52789	-0.459336
-4	3.3	0.992816	3.04372	-0.638489	-3.95811	-0.560065
-4	3.4	1.16551	2.25263	-0.538653	-3.46733	-0.587847
-4	3.5	1.26836	1.6655	-0.457512	-3.04454	-0.568198
-4	3.6	1.32119	1.23021	-0.391091	-2.679	-0.518689
-4	3.7	1.33862	0.907862	-0.336372	-2.36211	-0.452
-4	3.8	1.33128	0.66943	-0.291024	-2.08696	-0.37728
-4	3.9	1.30696	0.493259	-0.25323	-1.84738	-0.300394
-4	4	1.27137	0.36317	-0.221556	-1.63864	-0.225654
-3.8	2.6	-7.33201	27.1707	-2.65134	-12.0683	5.11906
-3.8	2.7	-4.78324	20.3318	-2.11298	-10.3534	3.08215
-3.8	2.8	-2.92743	15.1867	-1.70188	-8.91367	1.64368
-3.8	2.9	-1.58461	11.3257	-1.3841	-7.69996	0.656986
-3.8	3	-0.623345	8.4324	-1.13573	-6.66923	0.00409875
-3.8	3.1	0.0581296	6.26962	-0.939661	-5.79211	-0.404023
-3.8	3.2	0.532816	4.65462	-0.783418	-5.04091	-0.636894
-3.8	3.3	0.856303	3.45172	-0.657851	-4.39882	-0.748645
-3.8	3.4	1.06922	2.55669	-0.556146	-3.84717	-0.777417
-3.8	3.5	1.20187	1.89166	-0.473178	-3.37141	-0.751057
-3.8	3.6	1.27681	1.39832	-0.405047	-2.96121	-0.691127
-3.8	3.7	1.31046	1.03269	-0.348767	-2.60603	-0.611642
-3.8	3.8	1.31499	0.762084	-0.30202	-2.29822	-0.523169
-3.8	3.9	1.29924	0.561985	-0.262982	-2.0309	-0.432651
-3.8	4	1.26973	0.414164	-0.230212	-1.79798	-0.344301
-3.6	2.6	-8.53743	30.2746	-2.6975	-13.4919	5.54776
-3.6	2.7	-5.70608	22.7004	-2.16819	-11.5602	3.26594
-3.6	2.8	-3.63069	16.9878	-1.75747	-9.93895	1.66067
-3.6	2.9	-2.118	12.6908	-1.43579	-8.57292	0.564119
-3.6	3	-1.0256	9.46462	-1.18169	-7.41566	-0.158333
-3.6	3.1	-0.244983	7.04693	-0.979491	-6.42927	-0.606809
-3.6	3.2	0.306558	5.24007	-0.817483	-5.58864	-0.85949
-3.6	3.3	0.688192	3.89082	-0.686788	-4.86687	-0.974651
-3.6	3.4	0.945319	2.88589	-0.580687	-4.24928	-0.99876
-3.6	3.5	1.11143	2.13819	-0.494018	-3.71796	-0.962361
-3.6	3.6	1.21148	1.58268	-0.422809	-3.25958	-0.888227
-3.6	3.7	1.26398	1.17047	-0.363975	-2.86364	-0.79317
-3.6	3.8	1.28256	0.864911	-0.315106	-2.52087	-0.688501
-3.6	3.9	1.27724	0.638704	-0.274305	-2.22368	-0.58204
-3.6	4	1.2554	0.47137	-0.240059	-1.96556	-0.478853
-3.4	2.6	-9.84417	33.5826	-2.89941	-15.0134	5.82563
-3.4	2.7	-6.71899	25.2397	-2.33707	-12.8471	3.33657
-3.4	2.8	-4.41243	18.9303	-1.8957	-11.0305	1.59173
-3.4	2.9	-2.71829	14.1712	-1.54731	-9.50021	0.4054
-3.4	3	-1.48509	10.5894	-1.27087	-8.20577	-0.372316
-3.4	3.1	-0.594696	7.90005	-1.05049	-7.10465	-0.84979
-3.4	3.2	0.0405954	5.885	-0.873974	-6.165	-1.11338
-3.4	3.3	0.486449	4.37756	-0.731851	-5.36039	-1.22823
-3.4	3.4	0.792978	3.25267	-0.616822	-4.6724	-1.24358
-3.4	3.5	0.996735	2.41418	-0.523208	-4.08141	-1.1937
-3.4	3.6	1.12541	1.79007	-0.446598	-3.57255	-1.10368
-3.4	3.7	1.19956	1.32613	-0.383549	-3.13329	-0.991151
-3.4	3.8	1.23447	0.98161	-0.331378	-2.75354	-0.868832
-3.4	3.9	1.24148	0.726135	-0.287963	-2.42498	-0.745323
-3.4	4	1.22885	0.53682	-0.251632	-2.13986	-0.625832
-3.2	2.6	-11.3385	37.2772	-3.32007	-16.6287	5.99002
-3.2	2.7	-7.87948	28.0821	-2.66062	-14.2096	3.33239
-3.2	2.8	-5.30932	21.1091	-2.14329	-12.1828	1.47368
-3.2	2.9	-3.40924	15.8365	-1.73619	-10.4774	0.213741
-3.2	3	-2.01588	11.8582	-1.41479	-9.03573	-0.60825
-3.2	3.1	-1.00186	8.86441	-1.16027	-7.81174	-1.10946
-3.2	3.2	-0.270817	6.6164	-0.957945	-6.76858	-1.38094
-3.2	3.3	0.249109	4.93174	-0.796431	-5.87635	-1.49193
-3.2	3.4	0.61151	3.67146	-0.666845	-5.11373	-1.49761
-3.2	3.5	0.857704	2.72986	-0.562304	-4.45963	-1.43437
-3.2	3.6	1.01893	2.02788	-0.477478	-3.89737	-1.32804
-3.2	3.7	1.1178	1.505	-0.408227	-3.41281	-1.19824
-3.2	3.8	1.17146	1.11605	-0.351336	-2.99477	-1.0586
-3.2	3.9	1.19264	0.826973	-0.304303	-2.63312	-0.917807
-3.2	4	1.19075	0.612428	-0.265169	-2.31995	-0.781942
-3	2.6	-13.1074	41.5446	-3.95788	-18.327	6.15234
-3	2.7	-9.24291	31.3616	-3.13562	-15.6374	3.34561
-3	2.8	-6.35664	23.6211	-2.49655	-13.3873	1.38061
-3	2.9	-4.21297	17.7546	-1.99883	-11.4961	0.0466895
-3	3	-2.63101	13.3202	-1.61035	-9.89865	-0.819789
-3	3.1	-1.47262	9.97544	-1.30625	-8.54453	-1.34796
-3	3.2	-0.631164	7.45914	-1.06739	-7.39185	-1.63126
-3	3.3	-0.027373	5.56964	-0.878975	-6.40873	-1.74543
-3	3.4	0.399692	4.15367	-0.729581	-5.56815	-1.74437
-3	3.5	0.694805	3.09396	-0.610433	-4.84877	-1.67044
-3	3.6	0.89273	2.302	-0.514801	-4.23114	-1.55121
-3	3.7	1.01956	1.71122	-0.437518	-3.69985	-1.40659
-3	3.8	1.09437	1.27092	-0.37462	-3.24169	-1.25102
-3	3.9	1.13157	0.943181	-0.323055	-2.84622	-1.09453
-3	4	1.14183	0.69946	-0.280469	-2.50395	-0.943135
-2.8	2.6	-15.2038	46.5249	-4.74078	-20.0855	6.49492
-2.8	2.7	-10.8423	35.1752	-3.71056	-17.1132	3.50903
-2.8	2.8	-7.57609	26.5335	-2.9187	-14.6277	1.41102
-2.8	2.9	-5.14101	19.9736	-2.30908	-12.5431	-0.0195943
-2.8	3	-3.33739	15.007	-1.83887	-10.784	-0.953277
-2.8	3.1	-2.01049	11.2554	-1.4752	-9.2947	-1.52498
-2.8	3.2	-1.0419	8.42822	-1.19292	-8.02986	-1.83646
-2.8	3.3	-0.341188	6.30174	-0.972845	-6.95036	-1.96265
-2.8	3.4	0.158588	4.70594	-0.800336	-6.0303	-1.9661
-2.8	3.5	0.508568	3.50985	-0.664271	-5.24387	-1.88972
-2.8	3.6	0.747994	2.61487	-0.556214	-4.5698	-1.76315
-2.8	3.7	0.905888	1.94604	-0.469757	-3.99055	-1.60838
-2.8	3.8	1.0042	1.44697	-0.400041	-3.49182	-1.44068
-2.8	3.9	1.05914	1.07497	-0.343364	-3.06159	-1.27084
-2.8	4	1.08285	0.797972	-0.296909	-2.68973	-1.10582
-2.6	2.6	-17.6358	52.2561	-5.5488	-21.8862	7.18528
-2.6	2.7	-12.6795	39.5468	-4.30083	-18.615	3.9515
-2.6	2.8	-8.9631	29.8602	-3.35026	-15.8889	1.65802
-2.6	2.9	-6.19001	22.4989	-2.62525	-13.6025	0.0811786
-2.6	3	-4.13173	16.9199	-2.07125	-11.6785	-0.96159
-2.6	3.1	-2.61243	12.7021	-1.64678	-10.0514	-1.60843
-2.6	3.2	-1.49941	9.52029	-1.32034	-8.67104	-1.9705
-2.6	3.3	-0.690346	7.12489	-1.06814	-7.49568	-2.12928
-2.6	3.4	-0.109539	5.32491	-0.872188	-6.49476	-2.15157
-2.6	3.5	0.301208	3.97455	-0.718968	-5.64001	-2.08322
-2.6	3.6	0.586079	2.96326	-0.598303	-4.90884	-1.9578
-2.6	3.7	0.778157	2.20689	-0.502529	-4.28141	-1.79889
-2.6	3.8	0.902053	1.6419	-0.425882	-3.74177	-1.62369
-2.6	3.9	0.976268	1.22048	-0.364003	-3.27678	-1.44403
-2.6	4	1.01454	0.906509	-0.313602	-2.87541	-1.26796
-2.4	2.6	-20.3528	58.6471	-6.25496	-23.6993	8.3401
-2.4	2.7	-14.72	44.4013	-4.81761	-20.1247	4.73898
-2.4	2.8	-10.4947	33.541	-3.72953	-17.1481	2.16866
-2.4	2.9	-7.34169	25.2839	-2.90459	-14.6604	0.377299
-2.4	3	-4.99876	19.0229	-2.27791	-12.5684	-0.822237
-2.4	3.1	-3.26826	14.2865	-1.80051	-10.8025	-1.58476
-2.4	3.2	-1.99674	10.7123	-1.43544	-9.30679	-2.02671
-2.4	3.3	-1.07034	8.01993	-1.15495	-8.03702	-2.24239
-2.4	3.4	-0.400735	5.996	-0.938223	-6.95416	-2.29712
-2.4	3.5	0.0753649	4.4767	-0.769678	-6.032	-2.24961
-2.4	3.6	0.409183	3.33842	-0.637646	-5.24372	-2.13376
-2.4	3.7	0.637731	2.48675	-0.533407	-4.5684	-1.97732
-2.4	3.8	0.78898	1.85045	-0.450404	-3.98832	-1.79929
-2.4	3.9	0.883719	1.37559	-0.38372	-3.48883	-1.61324
-2.4	4	0.93753	1.02175	-0.329647	-3.0581	-1.42847
-2.2	2.6	-23.264	65.4781	-6.77351	-25.4886	9.95189
-2.2	2.7	-16.8981	49.5738	-5.20266	-21.6111	5.86204
-2.2	2.8	-12.1265	37.4491	-4.01685	-18.387	2.91867
-2.2	2.9	-8.5646	28.2316	-3.12007	-15.6966	0.850395
-2.2	3	-5.91886	21.2417	-2.44034	-13.4404	-0.557954
-2.2	3.1	-3.962	15.9538	-1.92362	-11.5371	-1.46889
-2.2	3.2	-2.52343	11.962	-1.52933	-9.92828	-2.01905
-2.2	3.3	-1.47242	8.95543	-1.22704	-8.56384	-2.30786
-2.2	3.4	-0.710323	6.69498	-0.993997	-7.40281	-2.41215
-2.2	3.5	-0.165422	4.99815	-0.813202	-6.41445	-2.39493
-2.2	3.6	0.219495	3.72663	-0.671942	-5.57017	-2.29599
-2.2	3.7	0.486151	2.77533	-0.560707	-4.84778	-2.14701
-2.2	3.8	0.665956	2.06465	-0.472376	-4.22805	-1.96982
-2.2	3.9	0.782201	1.53437	-0.401596	-3.69479	-1.77981
-2.2	4	0.85225	1.1393	-0.344351	-3.23563	-1.58843
-2	2.6	-26.262	72.4481	-7.10275	-27.2119	11.8714
-2	2.7	-19.1399	54.8372	-5.45677	-23.0403	7.20019
-2	2.8	-13.8051	41.4161	-4.21361	-19.5794	3.81796
-2	2.9	-9.82356	31.2162	-3.2728	-16.6936	1.42625
-2	3	-6.86605	23.482	-2.55913	-14.2774	-0.220561
-2	3.1	-4.67825	17.6323	-2.01626	-12.2435	-1.30571
-2	3.2	-3.06808	13.2172	-1.6018	-10.5256	-1.97827
-2	3.3	-1.88971	9.89221	-1.28398	-9.07073	-2.35221
-2	3.4	-1.03356	7.39282	-1.03899	-7.83462	-2.51434
-2	3.5	-0.417963	5.517	-0.84899	-6.78167	-2.53162
-2	3.6	0.0191329	4.11171	-0.700637	-5.88412	-2.45391
-2	3.7	0.324886	3.06068	-0.583924	-5.11588	-2.31424
-2	3.8	0.533935	2.27575	-0.491338	-4.45791	-2.13956
-2	3.9	0.672255	1.69033	-0.417232	-3.89218	-1.94683
-2	4	0.759081	1.25439	-0.357367	-3.4055	-1.74939
-1.8	2.6	-29.2469	79.2498	-7.33676	-28.8243	13.8417
-1.8	2.7	-21.3757	59.9639	-5.64403	-24.3797	8.56436
-1.8	2.8	-15.482	45.2724	-4.3628	-20.6983	4.72931
-1.8	2.9	-11.0855	34.1115	-3.39123	-17.634	2.00084
-1.8	3	-7.81838	25.6511	-2.65293	-15.068	0.111723
-1.8	3.1	-5.40074	19.254	-2.09046	-12.9114	-1.14861
-1.8	3.2	-3.61982	14.4273	-1.66054	-11.0901	-1.94309
-1.8	3.3	-2.31509	10.7928	-1.3306	-9.54985	-2.40273
-1.8	3.4	-1.36527	8.06169	-1.07615	-8.24259	-2.62232
-1.8	3.5	-0.679442	6.01318	-0.878799	-7.1299	-2.67496
-1.8	3.6	-0.189619	4.47895	-0.724737	-6.18054	-2.61594
-1.8	3.7	0.155301	3.33198	-0.603577	-5.36925	-2.48555
-1.8	3.8	0.39382	2.47584	-0.507518	-4.67496	-2.31282
-1.8	3.9	0.554491	1.83769	-0.430683	-4.07842	-2.11692
-1.8	4	0.658381	1.36284	-0.368657	-3.56566	-1.9131
-1.6	2.6	-32.1553	85.66	-7.61323	-30.2942	15.5973
-1.6	2.7	-23.5592	64.7884	-5.85378	-25.6104	9.765
-1.6	2.8	-17.126	48.896	-4.52223	-21.7305	5.5172
-1.6	2.9	-12.3259	36.8263	-3.51267	-18.4996	2.48824
-1.6	3	-8.7595	27.6814	-2.74571	-15.8013	0.374846
-1.6	3.1	-6.11842	20.7686	-2.16162	-13.5312	-1.04256
-1.6	3.2	-4.17114	15.5554	-1.71538	-11.6161	-1.94717
-1.6	3.3	-2.74292	11.6308	-1.37313	-9.99571	-2.48097
-1.6	3.4	-1.70107	8.68286	-1.1094	-8.62164	-2.74925
-1.6	3.5	-0.946411	6.47266	-0.905055	-7.45278	-2.83158
-1.6	3.6	-0.405308	4.81817	-0.745695	-6.45651	-2.78934
-1.6	3.7	-0.0211957	3.58201	-0.620516	-5.60487	-2.66456
-1.6	3.8	0.246603	2.65968	-0.521385	-4.87638	-2.49149
-1.6	3.9	0.429631	1.97269	-0.442185	-4.25107	-2.29093
-1.6	4	0.550742	1.46182	-0.378308	-3.71394	-2.07969
-1.4	2.6	-34.959	91.5923	-8.00389	-31.6165	17.0129
-1.4	2.7	-25.6697	69.2459	-6.13055	-26.721	10.7247
-1.4	2.8	-18.7179	52.2392	-4.71964	-22.6648	6.13677
-1.4	2.9	-13.5323	39.3271	-3.65447	-19.2886	2.85177
-1.4	3	-9.67751	29.5482	-2.84836	-16.4665	0.555834
-1.4	3.1	-6.82301	22.1583	-2.23655	-14.0966	-0.997875
-1.4	3.2	-4.716	16.5879	-1.7706	-12.0956	-1.99431
-1.4	3.3	-3.16855	12.3969	-1.41426	-10.403	-2.58901
-1.4	3.4	-2.03796	9.2491	-1.14041	-8.96767	-2.89694
-1.4	3.5	-1.21669	6.89061	-0.928752	-7.7475	-3.00232
-1.4	3.6	-0.625334	5.12598	-0.764097	-6.70737	-2.97082
-1.4	3.7	-0.203393	3.80823	-0.635055	-5.81945	-2.84966
-1.4	3.8	0.0935561	2.82564	-0.533087	-5.0592	-2.67309
-1.4	3.9	0.298704	2.09435	-0.451779	-4.40822	-2.46694
-1.4	4	0.436979	1.55073	-0.386316	-3.84833	-2.24693
-1.2	2.6	-37.6495	97.1025	-8.43161	-32.802	18.2194
-1.2	2.7	-27.6966	73.378	-6.42377	-27.7168	11.5409
-1.2	2.8	-20.2485	55.33	-4.92192	-23.5028	6.65683
-1.2	2.9	-14.6948	41.6344	-3.79502	-19.9942	3.15037
-1.2	3	-10.5655	31.2663	-2.9468	-17.062	0.692029
-1.2	3.1	-7.50688	23.4348	-2.3061	-14.6013	-0.979469
-1.2	3.2	-5.24824	17.5337	-1.82022	-12.5231	-2.05786
-1.2	3.3	-3.58738	13.0964	-1.45005	-10.7654	-2.70644
-1.2	3.4	-2.37185	9.76542	-1.16657	-9.27531	-3.0483
-1.2	3.5	-1.48691	7.2707	-0.94817	-8.00888	-3.17326
-1.2	3.6	-0.847342	5.40538	-0.778792	-6.92967	-3.15042
-1.2	3.7	-0.388768	4.01316	-0.646422	-6.00899	-3.03102
-1.2	3.8	-0.0636521	2.97565	-0.5421	-5.2207	-2.8508
-1.2	3.9	0.163165	2.20398	-0.45911	-4.5462	-2.63817
-1.2	4	0.318343	1.63072	-0.392421	-3.9667	-2.41007
-1	2.6	-40.2044	102.32	-8.69968	-33.8743	19.5419
-1	2.7	-29.6173	77.2804	-6.60574	-28.6037	12.4537
-1	2.8	-21.7006	58.2393	-5.04637	-24.2421	7.25023
-1	2.9	-15.7983	43.7985	-3.88074	-20.6128	3.50671
-1	3	-11.4111	32.8727	-3.00626	-17.58	0.875349
-1	3.1	-8.16055	24.6254	-2.34766	-15.0371	-0.919874
-1	3.2	-5.75968	18.4135	-1.84951	-12.8906	-2.08631
-1	3.3	-3.9925	13.7453	-1.47092	-11.0766	-2.79469
-1	3.4	-2.69742	10.2436	-1.18164	-9.53896	-3.17438
-1	3.5	-1.75242	7.62216	-0.959255	-8.23223	-3.32175
-1	3.6	-1.06764	5.66283	-0.787141	-7.11885	-3.3108
-1	3.7	-0.574418	4.20166	-0.652912	-6.17001	-3.19569
-1	3.8	-0.22255	3.11341	-0.547326	-5.35804	-3.01451
-1	3.9	0.0250252	2.30449	-0.463467	-4.66323	-2.79718
-1	4	0.196562	1.70389	-0.396178	-4.06678	-2.5625
-0.8	2.6	-42.5575	107.332	-8.61214	-34.8341	21.3279
-0.8	2.7	-31.3839	81.0114	-6.54735	-29.3767	13.7035
-0.8	2.8	-23.036	61.0113	-5.0081	-24.8731	8.0941
-0.8	2.9	-16.8143	45.8536	-3.8558	-21.1305	4.053
-0.8	3	-12.1921	34.3932	-2.99001	-18.0081	1.20291
-0.8	3.1	-8.76753	25.7488	-2.33705	-15.3935	-0.749301
-0.8	3.2	-6.23736	19.2422	-1.84259	-13.19	-2.02775
-0.8	3.3	-4.37377	14.3552	-1.46643	-11.3278	-2.81278
-0.8	3.4	-3.00647	10.6919	-1.17879	-9.75066	-3.24398
-0.8	3.5	-2.00736	7.95099	-0.957555	-8.41116	-3.42508
-0.8	3.6	-1.28127	5.90365	-0.786283	-7.27018	-3.43409
-0.8	3.7	-0.756345	4.37781	-0.652696	-6.29855	-3.32978
-0.8	3.8	-0.379868	3.24208	-0.547603	-5.46747	-3.15286
-0.8	3.9	-0.113054	2.39829	-0.464134	-4.75647	-2.93537
-0.8	4	0.0737987	1.77212	-0.397143	-4.14626	-2.69748
-0.6	2.6	-44.5921	112.045	-8.09162	-35.6431	23.7179
-0.6	2.7	-32.9126	84.5078	-6.19531	-30.0033	15.3966
-0.6	2.8	-24.1936	63.6016	-4.77001	-25.3685	9.26951
-0.6	2.9	-17.7001	47.7684	-3.69441	-21.5275	4.84642
-0.6	3	-12.8766	35.8081	-2.88021	-18.3297	1.72158
-0.6	3.1	-9.30386	26.7926	-2.26205	-15.657	-0.430339
-0.6	3.2	-6.6636	20.0114	-1.79113	-13.4085	-1.85187
-0.6	3.3	-4.71813	14.9214	-1.43101	-11.5103	-2.73805
-0.6	3.4	-3.28923	11.1078	-1.15435	-9.90353	-3.23929
-0.6	3.5	-2.24375	8.25627	-0.940713	-8.5402	-3.46839
-0.6	3.6	-1.4822	6.12737	-0.774734	-7.37938	-3.50894
-0.6	3.7	-0.929702	4.54136	-0.644863	-6.39034	-3.42355
-0.6	3.8	-0.531878	3.36169	-0.542406	-5.54585	-3.25844
-0.6	3.9	-0.248084	2.48555	-0.460818	-4.82326	-3.04661
-0.6	4	-0.0475081	1.83567	-0.39517	-4.20245	-2.80945
-0.4	2.6	-46.1572	116.124	-7.2266	-36.2279	26.5121
-0.4	2.7	-34.099	87.5308	-5.60386	-30.4379	17.39
-0.4	2.8	-25.1007	65.8408	-4.36479	-25.6959	10.6793
-0.4	2.9	-18.401	49.4263	-3.41612	-21.7783	5.83094
-0.4	3	-13.4272	37.0335	-2.6886	-18.5298	2.38785
-0.4	3.1	-9.74203	27.6981	-2.12978	-15.8164	0.00987643
-0.4	3.2	-7.0182	20.6801	-1.69962	-13.5368	-1.57449
-0.4	3.3	-5.01056	15.4145	-1.36755	-11.6157	-2.57939
-0.4	3.4	-3.53453	11.471	-1.11029	-9.99161	-3.16543
-0.4	3.5	-2.45329	8.52347	-0.910107	-8.61426	-3.45419
-0.4	3.6	-1.66411	6.32386	-0.753493	-7.44238	-3.53612
-0.4	3.7	-1.08949	4.68549	-0.630177	-6.44321	-3.47738
-0.4	3.8	-0.674819	3.4674	-0.532324	-5.59086	-3.3306
-0.4	3.9	-0.377068	2.56296	-0.453979	-4.8615	-3.12959
-0.4	4	-0.164969	1.89243	-0.390625	-4.2354	-2.89856
-0.2	2.6	-47.1102	119.028	-6.23647	-36.5279	29.1536
-0.2	2.7	-34.8389	89.6966	-4.9129	-30.6399	19.3049
-0.2	2.8	-25.6818	67.4558	-3.88243	-25.8297	12.0619
-0.2	2.9	-18.8657	50.6305	-3.07935	-21.8723	6.81317
-0.2	3	-13.8051	37.9303	-2.45347	-18.5952	3.07662
-0.2	3.1	-10.0547	28.3656	-1.9656	-15.8625	0.482869
-0.2	3.2	-7.28184	21.1766	-1.58498	-13.5713	-1.26146
-0.2	3.3	-5.23686	15.7835	-1.28749	-11.6423	-2.38309
-0.2	3.4	-3.73217	11.7449	-1.05439	-10.0128	-3.05444
-0.2	3.5	-2.62823	8.7265	-0.871086	-8.63081	-3.40363
-0.2	3.6	-1.82094	6.47437	-0.726283	-7.45673	-3.52958
-0.2	3.7	-1.23197	4.79688	-0.611235	-6.45502	-3.50135
-0.2	3.8	-0.805328	3.54965	-0.519182	-5.60097	-3.37582
-0.2	3.9	-0.497325	2.62363	-0.444914	-4.86945	-3.18806
-0.2	4	-0.276465	1.9372	-0.384428	-4.24241	-2.96611
0	2.6	-47.338	120.165	-5.37823	-36.5143	30.935
0	2.7	-35.0517	90.5781	-4.29265	-30.5964	20.6373
0	2.8	-25.8806	68.1377	-3.43736	-25.769	13.0508
0	2.9	-19.0522	51.1568	-2.76173	-21.8056	7.53728
0	3	-13.981	38.3352	-2.22777	-18.529	3.59744
0	3.1	-10.2211	28.6766	-1.80578	-15.7994	0.850323
0	3.2	-7.43957	21.4148	-1.47213	-13.5136	-1.01049
0	3.3	-5.38648	15.9656	-1.20801	-11.5907	-2.21957
0	3.4	-3.87442	11.8837	-0.998512	-9.96739	-2.95659
0	3.5	-2.76337	8.83198	-0.831864	-8.5914	-3.35465
0	3.6	-1.94887	6.55453	-0.698789	-7.42242	-3.51556
0	3.7	-1.35372	4.85775	-0.591984	-6.42546	-3.51341
0	3.8	-0.920795	3.59568	-0.50572	-5.57535	-3.40618
0	3.9	-0.606903	2.65834	-0.435514	-4.84734	-3.23141
0	4	-0.380386	1.96339	-0.377877	-4.22334	-3.01822
0.2	2.6	-46.7746	119.07	-4.84528	-36.1488	31.3012
0.2	2.7	-34.6898	89.8284	-3.88433	-30.2806	20.9736
0.2	2.8	-25.6634	67.6278	-3.13135	-25.4964	13.3366
0.2	2.9	-18.9388	50.8127	-2.53582	-21.5716	7.76654
0.2	3	-13.9394	38.1064	-2.06288	-18.327	3.77713
0.2	3.1	-10.2302	28.5255	-1.68646	-15.6247	0.984198
0.2	3.2	-7.48375	21.3164	-1.38638	-13.3628	-0.916504
0.2	3.3	-5.4541	15.9028	-1.14673	-11.4611	-2.15918
0.2	3.4	-3.95725	11.8445	-0.954897	-9.85584	-2.92352
0.2	3.5	-2.85543	8.80825	-0.800913	-8.49541	-3.3435
0.2	3.6	-2.04639	6.54097	-0.676855	-7.34002	-3.52231
0.2	3.7	-1.45293	4.85082	-0.576438	-6.35471	-3.53326
0.2	3.8	-1.02013	3.59271	-0.494683	-5.51437	-3.43648
0.2	3.9	-0.704815	2.65782	-0.427649	-4.79546	-3.2701
0.2	4	-0.475917	1.96406	-0.372243	-4.17822	-3.06232
0.4	2.6	-45.4173	115.569	-4.7188	-35.3896	30.0432
0.4	2.7	-33.7536	87.3036	-3.76175	-29.6637	20.1246
0.4	2.8	-25.0308	65.8095	-3.0242	-24.9888	12.7657
0.4	2.9	-18.5243	49.5063	-2.44746	-21.1509	7.3836
0.4	3	-13.6813	37.1686	-1.99271	-17.9758	3.5189
0.4	3.1	-10.0837	27.8538	-1.63218	-15.3308	0.807124
0.4	3.2	-7.41563	20.8361	-1.3452	-13.1149	-1.0397
0.4	3.3	-5.44117	15.5592	-1.11591	-11.251	-2.24889
0.4	3.4	-3.98215	11.5998	-0.932059	-9.6775	-2.99189
0.4	3.5	-2.90571	8.63465	-0.784077	-8.34331	-3.39845
0.4	3.6	-2.11347	6.41792	-0.664454	-7.21026	-3.57026
0.4	3.7	-1.53039	4.7639	-0.567273	-6.24379	-3.57755
0.4	3.8	-1.10365	3.53147	-0.487847	-5.4194	-3.47944
0.4	3.9	-0.791253	2.61482	-0.422484	-4.71409	-3.31301
0.4	4	-0.563064	1.93398	-0.368274	-4.10846	-3.10582
0.6	2.6	-43.3447	109.871	-4.97926	-34.2501	27.2969
0.6	2.7	-32.2979	83.1322	-3.92326	-28.7492	18.1618
0.6	2.8	-24.0238	62.7594	-3.12137	-24.2539	11.3604
0.6	2.9	-17.8393	47.2791	-2.50414	-20.5485	6.38719
0.6	3	-13.2283	35.5445	-2.02451	-17.4798	2.81202
0.6	3.1	-9.79671	26.6712	-1.64908	-14.92	0.305439
0.6	3.2	-7.24641	19.9762	-1.35335	-12.7721	-1.39567
0.6	3.3	-5.35515	14.9351	-1.11908	-10.9632	-2.50231
0.6	3.4	-3.95425	11.1475	-0.932475	-9.4345	-3.17375
0.6	3.5	-2.91796	8.30742	-0.783024	-8.13734	-3.5309
0.6	3.6	-2.15301	6.18162	-0.662665	-7.0353	-3.66936
0.6	3.7	-1.58801	4.59355	-0.565145	-6.09489	-3.65449
0.6	3.8	-1.17268	3.40892	-0.485594	-5.29224	-3.54159
0.6	3.9	-0.867002	2.52672	-0.420216	-4.60478	-3.36528
0.6	4	-0.642292	1.87094	-0.366041	-4.01543	-3.15283
0.8	2.6	-40.7161	102.509	-5.5088	-32.8019	23.4826
0.8	2.7	-30.4392	77.6801	-4.2887	-27.5984	15.3539
0.8	2.8	-22.7219	58.7287	-3.36979	-23.3266	9.31039
0.8	2.9	-16.9403	44.3036	-2.67106	-19.7931	4.89915
0.8	3	-12.6197	33.352	-2.13557	-16.8595	1.73719
0.8	3.1	-9.39657	25.058	-1.72225	-14.4071	-0.467881
0.8	3.2	-6.99534	18.7909	-1.40103	-12.3447	-1.95024
0.8	3.3	-5.20941	14.0663	-1.1497	-10.6054	-2.89825
0.8	3.4	-3.88274	10.5114	-0.951724	-9.13272	-3.45575
0.8	3.5	-2.89858	7.84268	-0.794722	-7.88274	-3.73336
0.8	3.6	-2.1694	5.84262	-0.66936	-6.81936	-3.8155
0.8	3.7	-1.62899	4.34666	-0.568537	-5.91149	-3.76236
0.8	3.8	-1.22908	3.22949	-0.486819	-5.13569	-3.62211
0.8	3.9	-0.933313	2.39653	-0.420025	-4.47111	-3.42792
0.8	4	-0.714325	1.7766	-0.364946	-3.90082	-3.20349
1	2.6	-37.7532	94.1851	-6.106	-31.158	19.168
1	2.7	-28.3286	71.4519	-4.71539	-26.2805	12.1274
1	2.8	-21.2315	54.0782	-3.67	-22.2588	6.91794
1	2.9	-15.9015	40.8383	-2.87972	-18.9232	3.13392
1	3	-11.9067	30.775	-2.27893	-16.1426	0.446792
1	3.1	-8.9187	23.1453	-1.81962	-13.8123	-1.40538
1	3.2	-6.68613	17.3739	-1.46631	-11.8486	-2.62722
1	3.3	-5.02067	13.0186	-1.19277	-10.1896	-3.38444
1	3.4	-3.77948	9.73828	-0.979529	-8.78259	-3.80332
1	3.5	-2.85518	7.27321	-0.812106	-7.58657	-3.98066
1	3.6	-2.16758	5.42402	-0.679668	-6.56777	-3.991
1	3.7	-1.65586	4.03942	-0.574072	-5.69782	-3.88833
1	3.8	-1.27491	3.00433	-0.489159	-4.95303	-3.71277
1	3.9	-0.991386	2.23194	-0.420257	-4.31525	-3.49495
1	4	-0.779813	1.65641	-0.363807	-3.76721	-3.25442
1.2	2.6	-34.6847	85.5936	-6.55386	-29.4017	14.9533
1.2	2.7	-26.1265	64.9634	-5.04702	-24.8594	8.9305
1.2	2.8	-19.665	49.1902	-3.9107	-21.0995	4.51502
1.2	2.9	-14.799	37.1649	-3.05135	-17.9702	1.34436
1.2	3	-11.1428	28.0202	-2.39929	-15.355	-0.876885
1.2	3.1	-8.39979	21.0844	-1.90252	-13.156	-2.37388
1.2	3.2	-6.34423	15.8354	-1.52226	-11.2994	-3.33051
1.2	3.3	-4.80602	11.8725	-1.22959	-9.72772	-3.89085
1.2	3.4	-3.65552	8.88653	-1.00292	-8.3928	-4.16471
1.2	3.5	-2.79535	6.64143	-0.826184	-7.25637	-4.23647
1.2	3.6	-2.1528	4.95633	-0.687352	-6.28738	-4.1712
1.2	3.7	-1.67206	3.69387	-0.57742	-5.45855	-4.01415
1.2	3.8	-1.31208	2.74949	-0.489611	-4.74916	-3.80136
1.2	3.9	-1.04224	2.04433	-0.418817	-4.14067	-3.55739
1.2	4	-0.839207	1.51851	-0.361167	-3.61727	-3.29914
1.4	2.6	-31.7026	77.2887	-6.70045	-27.5969	11.2888
1.4	2.7	-23.9676	58.6411	-5.16963	-23.3822	6.12169
1.4	2.8	-18.1159	44.3899	-4.0073	-19.8837	2.3831
1.4	2.9	-13.6989	33.5305	-3.12396	-16.9638	-0.256217
1.4	3	-10.373	25.275	-2.45155	-14.5171	-2.06672
1.4	3.1	-7.87102	19.0162	-1.93852	-12.4548	-3.24808
1.4	3.2	-5.99098	14.2812	-1.54571	-10.7104	-3.96593
1.4	3.3	-4.57971	10.7071	-1.24368	-9.2307	-4.34699
1.4	3.4	-3.52058	8.01475	-1.01024	-7.97231	-4.48838
1.4	3.5	-2.72545	5.99073	-0.828729	-6.89941	-4.46286
1.4	3.6	-2.12869	4.47168	-0.686623	-5.98304	-4.32667
1.4	3.7	-1.67982	3.33362	-0.57452	-5.19947	-4.12019
1.4	3.8	-1.34188	2.4822	-0.485334	-4.52768	-3.87269
1.4	3.9	-1.08649	1.8464	-0.413722	-3.95088	-3.60469
1.4	4	-0.892685	1.37216	-0.355656	-3.45423	-3.3304
1.6	2.6	-28.9204	69.6131	-6.50046	-25.7744	8.41786
1.6	2.7	-21.9349	52.7606	-5.04279	-21.8764	3.90646
1.6	2.8	-16.6439	39.8981	-3.92545	-18.6344	0.694343
1.6	2.9	-12.6448	30.1088	-3.06946	-15.9223	-1.52782
1.6	3	-9.62776	22.6762	-2.41356	-13.644	-3.0092
1.6	3.1	-7.35386	17.0467	-1.9104	-11.7214	-3.93891
1.6	3.2	-5.64109	12.7931	-1.52362	-10.0919	-4.46343
1.6	3.3	-4.35188	9.58536	-1.22533	-8.70738	-4.69922
1.6	3.4	-3.38074	7.17132	-0.994321	-7.52776	-4.73149
1.6	3.5	-2.64976	5.35776	-0.814516	-6.522	-4.62852
1.6	3.6	-2.09816	3.9978	-0.673707	-5.66157	-4.43564
1.6	3.7	-1.68109	2.97935	-0.562664	-4.92458	-4.18898
1.6	3.8	-1.365	2.21812	-0.474393	-4.29243	-3.9137
1.6	3.9	-1.12429	1.64979	-0.403613	-3.74886	-3.62696
1.6	4	-0.940012	1.22605	-0.346313	-3.28052	-3.3408
1.8	2.6	-26.3737	62.6836	-6.0098	-23.9548	6.34535
1.8	2.7	-20.058	47.4324	-4.6988	-20.3594	2.31616
1.8	2.8	-15.2721	35.8138	-3.68264	-17.364	-0.505007
1.8	2.9	-11.6537	26.9861	-2.89642	-14.858	-2.42197
1.8	3	-8.92085	20.2954	-2.28868	-12.7484	-3.66255
1.8	3.1	-6.85825	15.2369	-1.81888	-10.9655	-4.40582
1.8	3.2	-5.30189	11.4204	-1.45529	-9.45209	-4.78882
1.8	3.3	-4.12768	8.54691	-1.17329	-8.16528	-4.91933
1.8	3.4	-3.24064	6.38743	-0.953835	-7.06728	-4.87432
1.8	3.5	-2.57017	4.76747	-0.782327	-6.12924	-4.71427
1.8	3.6	-2.06209	3.55403	-0.647579	-5.32644	-4.48208
1.8	3.7	-1.67614	2.64653	-0.541039	-4.63804	-4.20869
1.8	3.8	-1.38153	1.96888	-0.456191	-4.04674	-3.91557
1.8	3.9	-1.15549	1.46349	-0.388054	-3.53777	-3.61782
1.8	4	-0.980871	1.08702	-0.332837	-3.09899	-3.32568
2	2.6	-24.0348	56.4343	-5.34936	-22.1429	4.90725
2	2.7	-18.322	42.6263	-4.21853	-18.8401	1.24568
2	2.8	-13.9954	32.1284	-3.33245	-16.0872	-1.28665
2	2.9	-10.7242	24.1681	-2.64003	-13.7822	-2.97837
2	3	-8.25282	18.1461	-2.09986	-11.8404	-4.04699
2	3.1	-6.38552	13.6017	-1.67873	-10.1962	-4.65872
2	3.2	-4.97472	10.1792	-1.35025	-8.79997	-4.9457
2	3.3	-3.90779	7.60692	-1.09364	-7.61052	-5.00503
2	3.4	-3.10021	5.6769	-0.892636	-6.59512	-4.91106
2	3.5	-2.48753	4.23139	-0.734626	-5.72692	-4.71768
2	3.6	-2.02112	3.15034	-0.609829	-4.98219	-4.4628
2	3.7	-1.66489	2.34311	-0.510698	-4.34348	-4.17596
2	3.8	-1.39121	1.74116	-0.431416	-3.79408	-3.87555
2	3.9	-1.17963	1.29284	-0.367514	-3.32057	-3.57488
2	4	-1.01471	0.959305	-0.315574	-2.91189	-3.28287
2.2	2.6	-21.8449	50.6902	-4.6545	-20.3427	3.84804
2.2	2.7	-16.6915	38.2268	-3.69645	-17.326	0.512889
2.2	2.8	-12.7914	28.7678	-2.94067	-14.812	-1.7762
2.2	2.9	-9.84362	21.6063	-2.34589	-12.704	-3.28724
2.2	3	-7.61564	16.1985	-1.87858	-10.9269	-4.22261
2.2	3.1	-5.93126	12.1239	-1.51164	-9.42166	-4.74062
2.2	3.2	-4.65689	9.06009	-1.22338	-8.14133	-4.96151
2.2	3.3	-3.6918	6.76065	-0.996604	-7.05064	-4.9784
2.2	3.4	-2.95888	5.03825	-0.817768	-6.11761	-4.85601
2.2	3.5	-2.40092	3.75005	-0.676267	-5.31843	-4.64557
2.2	3.6	-1.97457	2.78813	-0.563817	-4.63336	-4.38362
2.2	3.7	-1.64699	2.07092	-0.473967	-4.04462	-4.09466
2.2	3.8	-1.39376	1.53689	-0.401711	-3.53753	-3.79611
2.2	3.9	-1.19637	1.13971	-0.343178	-3.09994	-3.49977
2.2	4	-1.04111	0.844617	-0.295376	-2.72182	-3.21369
2.4	2.6	-19.7455	45.2652	-4.02755	-18.5587	2.9334
2.4	2.7	-15.1284	34.0998	-3.20802	-15.8243	-0.0609345
2.4	2.8	-11.6354	25.6353	-2.56254	-13.5441	-2.10663
2.4	2.9	-8.99554	19.2336	-2.05428	-11.6311	-3.44726
2.4	3	-6.99965	14.4048	-1.65405	-10.0171	-4.26601
2.4	3.1	-5.48939	10.7699	-1.33868	-8.64854	-4.7067
2.4	3.2	-4.34536	8.03963	-1.08983	-7.48438	-4.87993
2.4	3.3	-3.47674	5.99277	-0.893049	-6.49027	-4.86728
2.4	3.4	-2.81533	4.46102	-0.737004	-5.63984	-4.73115
2.4	3.5	-2.30994	3.31658	-0.612819	-4.90975	-4.51592
2.4	3.6	-1.92193	2.46302	-0.513538	-4.28378	-4.25622
2.4	3.7	-1.6221	1.82734	-0.433735	-3.74472	-3.97321
2.4	3.8	-1.38869	1.35449	-0.369176	-3.28006	-3.68343
2.4	3.9	-1.2053	1.00325	-0.316571	-2.87837	-3.397
2.4	4	-1.05976	0.742589	-0.273369	-2.53068	-3.12122
2.6	2.6	-17.6956	40.032	-3.51141	-16.7995	2.02555
2.6	2.7	-13.6043	30.147	-2.79087	-14.3437	-0.591923
2.6	2.8	-10.5092	22.6547	-2.22945	-12.2946	-2.37847
2.6	2.9	-8.16875	16.9917	-1.79046	-10.5735	-3.54104
2.6	3	-6.39739	12.7207	-1.44612	-9.11924	-4.24203
2.6	3.1	-5.05543	9.50689	-1.17519	-7.88574	-4.60947
2.6	3.2	-4.03675	7.09359	-0.961291	-6.83495	-4.7394
2.6	3.3	-3.26086	5.28499	-0.791811	-5.9357	-4.70337
2.6	3.4	-2.66842	3.93188	-0.656988	-5.16539	-4.55893
2.6	3.5	-2.21389	2.92148	-0.54925	-4.50523	-4.34689
2.6	3.6	-1.86288	2.16824	-0.462704	-3.93709	-4.09443
2.6	3.7	-1.59001	1.60743	-0.392766	-3.44751	-3.82286
2.6	3.8	-1.37593	1.19058	-0.335867	-3.02435	-3.54556
2.6	3.9	-1.20634	0.881125	-0.289235	-2.65806	-3.27251
2.6	4	-1.0705	0.651622	-0.250714	-2.34067	-3.01026
2.8	2.6	-15.6821	34.9525	-3.09486	-15.08	1.09557
2.8	2.7	-12.111	26.3283	-2.44604	-12.8973	-1.12595
2.8	2.8	-9.40675	19.7919	-1.94798	-11.0743	-2.63717
2.8	2.9	-7.35877	14.8493	-1.56296	-9.53986	-3.61227
2.8	3	-5.80647	11.1201	-1.26343	-8.24277	-4.19254
2.8	3.1	-4.62762	8.31302	-1.02903	-7.14023	-4.48386
2.8	3.2	-3.72985	6.20424	-0.844525	-6.19925	-4.56938
2.8	3.3	-3.04416	4.62322	-0.698487	-5.39274	-4.51216
2.8	3.4	-2.51828	3.44004	-0.58224	-4.70228	-4.36276
2.8	3.5	-2.11254	2.55631	-0.489149	-4.10864	-4.15402
2.8	3.6	-1.79747	1.89709	-0.414126	-3.59732	-3.91183
2.8	3.7	-1.55062	1.40633	-0.35325	-3.15543	-3.65298
2.8	3.8	-1.35547	1.0415	-0.303484	-2.77292	-3.39037
2.8	3.9	-1.1995	0.770608	-0.26248	-2.44141	-3.13278
2.8	4	-1.07333	0.569696	-0.228423	-2.15369	-2.88575
3	2.6	-13.7186	30.0632	-2.74165	-13.4145	0.188466
3	2.7	-10.657	22.6635	-2.15456	-11.4995	-1.64764
3	2.8	-8.33344	17.0513	-1.70938	-9.89469	-2.88625
3	2.9	-6.56992	12.8041	-1.36884	-8.54236	-3.677
3	3	-5.22902	9.59732	-1.10616	-7.3955	-4.13336
3	3.1	-4.20731	7.18093	-0.901922	-6.41955	-4.34785
3	3.2	-3.42634	5.36398	-0.741886	-5.58474	-4.38899
3	3.3	-2.82727	4.00044	-0.615543	-4.8684	-4.31077
3	3.4	-2.36519	2.97923	-0.515064	-4.25347	-4.15449
3	3.5	-2.00655	2.21537	-0.43455	-3.72441	-3.95014
3	3.6	-1.72588	1.64526	-0.369541	-3.26723	-3.7174
3	3.7	-1.50429	1.22044	-0.316626	-2.87141	-3.47189
3	3.8	-1.32756	0.90432	-0.2732	-2.52836	-3.2248
3	3.9	-1.18492	0.669403	-0.237259	-2.23046	-2.98324
3	4	-1.06827	0.495028	-0.207261	-1.97082	-2.75132
3.2	2.6	-11.8384	25.4441	-2.42025	-11.8247	-0.639306
3.2	2.7	-9.26328	19.2019	-1.89631	-10.1652	-2.12293
3.2	2.8	-7.30343	14.4642	-1.50134	-8.7696	-3.11014
3.2	2.9	-5.81049	10.875	-1.20098	-7.59007	-3.72659
3.2	3	-4.67098	8.16193	-0.970557	-6.58705	-4.06665
3.2	3.1	-3.79864	6.11524	-0.792209	-5.73068	-4.2063
3.2	3.2	-3.12886	4.57424	-0.652941	-4.99637	-4.20394
3.2	3.3	-2.61193	3.41633	-0.543237	-4.36608	-4.10493
3.2	3.4	-2.21056	2.54758	-0.456075	-3.82383	-3.94289
3.2	3.5	-1.89656	1.89702	-0.386211	-3.35545	-3.7412
3.2	3.6	-1.64883	1.41073	-0.329716	-2.94988	-3.5177
3.2	3.7	-1.45151	1.04778	-0.283621	-2.59824	-3.28559
3.2	3.8	-1.29246	0.777319	-0.245667	-2.29238	-3.05319
3.2	3.9	-1.1628	0.575984	-0.214135	-2.02619	-2.82714
3.2	4	-1.05571	0.426395	-0.18771	-1.79438	-2.61141
3.4	2.6	-10.0794	21.1753	-2.11735	-10.3294	-1.3508
3.4	2.7	-7.95655	16.0004	-1.66016	-8.90955	-2.52585
3.4	2.8	-6.33439	12.0687	-1.31536	-7.71072	-3.29174
3.4	2.9	-5.09295	9.08748	-1.05331	-6.69252	-3.7513
3.4	3	-4.14049	6.83119	-0.852484	-5.82274	-3.98453
3.4	3.1	-3.40748	5.12678	-0.697219	-5.07953	-4.05745
3.4	3.2	-2.84091	3.8417	-0.576079	-4.44063	-4.01592
3.4	3.3	-2.40049	2.87424	-0.480682	-3.89095	-3.89788
3.4	3.4	-2.05581	2.14725	-0.404858	-3.41574	-3.72916
3.4	3.5	-1.78378	1.60187	-0.344012	-3.00454	-3.53046
3.4	3.6	-1.56711	1.19344	-0.29472	-2.64777	-3.31616
3.4	3.7	-1.39275	0.888065	-0.254396	-2.33746	-3.09654
3.4	3.8	-1.25073	0.659968	-0.221098	-2.06713	-2.87899
3.4	3.9	-1.13364	0.489925	-0.193339	-1.83147	-2.66852
3.4	4	-1.03585	0.363299	-0.169993	-1.62564	-2.46818
3.6	2.6	-8.47592	17.3189	-1.83418	-8.94528	-1.93653
3.6	2.7	-6.76017	13.1034	-1.44375	-7.7453	-2.84578
3.6	2.8	-5.44218	9.89859	-1.14794	-6.7262	-3.41773
3.6	2.9	-4.42802	7.46564	-0.922311	-5.85574	-3.74042
3.6	3	-3.64506	5.6221	-0.748913	-5.11186	-3.88374
3.6	3.1	-3.0385	4.22738	-0.614536	-4.47203	-3.89769
3.6	3.2	-2.56588	3.174	-0.509477	-3.92127	-3.82262
3.6	3.3	-2.19543	2.37973	-0.426569	-3.44523	-3.6875
3.6	3.4	-1.90273	1.78163	-0.36051	-3.03288	-3.51449
3.6	3.5	-1.66942	1.33209	-0.307363	-2.67484	-3.31954
3.6	3.6	-1.48166	0.994711	-0.264181	-2.3633	-3.11443
3.6	3.7	-1.32876	0.741839	-0.228749	-2.09148	-2.90715
3.6	3.8	-1.20283	0.552581	-0.199394	-1.85436	-2.704
3.6	3.9	-1.0978	0.411126	-0.174844	-1.64706	-2.50857
3.6	4	-1.00902	0.305423	-0.154132	-1.46535	-2.32308
3.8	2.6	-7.04967	13.909	-1.57651	-7.68302	-2.40015
3.8	2.7	-5.68914	10.5395	-1.24843	-6.67803	-3.07606
3.8	2.8	-4.63812	7.97488	-0.998189	-5.82191	-3.48334
3.8	2.9	-3.82364	6.02583	-0.806175	-5.08823	-3.69222
3.8	3	-3.19028	4.54677	-0.657805	-4.45661	-3.75793
3.8	3.1	-2.69537	3.42606	-0.542251	-3.91166	-3.72322
3.8	3.2	-2.3065	2.57813	-0.451489	-3.44068	-3.62054
3.8	3.3	-1.99857	1.93733	-0.37954	-3.03206	-3.47284
3.8	3.4	-1.7527	1.45399	-0.321972	-2.67689	-3.29757
3.8	3.5	-1.55454	1.08983	-0.27546	-2.36757	-3.10774
3.8	3.6	-1.39314	0.815937	-0.237514	-2.09753	-2.91225
3.8	3.7	-1.26018	0.610087	-0.206258	-1.86155	-2.7179
3.8	3.8	-1.14933	0.455629	-0.180268	-1.65499	-2.52896
3.8	3.9	-1.05572	0.339778	-0.158461	-1.47372	-2.34812
3.8	4	-0.975702	0.253143	-0.140006	-1.31473	-2.17729
4	2.6	-5.80832	10.9592	-1.34749	-6.54653	-2.74312
4	2.7	-4.75007	8.31928	-1.0749	-5.71682	-3.22251
4	2.8	-3.9263	6.30711	-0.865443	-5.00467	-3.4893
4	2.9	-3.28292	4.77535	-0.703541	-4.39043	-3.60154
4	3	-2.77823	3.61118	-0.57755	-3.85947	-3.60408
4	3.1	-2.38034	2.72726	-0.478757	-3.39954	-3.53137
4	3.2	-2.06416	2.05728	-0.40065	-3.00027	-3.40779
4	3.3	-1.81108	1.54997	-0.338352	-2.65261	-3.25207
4	3.4	-1.60668	1.1663	-0.288209	-2.34928	-3.07788
4	3.5	-1.43992	0.876604	-0.247471	-2.08401	-2.8948
4	3.6	-1.30241	0.65812	-0.214068	-1.85193	-2.71028
4	3.7	-1.18764	0.493501	-0.186426	-1.64836	-2.52893
4	3.8	-1.0908	0.369567	-0.163348	-1.46962	-2.3542
4	3.9	-1.00801	0.276466	-0.143913	-1.31255	-2.18801
4	4	-0.936395	0.206567	-0.127415	-1.17423	-2.03147
4.2	2.6	-4.74784	8.46387	-1.14628	-5.5403	-2.97054
4.2	2.7	-3.93968	6.43872	-0.921958	-4.86011	-3.28303
4.2	2.8	-3.30518	4.89243	-0.748215	-4.27238	-3.43335
4.2	2.9	-2.80505	3.71314	-0.61282	-3.7635	-3.46822
4.2	3	-2.4089	2.81483	-0.506583	-3.32135	-3.422
4.2	3.1	-2.09291	2.13146	-0.422599	-2.93672	-3.32076
4.2	3.2	-1.83907	1.61214	-0.355673	-2.60107	-3.18368
4.2	3.3	-1.63341	1.21769	-0.301888	-2.30729	-3.0249
4.2	3.4	-1.46523	0.919033	-0.258287	-2.05036	-2.85485
4.2	3.5	-1.32622	0.69286	-0.222635	-1.82491	-2.68091
4.2	3.6	-1.21003	0.521752	-0.19323	-1.62673	-2.50824
4.2	3.7	-1.11188	0.392433	-0.168768	-1.45251	-2.34073
4.2	3.8	-1.02793	0.29484	-0.148252	-1.29911	-2.18046
4.2	3.9	-0.955306	0.221255	-0.130907	-1.16373	-2.02869
4.2	4	-0.891735	0.165833	-0.116137	-1.04413	-1.88616
4.4	2.6	-3.85491	6.40116	-0.969949	-4.65818	-3.08187
4.4	2.7	-3.24893	4.8826	-0.787297	-4.10518	-3.2588
4.4	2.8	-2.76863	3.71999	-0.644573	-3.62479	-3.318
4.4	2.9	-2.3861	2.83111	-0.532321	-3.20656	-3.29387
4.4	3	-2.07947	2.1523	-0.44342	-2.84166	-3.21225
4.4	3.1	-1.83206	1.63446	-0.372484	-2.52242	-3.0925
4.4	3.2	-1.63076	1.2397	-0.315443	-2.24215	-2.94866
4.4	3.3	-1.4656	0.939495	-0.269207	-1.99657	-2.79188
4.4	3.4	-1.32865	0.711277	-0.231427	-1.78045	-2.62925
4.4	3.5	-1.21389	0.537939	-0.20031	-1.58999	-2.46625
4.4	3.6	-1.11676	0.406426	-0.174477	-1.42227	-2.30708
4.4	3.7	-1.03355	0.306714	-0.152862	-1.27427	-2.15396
4.4	3.8	-0.961466	0.231206	-0.134645	-1.14337	-2.00827
4.4	3.9	-0.898319	0.174082	-0.119179	-1.02748	-1.8709
4.4	4	-0.842441	0.130908	-0.105961	-0.924792	-1.74229
4.6	2.6	-3.11053	4.73825	-0.815624	-3.89283	-3.08073
4.6	2.7	-2.66508	3.62542	-0.668733	-3.44678	-3.15518
4.6	2.8	-2.30806	2.77092	-0.552774	-3.05763	-3.14755
4.6	2.9	-2.02022	2.11553	-0.460617	-2.71695	-3.08225
4.6	3	-1.78669	1.61324	-0.386861	-2.41772	-2.97803
4.6	3.1	-1.59581	1.2291	-0.327399	-2.15494	-2.84905
4.6	3.2	-1.43835	0.935508	-0.279113	-1.92335	-2.70531
4.6	3.3	-1.30724	0.711378	-0.239607	-1.71874	-2.55421
4.6	3.4	-1.19713	0.540417	-0.207044	-1.53858	-2.40233
4.6	3.5	-1.10357	0.410143	-0.180013	-1.3793	-2.25274
4.6	3.6	-1.02323	0.310973	-0.157413	-1.23816	-2.10783
4.6	3.7	-0.953451	0.23551	-0.138387	-1.11322	-1.96955
4.6	3.8	-0.892218	0.178159	-0.122264	-1.00227	-1.8386
4.6	3.9	-0.837944	0.134614	-0.108511	-0.903748	-1.71559
4.6	4	-0.789381	0.101584	-0.0967062	-0.816111	-1.60061
4.8	2.6	-2.49454	3.43104	-0.681284	-3.23498	-2.97977
4.8	2.7	-2.17394	2.63482	-0.564713	-2.87874	-2.98257
4.8	2.8	-1.91382	2.02111	-0.4716	-2.56586	-2.93017
4.8	2.9	-1.70149	1.54849	-0.396726	-2.29026	-2.83998
4.8	3	-1.52677	1.18527	-0.33611	-2.04712	-2.72473
4.8	3.1	-1.3819	0.906365	-0.286699	-1.83225	-2.59449
4.8	3.2	-1.26067	0.692443	-0.246149	-1.64177	-2.45614
4.8	3.3	-1.15835	0.52851	-0.21264	-1.47348	-2.31596
4.8	3.4	-1.07105	0.40301	-0.184765	-1.32423	-2.17703
4.8	3.5	-0.995789	0.30705	-0.161434	-1.19156	-2.04174
4.8	3.6	-0.93021	0.233666	-0.141781	-1.07372	-1.91204
4.8	3.7	-0.872485	0.177629	-0.125125	-0.968896	-1.78888
4.8	3.8	-0.821174	0.134876	-0.110924	-0.875512	-1.67273
4.8	3.9	-0.775143	0.10229	-0.098745	-0.792221	-1.56382
4.8	4	-0.733499	0.0774773	-0.0882421	-0.717842	-1.46211
5	2.6	-1.98645	2.42995	-0.565566	-2.67521	-2.79727
5	2.7	-1.76182	1.87382	-0.474208	-2.39305	-2.75526
5	2.8	-1.57697	1.4431	-0.400279	-2.14304	-2.67719
5	2.9	-1.42387	1.11028	-0.340073	-1.92187	-2.57554
5	3	-1.29605	0.85336	-0.290735	-1.72523	-2.45866
5	3.1	-1.18849	0.655238	-0.25004	-1.55109	-2.33439
5	3.2	-1.0971	0.502643	-0.216269	-1.39625	-2.20697
5	3.3	-1.01868	0.385289	-0.188075	-1.25829	-2.07975
5	3.4	-0.950741	0.294998	-0.164401	-1.13535	-1.9555
5	3.5	-0.891244	0.22564	-0.14441	-1.02582	-1.83584
5	3.6	-0.838635	0.172407	-0.127435	-0.92803	-1.72169
5	3.7	-0.791671	0.131585	-0.112944	-0.840628	-1.61366
5	3.8	-0.749373	0.100309	-0.100506	-0.762431	-1.512
5	3.9	-0.710964	0.0763712	-0.0897759	-0.69233	-1.4167
5	4	-0.675831	0.0580523	-0.0804683	-0.629428	-1.32767

## Sheet: benzene_pyrazine
x	z	Elec	Exch	Ind	Disp	Total
-5	2.6	-0.00860675	2.12051	-0.304931	-2.43079	-0.623818
-5	2.7	0.122658	1.64608	-0.246218	-2.18332	-0.660797
-5	2.8	0.21747	1.27582	-0.199647	-1.96281	-0.669164
-5	2.9	0.284198	0.987479	-0.162597	-1.76638	-0.657301
-5	3	0.329351	0.763322	-0.133031	-1.59112	-0.631483
-5	3.1	0.358045	0.589344	-0.109367	-1.43462	-0.596596
-5	3.2	0.374278	0.454509	-0.0903705	-1.29469	-0.556274
-5	3.3	0.381176	0.350145	-0.0750724	-1.16961	-0.513359
-5	3.4	0.381153	0.269461	-0.0627136	-1.05765	-0.469753
-5	3.5	0.376069	0.207152	-0.0526905	-0.957344	-0.426813
-5	3.6	0.367428	0.159187	-0.0445275	-0.867313	-0.385226
-5	3.7	0.35621	0.122127	-0.0378472	-0.786671	-0.346182
-5	3.8	0.343322	0.0935898	-0.0323498	-0.714292	-0.309731
-5	3.9	0.3294	0.071638	-0.0278037	-0.649277	-0.276042
-5	4	0.314913	0.0547686	-0.0240145	-0.590829	-0.245163
-4.8	2.6	-0.192423	3.03298	-0.401173	-2.9549	-0.515512
-4.8	2.7	0.00179093	2.34455	-0.320494	-2.6391	-0.613251
-4.8	2.8	0.142905	1.80991	-0.257172	-2.35982	-0.664176
-4.8	2.9	0.243301	1.39543	-0.20731	-2.11245	-0.681027
-4.8	3	0.312619	1.07461	-0.16792	-1.89349	-0.674187
-4.8	3.1	0.358233	0.826583	-0.136705	-1.6992	-0.651092
-4.8	3.2	0.386068	0.635125	-0.111888	-1.52655	-0.617249
-4.8	3.3	0.400632	0.487512	-0.0920939	-1.37298	-0.576928
-4.8	3.4	0.405392	0.373832	-0.0762523	-1.23618	-0.533212
-4.8	3.5	0.403019	0.286372	-0.0635259	-1.11435	-0.488483
-4.8	3.6	0.39554	0.219147	-0.0532574	-1.00567	-0.444243
-4.8	3.7	0.384533	0.167639	-0.0449298	-0.908459	-0.401218
-4.8	3.8	0.371082	0.128029	-0.0381416	-0.821742	-0.360772
-4.8	3.9	0.356122	0.0976702	-0.0325741	-0.744193	-0.322975
-4.8	4	0.3403	0.0744237	-0.0279768	-0.674776	-0.288029
-4.6	2.6	-0.489197	4.24927	-0.524086	-3.57715	-0.341157
-4.6	2.7	-0.203456	3.27285	-0.414391	-3.17678	-0.521783
-4.6	2.8	0.00495089	2.51755	-0.329147	-2.82583	-0.632477
-4.6	2.9	0.154635	1.93423	-0.262679	-2.51713	-0.690943
-4.6	3	0.259703	1.48437	-0.210679	-2.24535	-0.71195
-4.6	3.1	0.331115	1.13792	-0.169862	-2.00518	-0.706008
-4.6	3.2	0.377205	0.871426	-0.137722	-1.79332	-0.682407
-4.6	3.3	0.404327	0.666632	-0.112329	-1.60594	-0.647312
-4.6	3.4	0.417526	0.509459	-0.0921954	-1.43996	-0.605169
-4.6	3.5	0.420569	0.388958	-0.076171	-1.29268	-0.559328
-4.6	3.6	0.416334	0.296662	-0.0633598	-1.16202	-0.512387
-4.6	3.7	0.407028	0.226133	-0.053064	-1.04581	-0.465716
-4.6	3.8	0.394144	0.172134	-0.0447442	-0.942417	-0.420884
-4.6	3.9	0.379002	0.130883	-0.0379788	-0.850405	-0.378499
-4.6	4	0.36249	0.0994059	-0.0324358	-0.768384	-0.338924
-4.4	2.6	-0.933101	5.83106	-0.677949	-4.30852	-0.0885107
-4.4	2.7	-0.520059	4.47697	-0.530791	-3.80578	-0.379659
-4.4	2.8	-0.21687	3.43311	-0.417493	-3.36786	-0.569109
-4.4	2.9	0.00270755	2.62947	-0.329968	-2.98496	-0.682745
-4.4	3	0.158871	2.01166	-0.262125	-2.65009	-0.741683
-4.4	3.1	0.267355	1.53731	-0.209365	-2.35627	-0.760978
-4.4	3.2	0.340116	1.17354	-0.1682	-2.09816	-0.752702
-4.4	3.3	0.386369	0.894952	-0.135974	-1.87064	-0.72529
-4.4	3.4	0.412859	0.681772	-0.110656	-1.67048	-0.686508
-4.4	3.5	0.425055	0.518884	-0.0906857	-1.49376	-0.640502
-4.4	3.6	0.426802	0.394489	-0.0748625	-1.33763	-0.591204
-4.4	3.7	0.421202	0.299615	-0.0622569	-1.19942	-0.540861
-4.4	3.8	0.410529	0.227377	-0.0521576	-1.07699	-0.49124
-4.4	3.9	0.396406	0.172331	-0.0440103	-0.968459	-0.443732
-4.4	4	0.380116	0.130467	-0.0373887	-0.872008	-0.398813
-4.2	2.6	-1.55912	7.83786	-0.865639	-5.16002	0.253083
-4.2	2.7	-0.974219	6.00131	-0.671475	-4.53296	-0.177337
-4.2	2.8	-0.543111	4.58933	-0.523288	-3.99099	-0.468063
-4.2	2.9	-0.228613	3.50538	-0.409803	-3.52058	-0.653612
-4.2	3	-0.00232198	2.67424	-0.322601	-3.11103	-0.761713
-4.2	3.1	0.157528	2.03784	-0.255376	-2.75419	-0.814196
-4.2	3.2	0.267703	1.55114	-0.203384	-2.4422	-0.826747
-4.2	3.3	0.340892	1.17937	-0.163035	-2.16888	-0.811652
-4.2	3.4	0.386732	0.895749	-0.131608	-1.9293	-0.778422
-4.2	3.5	0.412636	0.679617	-0.107032	-1.71835	-0.733125
-4.2	3.6	0.423846	0.515081	-0.0877231	-1.53311	-0.681909
-4.2	3.7	0.424739	0.390027	-0.0724706	-1.36979	-0.627498
-4.2	3.8	0.41824	0.295004	-0.0603477	-1.22577	-0.572871
-4.2	3.9	0.406671	0.222879	-0.0506394	-1.09845	-0.51954
-4.2	4	0.391832	0.1682	-0.0428099	-0.98593	-0.468708
-4	2.6	-2.39735	10.3222	-1.08718	-6.14095	0.696763
-4	2.7	-1.59029	7.88384	-0.836123	-5.36532	0.0921033
-4	2.8	-0.992533	6.01414	-0.646072	-4.69999	-0.324455
-4	2.9	-0.553808	4.58215	-0.501701	-4.12673	-0.600092
-4	3	-0.235294	3.48681	-0.391664	-3.6308	-0.770943
-4	3.1	-0.00729841	2.65007	-0.307518	-3.20049	-0.865239
-4	3.2	0.152935	2.0117	-0.24296	-2.82664	-0.904962
-4	3.3	0.262687	1.52532	-0.19326	-2.50072	-0.905978
-4	3.4	0.335056	1.15518	-0.154857	-2.216	-0.880614
-4	3.5	0.379933	0.873882	-0.125059	-1.96709	-0.838331
-4	3.6	0.404904	0.660337	-0.101831	-1.74863	-0.785216
-4	3.7	0.415256	0.498419	-0.0836167	-1.55717	-0.727111
-4	3.8	0.415452	0.375873	-0.0692423	-1.38873	-0.666643
-4	3.9	0.40835	0.283087	-0.0578164	-1.2406	-0.606976
-4	4	0.396368	0.212958	-0.0486577	-1.10995	-0.549282
-3.8	2.6	-3.47863	13.3185	-1.33798	-7.25942	1.2425
-3.8	2.7	-2.38687	10.1514	-1.0212	-6.30638	0.436964
-3.8	2.8	-1.57951	7.72657	-0.783159	-5.49724	-0.133342
-3.8	2.9	-0.984104	5.87326	-0.603666	-4.80485	-0.519353
-3.8	3	-0.548867	4.45861	-0.467852	-4.20943	-0.767539
-3.8	3.1	-0.234025	3.38033	-0.364738	-3.69604	-0.914473
-3.8	3.2	-0.00962459	2.55954	-0.286183	-3.25181	-0.988081
-3.8	3.3	0.147385	1.93562	-0.226124	-2.86628	-1.0094
-3.8	3.4	0.254382	1.46194	-0.180035	-2.53123	-0.99494
-3.8	3.5	0.324487	1.10284	-0.144512	-2.239	-0.956183
-3.8	3.6	0.367603	0.830963	-0.117002	-1.98417	-0.902607
-3.8	3.7	0.391222	0.625355	-0.0955683	-1.76115	-0.84014
-3.8	3.8	0.400637	0.470074	-0.0787595	-1.56593	-0.773978
-3.8	3.9	0.400195	0.353006	-0.0654759	-1.39449	-0.706761
-3.8	4	0.392773	0.264747	-0.0548885	-1.24407	-0.641442
-3.6	2.6	-4.81215	16.8408	-1.60735	-8.50836	1.9129
-3.6	2.7	-3.38049	12.8114	-1.21916	-7.35857	0.853175
-3.6	2.8	-2.31485	9.73175	-0.929312	-6.38252	0.105072
-3.6	2.9	-1.52733	7.38154	-0.712098	-5.55451	-0.412399
-3.6	3	-0.947667	5.5913	-0.548726	-4.8467	-0.751789
-3.6	3.1	-0.526475	4.22915	-0.425406	-4.23917	-0.961907
-3.6	3.2	-0.22293	3.1945	-0.331977	-3.71632	-1.07673
-3.6	3.3	-0.00740724	2.40969	-0.260934	-3.26475	-1.1234
-3.6	3.4	0.142761	1.81526	-0.2067	-2.8737	-1.12238
-3.6	3.5	0.244622	1.36573	-0.165113	-2.5341	-1.08887
-3.6	3.6	0.310936	1.02621	-0.133065	-2.2386	-1.03451
-3.6	3.7	0.351409	0.770126	-0.108222	-1.98118	-0.967872
-3.6	3.8	0.373167	0.577222	-0.0888305	-1.75645	-0.894894
-3.6	3.9	0.381455	0.432107	-0.0735749	-1.55992	-0.819938
-3.6	4	0.380386	0.323139	-0.0614733	-1.38762	-0.745571
-3.4	2.6	-6.39709	20.8708	-1.87864	-9.88699	2.70811
-3.4	2.7	-4.56355	15.8501	-1.41906	-8.50922	1.35822
-3.4	2.8	-3.19536	12.017	-1.07744	-7.35307	0.391167
-3.4	2.9	-2.18038	9.09716	-0.822489	-6.37389	-0.2796
-3.4	3	-1.43239	6.87589	-0.631472	-5.53916	-0.727132
-3.4	3.1	-0.884122	5.18961	-0.487809	-4.82804	-1.01036
-3.4	3.2	-0.486845	3.91095	-0.379341	-4.21834	-1.17358
-3.4	3.3	-0.201417	2.943	-0.297123	-3.69393	-1.24947
-3.4	3.4	0.00032394	2.21149	-0.234551	-3.24164	-1.26438
-3.4	3.5	0.140277	1.6595	-0.186715	-2.85044	-1.23738
-3.4	3.6	0.234749	1.24366	-0.149964	-2.51112	-1.18267
-3.4	3.7	0.295843	0.930822	-0.121559	-2.2161	-1.11099
-3.4	3.8	0.332731	0.695769	-0.0994573	-1.95948	-1.03044
-3.4	3.9	0.352125	0.519402	-0.0821281	-1.73569	-0.946295
-3.4	4	0.359067	0.387278	-0.0684209	-1.53999	-0.862065
-3.2	2.6	-8.21599	25.3576	-2.13319	-11.3803	3.62813
-3.2	2.7	-5.92155	19.225	-1.60983	-9.75262	1.94103
-3.2	2.8	-4.20878	14.5508	-1.22117	-8.3946	0.726235
-3.2	2.9	-2.93543	10.9942	-0.931338	-7.25222	-0.124825
-3.2	3	-1.99395	8.29339	-0.714317	-6.28396	-0.698844
-3.2	3.1	-1.30195	6.24609	-0.551167	-5.45814	-1.06516
-3.2	3.2	-0.796575	4.69706	-0.428032	-4.75448	-1.28202
-3.2	3.3	-0.431598	3.52664	-0.334733	-4.15171	-1.39141
-3.2	3.4	-0.170551	2.64373	-0.263753	-3.63299	-1.42356
-3.2	3.5	0.0133012	1.97904	-0.209521	-3.18605	-1.40323
-3.2	3.6	0.140236	1.47938	-0.167892	-2.79972	-1.34799
-3.2	3.7	0.225421	1.10445	-0.135751	-2.46466	-1.27054
-3.2	3.8	0.280073	0.823427	-0.110781	-2.17377	-1.18105
-3.2	3.9	0.312588	0.613122	-0.0912337	-1.92088	-1.08641
-3.2	4	0.329195	0.455932	-0.0758076	-1.70023	-0.990912
-3	2.6	-10.2248	30.2103	-2.36049	-12.9685	4.65654
-3	2.7	-7.42418	22.8691	-1.78723	-11.0748	2.58285
-3	2.8	-5.33106	17.2801	-1.35962	-9.49973	1.08972
-3	2.9	-3.773	13.0337	-1.03937	-8.18104	0.0402948
-3	3	-2.61928	9.81343	-0.798621	-7.06952	-0.67399
-3	3.1	-1.76861	7.37655	-0.616983	-6.12599	-1.13504
-3	3.2	-1.14516	5.5356	-0.479454	-5.32012	-1.40913
-3	3.3	-0.691658	4.14761	-0.374955	-4.63351	-1.55252
-3	3.4	-0.365349	3.10261	-0.295275	-4.04507	-1.60309
-3	3.5	-0.132903	2.31736	-0.23429	-3.53886	-1.58869
-3	3.6	0.0300672	1.72825	-0.18742	-3.1024	-1.5315
-3	3.7	0.141976	1.28718	-0.151218	-2.72524	-1.4473
-3	3.8	0.216618	0.95742	-0.1231	-2.39797	-1.34703
-3	3.9	0.263971	0.711217	-0.101107	-2.11415	-1.24007
-3	4	0.29162	0.527644	-0.0837766	-1.86728	-1.13179
-2.8	2.6	-12.3596	35.3059	-2.57308	-14.6274	5.74575
-2.8	2.7	-9.02482	26.6902	-1.96324	-12.4556	3.24657
-2.8	2.8	-6.5285	20.1374	-1.50306	-10.6568	1.44904
-2.8	2.9	-4.66836	15.1648	-1.1549	-9.15391	0.187604
-2.8	3	-3.28846	11.3989	-0.890874	-7.89021	-0.670661
-2.8	3.1	-2.26977	8.5531	-0.690167	-6.82078	-1.22762
-2.8	3.2	-1.52125	6.40689	-0.537242	-5.91239	-1.56399
-2.8	3.3	-0.973975	4.79126	-0.42044	-5.13586	-1.73902
-2.8	3.4	-0.577956	3.57717	-0.331014	-4.47383	-1.80564
-2.8	3.5	-0.29381	2.66649	-0.262359	-3.90569	-1.79536
-2.8	3.6	-0.0922423	1.98472	-0.209487	-3.41667	-1.73368
-2.8	3.7	0.0483415	1.47516	-0.168609	-2.99515	-1.64025
-2.8	3.8	0.144338	1.09498	-0.136851	-2.63056	-1.5281
-2.8	3.9	0.207753	0.811722	-0.112037	-2.31465	-1.40722
-2.8	4	0.247556	0.600981	-0.0925129	-2.03999	-1.28396
-2.6	2.6	-14.5558	40.5065	-2.81838	-16.3312	6.80109
-2.6	2.7	-10.6701	30.5874	-2.17192	-13.8781	3.86731
-2.6	2.8	-7.76306	23.0491	-1.6757	-11.8497	1.76067
-2.6	2.9	-5.59373	17.3343	-1.29495	-10.1577	0.287949
-2.6	3	-3.98243	13.0113	-1.00289	-8.7378	-0.711825
-2.6	3.1	-2.79053	9.74857	-0.778856	-7.53942	-1.36024
-2.6	3.2	-1.91288	7.29101	-0.606943	-6.52251	-1.75132
-2.6	3.3	-1.26968	5.44384	-0.474938	-5.65595	-1.95673
-2.6	3.4	-0.801884	4.05779	-0.373479	-4.91658	-2.03416
-2.6	3.5	-0.464143	3.01985	-0.295395	-4.28376	-2.02344
-2.6	3.6	-0.222949	2.24392	-0.235181	-3.74012	-1.95433
-2.6	3.7	-0.052495	1.66505	-0.188619	-3.27214	-1.84821
-2.6	3.8	0.0657406	1.23386	-0.152476	-2.86849	-1.72136
-2.6	3.9	0.145907	0.913185	-0.124288	-2.51944	-1.58464
-2.6	4	0.198339	0.674996	-0.10217	-2.21701	-1.44584
-2.4	2.6	-16.7506	45.6871	-3.17351	-18.0605	7.70251
-2.4	2.7	-12.3177	34.4713	-2.46406	-15.3242	4.36531
-2.4	2.8	-8.99957	25.9535	-1.91078	-13.0647	1.97853
-2.4	2.9	-6.52376	19.4995	-1.48113	-11.1824	0.312183
-2.4	3	-4.68156	14.6217	-1.14866	-9.60412	-0.812635
-2.4	3.1	-3.31718	10.9428	-0.892014	-8.27341	-1.53981
-2.4	3.2	-2.31068	8.17472	-0.694247	-7.14599	-1.97619
-2.4	3.3	-1.57158	6.09619	-0.542006	-6.18727	-2.20466
-2.4	3.4	-1.0314	4.5387	-0.424866	-5.36878	-2.28635
-2.4	3.5	-0.639959	3.37357	-0.334713	-4.66939	-2.2705
-2.4	3.6	-0.358292	2.50375	-0.265265	-4.06984	-2.18965
-2.4	3.7	-0.157685	1.85558	-0.211668	-3.55437	-2.06814
-2.4	3.8	-0.0169347	1.37329	-0.170184	-3.1104	-1.92423
-2.4	3.9	0.0802115	1.01511	-0.137946	-2.72709	-1.76971
-2.4	4	0.145497	0.74938	-0.112759	-2.39557	-1.61346
-2.2	2.6	-18.9067	50.7767	-3.71407	-19.7933	8.36267
-2.2	2.7	-13.9421	38.2985	-2.88551	-16.78	4.69086
-2.2	2.8	-10.2223	28.8221	-2.23584	-14.2904	2.07355
-2.2	2.9	-7.44391	21.6436	-1.72975	-12.2175	0.252499
-2.2	3	-5.37599	16.2197	-1.33757	-10.4808	-0.974724
-2.2	3.1	-3.84134	12.1311	-1.03487	-9.01638	-1.76152
-2.2	3.2	-2.70798	9.05601	-0.8019	-7.77676	-2.23062
-2.2	3.3	-1.87383	6.74846	-0.622953	-6.72323	-2.47155
-2.2	3.4	-1.26289	5.02041	-0.485658	-5.82586	-2.554
-2.2	3.5	-0.817691	3.72893	-0.380361	-5.05836	-2.52748
-2.2	3.6	-0.49614	2.76536	-0.299569	-4.40203	-2.43239
-2.2	3.7	-0.265524	2.0479	-0.237493	-3.83831	-2.29343
-2.2	3.8	-0.101954	1.51453	-0.189685	-3.35361	-2.13072
-2.2	3.9	0.0123227	1.11869	-0.15273	-2.93577	-1.95748
-2.2	4	0.0906563	0.825342	-0.12403	-2.57505	-1.78308
-2	2.6	-21.0303	55.8042	-4.46469	-21.517	8.79216
-2	2.7	-15.5458	42.0944	-3.44597	-18.2305	4.87217
-2	2.8	-11.4311	31.6799	-2.65278	-15.5141	2.0819
-2	2.9	-8.35593	23.7884	-2.03892	-13.2518	0.141749
-2	3	-6.065	17.8247	-1.56623	-11.3576	-1.16415
-2	3.1	-4.3633	13.3294	-1.20366	-9.7604	-1.99795
-2	3.2	-3.10382	9.94815	-0.926356	-8.40751	-2.48953
-2	3.3	-2.17557	7.41146	-0.714672	-7.25941	-2.73819
-2	3.4	-1.49414	5.51211	-0.553266	-6.28163	-2.81693
-2	3.5	-0.996158	4.09285	-0.430238	-5.44637	-2.77992
-2	3.6	-0.634838	3.03435	-0.336424	-4.73267	-2.66958
-2	3.7	-0.37443	2.24639	-0.264793	-4.12082	-2.51365
-2	3.8	-0.188335	1.6608	-0.209974	-3.59512	-2.33263
-2	3.9	-0.0569059	1.22634	-0.167876	-3.14278	-2.14122
-2	4	0.0344241	0.904501	-0.135398	-2.75268	-1.94915
-1.8	2.6	-23.1719	60.9164	-5.36082	-23.2201	9.16359
-1.8	2.7	-17.1624	45.9718	-4.09572	-19.6676	5.0461
-1.8	2.8	-12.6507	34.611	-3.12364	-16.7264	2.11035
-1.8	2.9	-9.27519	25.9982	-2.37998	-14.277	0.0660696
-1.8	3	-6.75884	19.4856	-1.81317	-12.2244	-1.31078
-1.8	3.1	-4.8882	14.5745	-1.38244	-10.4945	-2.19065
-1.8	3.2	-3.50247	10.8795	-1.05583	-9.03102	-2.70978
-1.8	3.3	-2.47911	8.10617	-0.808517	-7.78782	-2.96928
-1.8	3.4	-1.72657	6.0294	-0.621362	-6.73	-3.04854
-1.8	3.5	-1.17582	4.47727	-0.479733	-5.82853	-3.00681
-1.8	3.6	-0.774332	3.31953	-0.372479	-5.05741	-2.8847
-1.8	3.7	-0.483954	2.45764	-0.291132	-4.3978	-2.71525
-1.8	3.8	-0.275267	1.81702	-0.229288	-3.83178	-2.51932
-1.8	3.9	-0.126765	1.34169	-0.182105	-3.34523	-2.31241
-1.8	4	-0.0223945	0.989559	-0.145943	-2.9263	-2.10508
-1.6	2.6	-25.4159	66.3527	-6.25098	-24.9042	9.78168
-1.6	2.7	-18.8479	50.1051	-4.72752	-21.0838	5.4459
-1.6	2.8	-13.9167	37.7428	-3.57245	-17.9184	2.33524
-1.6	2.9	-10.2272	28.3657	-2.69908	-15.2814	0.158026
-1.6	3	-7.47402	21.2703	-2.04029	-13.0709	-1.31488
-1.6	3.1	-5.4273	15.916	-1.54429	-11.2104	-2.26592
-1.6	3.2	-3.90959	11.8859	-1.17135	-9.63635	-2.83142
-1.6	3.3	-2.78892	8.85868	-0.891097	-8.301	-3.12233
-1.6	3.4	-1.96276	6.59123	-0.680517	-7.16489	-3.21694
-1.6	3.5	-1.35728	4.89587	-0.522209	-6.19738	-3.181
-1.6	3.6	-0.915192	3.63066	-0.403063	-5.37103	-3.05862
-1.6	3.7	-0.594123	2.68869	-0.31323	-4.66494	-2.8836
-1.6	3.8	-0.362539	1.98823	-0.245321	-4.05979	-2.67942
-1.6	3.9	-0.196726	1.46836	-0.193801	-3.54017	-2.46234
-1.6	4	-0.07921	1.08314	-0.154531	-3.09324	-2.24384
-1.4	2.6	-27.8421	72.3643	-6.93898	-26.5688	11.0145
-1.4	2.7	-20.6588	54.674	-5.20442	-22.4717	6.33907
-1.4	2.8	-15.2679	41.2049	-3.9038	-19.0804	2.95281
-1.4	2.9	-11.2337	30.9811	-2.92995	-16.2542	0.56313
-1.4	3	-8.22642	23.242	-2.20164	-13.8877	-1.07375
-1.4	3.1	-5.99038	17.3982	-1.65742	-11.8969	-2.14652
-1.4	3.2	-4.33229	12.9978	-1.25092	-10.2149	-2.80032
-1.4	3.3	-3.10766	9.6912	-0.947262	-8.78955	-3.15327
-1.4	3.4	-2.20491	7.21242	-0.720292	-7.5784	-3.29119
-1.4	3.5	-1.54191	5.35892	-0.550471	-6.54723	-3.28069
-1.4	3.6	-1.05796	3.97501	-0.423224	-5.66855	-3.17472
-1.4	3.7	-0.705131	2.94424	-0.32768	-4.91782	-3.00639
-1.4	3.8	-0.449776	2.17772	-0.255737	-4.27517	-2.80296
-1.4	3.9	-0.266289	1.60857	-0.201363	-3.7241	-2.58318
-1.4	4	-0.135429	1.18673	-0.160067	-3.25059	-2.35935
-1.2	2.6	-30.4885	79.1133	-7.23889	-28.2154	13.1706
-1.2	2.7	-22.6149	59.7845	-5.39796	-23.8223	7.94937
-1.2	2.8	-16.7142	45.0651	-4.02963	-20.196	4.12526
-1.2	2.9	-12.3046	33.8893	-3.01249	-17.1809	1.3913
-1.2	3	-9.01937	25.4286	-2.25636	-14.659	-0.506144
-1.2	3.1	-6.57912	19.0385	-1.69413	-12.5419	-1.77657
-1.2	3.2	-4.77071	14.2257	-1.27584	-10.7559	-2.57671
-1.2	3.3	-3.43488	10.6088	-0.964367	-9.24463	-3.03508
-1.2	3.4	-2.45155	7.89657	-0.732158	-7.96254	-3.24968
-1.2	3.5	-1.72884	5.86748	-0.558786	-6.87137	-3.29151
-1.2	3.6	-1.20078	4.35273	-0.429114	-5.94295	-3.22011
-1.2	3.7	-0.815551	3.22406	-0.331903	-5.15066	-3.07406
-1.2	3.8	-0.535994	2.38487	-0.258809	-4.47362	-2.88355
-1.2	3.9	-0.334511	1.76161	-0.203637	-3.89338	-2.66992
-1.2	4	-0.190126	1.29964	-0.161783	-3.39527	-2.44753
-1	2.6	-33.3024	86.5516	-7.02057	-29.8295	16.3992
-1	2.7	-24.6784	65.387	-5.22296	-25.1207	10.3649
-1	2.8	-18.2276	49.2768	-3.89468	-21.2506	5.90392
-1	2.9	-13.4156	37.0488	-2.91115	-18.044	2.67799
-1	3	-9.83633	27.7938	-2.1817	-15.371	0.404677
-1	3.1	-7.18078	20.8064	-1.63991	-13.1316	-1.14588
-1	3.2	-5.21546	15.5441	-1.23688	-11.247	-2.1553
-1	3.3	-3.76478	11.5903	-0.936589	-9.65538	-2.76641
-1	3.4	-2.69763	8.62608	-0.712469	-8.30757	-3.09159
-1	3.5	-1.91384	6.40888	-0.544897	-7.16302	-3.21287
-1	3.6	-1.3408	4.75336	-0.419354	-6.18907	-3.19586
-1	3.7	-0.922838	3.5202	-0.325075	-5.35895	-3.08667
-1	3.8	-0.619295	2.60333	-0.254061	-4.65056	-2.92059
-1	3.9	-0.399755	1.92272	-0.200359	-4.04431	-2.7217
-1	4	-0.242053	1.41824	-0.159551	-3.52413	-2.50749
-0.8	2.6	-36.1282	94.3411	-6.2503	-31.3679	20.5946
-0.8	2.7	-26.7389	71.2193	-4.66788	-26.3347	13.4778
-0.8	2.8	-19.7293	53.6365	-3.49836	-22.2157	8.19316
-0.8	2.9	-14.5107	40.3032	-2.63009	-18.8191	4.34339
-0.8	3	-10.6368	30.2187	-1.98335	-16.0016	1.59688
-0.8	3.1	-7.76671	22.6103	-1.50043	-13.6488	-0.305643
-0.8	3.2	-5.64595	16.8837	-1.13906	-11.6746	-1.57584
-0.8	3.3	-4.08178	12.584	-0.868111	-10.0106	-2.37648
-0.8	3.4	-2.93245	9.36182	-0.664558	-8.60462	-2.8398
-0.8	3.5	-2.089	6.95283	-0.511404	-7.41264	-3.06021
-0.8	3.6	-1.47271	5.15479	-0.395946	-6.39967	-3.11354
-0.8	3.7	-1.02279	3.81622	-0.308723	-5.53728	-3.05258
-0.8	3.8	-0.696219	2.82104	-0.242652	-4.80195	-2.91978
-0.8	3.9	-0.4596	2.08278	-0.192405	-4.17323	-2.74245
-0.8	4	-0.289287	1.53576	-0.154007	-3.63413	-2.54167
-0.6	2.6	-38.7295	101.837	-5.03879	-32.7499	25.3188
-0.6	2.7	-28.6268	76.797	-3.82378	-27.3995	16.9469
-0.6	2.8	-21.1011	57.784	-2.91171	-23.0458	10.7254
-0.6	2.9	-15.5078	43.3832	-2.22292	-19.4747	6.17779
-0.6	3	-11.3614	32.503	-1.70099	-16.5262	2.91434
-0.6	3.1	-8.29475	24.3022	-1.30468	-14.0745	0.628326
-0.6	3.2	-6.03151	18.1356	-1.00334	-12.0225	-0.921747
-0.6	3.3	-4.36466	13.5088	-0.773955	-10.2982	-1.92796
-0.6	3.4	-3.14082	10.0443	-0.599212	-8.84417	-2.53993
-0.6	3.5	-2.24359	7.45569	-0.465999	-7.61348	-2.86737
-0.6	3.6	-1.58822	5.52489	-0.364369	-6.56906	-2.99675
-0.6	3.7	-1.10992	4.08818	-0.28674	-5.68057	-2.98904
-0.6	3.8	-0.762613	3.02077	-0.227328	-4.92351	-2.89268
-0.6	3.9	-0.510938	2.22926	-0.18172	-4.277	-2.7404
-0.6	4	-0.329546	1.64297	-0.146561	-3.72251	-2.55565
-0.4	2.6	-40.8337	108.166	-3.67461	-33.8517	29.8064
-0.4	2.7	-30.1539	81.4833	-2.89583	-28.2315	20.202
-0.4	2.8	-22.2068	61.2506	-2.27906	-23.6824	13.0823
-0.4	2.9	-16.3103	45.947	-1.79065	-19.9714	7.87462
-0.4	3	-11.9428	34.397	-1.405	-16.9173	4.1318
-0.4	3.1	-8.71677	25.7003	-1.10159	-14.3867	1.4952
-0.4	3.2	-6.33865	19.1664	-0.863689	-12.2773	-0.313237
-0.4	3.3	-4.58959	14.2678	-0.677731	-10.5078	-1.50732
-0.4	3.4	-3.30579	10.6028	-0.532769	-9.01822	-2.25396
-0.4	3.5	-2.36545	7.8661	-0.42003	-7.75914	-2.67853
-0.4	3.6	-1.67901	5.82633	-0.332504	-6.69235	-2.87754
-0.4	3.7	-1.17792	4.30912	-0.264612	-5.78534	-2.91874
-0.4	3.8	-0.814048	3.18268	-0.211939	-5.01213	-2.85543
-0.4	3.9	-0.550591	2.34768	-0.171006	-4.35242	-2.72633
-0.4	4	-0.360662	1.72934	-0.139095	-3.787	-2.55742
-0.2	2.6	-42.2038	112.425	-2.58156	-34.5556	33.0842
-0.2	2.7	-31.1465	84.6246	-2.16514	-28.7526	22.5603
-0.2	2.8	-22.926	63.5664	-1.78771	-24.0754	14.7772
-0.2	2.9	-16.8312	47.6533	-1.45862	-20.2735	9.09005
-0.2	3	-12.3199	35.6541	-1.17969	-17.154	5.0005
-0.2	3.1	-8.98977	26.626	-0.948084	-14.5749	2.11322
-0.2	3.2	-6.53774	19.8471	-0.758722	-12.4287	0.1219
-0.2	3.3	-4.73445	14.7683	-0.605707	-10.6323	-1.20422
-0.2	3.4	-3.41171	10.9701	-0.483193	-9.12162	-2.04647
-0.2	3.5	-2.44381	8.13544	-0.385809	-7.84646	-2.54064
-0.2	3.6	-1.73636	6.02407	-0.308821	-6.7659	-2.78701
-0.2	3.7	-1.22121	4.45384	-0.248185	-5.84821	-2.86376
-0.2	3.8	-0.846875	3.28854	-0.200524	-5.06618	-2.82504
-0.2	3.9	-0.575936	2.42486	-0.163063	-4.39824	-2.71237
-0.2	4	-0.380123	1.78599	-0.133564	-3.82632	-2.55401
0	2.6	-42.6784	113.929	-2.16096	-34.7923	34.2975
0	2.7	-31.4912	85.7316	-1.8866	-28.9291	23.4247
0	2.8	-23.177	64.3816	-1.6018	-24.2055	15.3973
0	2.9	-17.0117	48.2526	-1.33374	-20.3731	9.53407
0	3	-12.4503	36.0948	-1.09533	-17.231	5.31813
0	3.1	-9.08402	26.9502	-0.890815	-14.6369	2.33848
0	3.2	-6.60644	20.0852	-0.719662	-12.4777	0.281407
0	3.3	-4.78457	14.9432	-0.578955	-10.6727	-1.09308
0	3.4	-3.44846	11.0983	-0.464798	-9.15555	-1.97046
0	3.5	-2.47041	8.22943	-0.373116	-7.87508	-2.48918
0	3.6	-1.75632	6.09301	-0.300039	-6.79032	-2.75367
0	3.7	-1.236	4.50439	-0.242092	-5.86931	-2.84301
0	3.8	-0.858114	3.32542	-0.196292	-5.08438	-2.81337
0	3.9	-0.584608	2.4517	-0.16012	-4.41365	-2.70668
0	4	-0.386813	1.80559	-0.131516	-3.83905	-2.55179
0.2	2.6	-42.2038	112.425	-2.58156	-34.5556	33.0842
0.2	2.7	-31.1465	84.6246	-2.16514	-28.7526	22.5603
0.2	2.8	-22.926	63.5664	-1.78771	-24.0754	14.7772
0.2	2.9	-16.8312	47.6533	-1.45862	-20.2735	9.09005
0.2	3	-12.3199	35.6541	-1.17969	-17.154	5.0005
0.2	3.1	-8.98977	26.626	-0.948084	-14.5749	2.11322
0.2	3.2	-6.53774	19.8471	-0.758722	-12.4287	0.1219
0.2	3.3	-4.73445	14.7683	-0.605707	-10.6323	-1.20422
0.2	3.4	-3.41171	10.9701	-0.483193	-9.12162	-2.04647
0.2	3.5	-2.44381	8.13544	-0.385809	-7.84646	-2.54064
0.2	3.6	-1.73636	6.02407	-0.308821	-6.7659	-2.78701
0.2	3.7	-1.22121	4.45384	-0.248185	-5.84821	-2.86376
0.2	3.8	-0.846875	3.28854	-0.200524	-5.06618	-2.82504
0.2	3.9	-0.575936	2.42486	-0.163063	-4.39824	-2.71237
0.2	4	-0.380123	1.78599	-0.133564	-3.82632	-2.55401
0.4	2.6	-40.8337	108.166	-3.67461	-33.8517	29.8064
0.4	2.7	-30.1539	81.4833	-2.89583	-28.2315	20.202
0.4	2.8	-22.2068	61.2506	-2.27906	-23.6824	13.0823
0.4	2.9	-16.3103	45.947	-1.79065	-19.9714	7.87462
0.4	3	-11.9428	34.397	-1.405	-16.9173	4.1318
0.4	3.1	-8.71677	25.7003	-1.10159	-14.3867	1.4952
0.4	3.2	-6.33865	19.1664	-0.863689	-12.2773	-0.313237
0.4	3.3	-4.58959	14.2678	-0.677731	-10.5078	-1.50732
0.4	3.4	-3.30579	10.6028	-0.532769	-9.01822	-2.25396
0.4	3.5	-2.36545	7.8661	-0.42003	-7.75914	-2.67853
0.4	3.6	-1.67901	5.82633	-0.332504	-6.69235	-2.87754
0.4	3.7	-1.17792	4.30912	-0.264612	-5.78534	-2.91874
0.4	3.8	-0.814048	3.18268	-0.211939	-5.01213	-2.85543
0.4	3.9	-0.550591	2.34768	-0.171006	-4.35242	-2.72633
0.4	4	-0.360662	1.72934	-0.139095	-3.787	-2.55742
0.6	2.6	-38.7295	101.837	-5.03879	-32.7499	25.3188
0.6	2.7	-28.6268	76.797	-3.82378	-27.3995	16.9469
0.6	2.8	-21.1011	57.784	-2.91171	-23.0458	10.7254
0.6	2.9	-15.5078	43.3832	-2.22292	-19.4747	6.17779
0.6	3	-11.3614	32.503	-1.70099	-16.5262	2.91434
0.6	3.1	-8.29475	24.3022	-1.30468	-14.0745	0.628326
0.6	3.2	-6.03151	18.1356	-1.00334	-12.0225	-0.921747
0.6	3.3	-4.36466	13.5088	-0.773955	-10.2982	-1.92796
0.6	3.4	-3.14082	10.0443	-0.599212	-8.84417	-2.53993
0.6	3.5	-2.24359	7.45569	-0.465999	-7.61348	-2.86737
0.6	3.6	-1.58822	5.52489	-0.364369	-6.56906	-2.99675
0.6	3.7	-1.10992	4.08818	-0.28674	-5.68057	-2.98904
0.6	3.8	-0.762613	3.02077	-0.227328	-4.92351	-2.89268
0.6	3.9	-0.510938	2.22926	-0.18172	-4.277	-2.7404
0.6	4	-0.329546	1.64297	-0.146561	-3.72251	-2.55565
0.8	2.6	-36.1282	94.3411	-6.2503	-31.3679	20.5946
0.8	2.7	-26.7389	71.2193	-4.66788	-26.3347	13.4778
0.8	2.8	-19.7293	53.6365	-3.49836	-22.2157	8.19316
0.8	2.9	-14.5107	40.3032	-2.63009	-18.8191	4.34339
0.8	3	-10.6368	30.2187	-1.98335	-16.0016	1.59688
0.8	3.1	-7.76671	22.6103	-1.50043	-13.6488	-0.305643
0.8	3.2	-5.64595	16.8837	-1.13906	-11.6746	-1.57584
0.8	3.3	-4.08178	12.584	-0.868111	-10.0106	-2.37648
0.8	3.4	-2.93245	9.36182	-0.664558	-8.60462	-2.8398
0.8	3.5	-2.089	6.95283	-0.511404	-7.41264	-3.06021
0.8	3.6	-1.47271	5.15479	-0.395946	-6.39967	-3.11354
0.8	3.7	-1.02279	3.81622	-0.308723	-5.53728	-3.05258
0.8	3.8	-0.696219	2.82104	-0.242652	-4.80195	-2.91978
0.8	3.9	-0.4596	2.08278	-0.192405	-4.17323	-2.74245
0.8	4	-0.289287	1.53576	-0.154007	-3.63413	-2.54167
1	2.6	-33.3024	86.5516	-7.02057	-29.8295	16.3992
1	2.7	-24.6784	65.387	-5.22296	-25.1207	10.3649
1	2.8	-18.2276	49.2768	-3.89468	-21.2506	5.90392
1	2.9	-13.4156	37.0488	-2.91115	-18.044	2.67799
1	3	-9.83633	27.7938	-2.1817	-15.371	0.404677
1	3.1	-7.18078	20.8064	-1.63991	-13.1316	-1.14588
1	3.2	-5.21546	15.5441	-1.23688	-11.247	-2.1553
1	3.3	-3.76478	11.5903	-0.936589	-9.65538	-2.76641
1	3.4	-2.69763	8.62608	-0.712469	-8.30757	-3.09159
1	3.5	-1.91384	6.40888	-0.544897	-7.16302	-3.21287
1	3.6	-1.3408	4.75336	-0.419354	-6.18907	-3.19586
1	3.7	-0.922838	3.5202	-0.325075	-5.35895	-3.08667
1	3.8	-0.619295	2.60333	-0.254061	-4.65056	-2.92059
1	3.9	-0.399755	1.92272	-0.200359	-4.04431	-2.7217
1	4	-0.242053	1.41824	-0.159551	-3.52413	-2.50749
1.2	2.6	-30.4885	79.1133	-7.23889	-28.2154	13.1706
1.2	2.7	-22.6149	59.7845	-5.39796	-23.8223	7.94937
1.2	2.8	-16.7142	45.0651	-4.02963	-20.196	4.12526
1.2	2.9	-12.3046	33.8893	-3.01249	-17.1809	1.3913
1.2	3	-9.01937	25.4286	-2.25636	-14.659	-0.506144
1.2	3.1	-6.57912	19.0385	-1.69413	-12.5419	-1.77657
1.2	3.2	-4.77071	14.2257	-1.27584	-10.7559	-2.57671
1.2	3.3	-3.43488	10.6088	-0.964367	-9.24463	-3.03508
1.2	3.4	-2.45155	7.89657	-0.732158	-7.96254	-3.24968
1.2	3.5	-1.72884	5.86748	-0.558786	-6.87137	-3.29151
1.2	3.6	-1.20078	4.35273	-0.429114	-5.94295	-3.22011
1.2	3.7	-0.815551	3.22406	-0.331903	-5.15066	-3.07406
1.2	3.8	-0.535994	2.38487	-0.258809	-4.47362	-2.88355
1.2	3.9	-0.334511	1.76161	-0.203637	-3.89338	-2.66992
1.2	4	-0.190126	1.29964	-0.161783	-3.39527	-2.44753
1.4	2.6	-27.8421	72.3643	-6.93898	-26.5688	11.0145
1.4	2.7	-20.6588	54.674	-5.20442	-22.4717	6.33907
1.4	2.8	-15.2679	41.2049	-3.9038	-19.0804	2.95281
1.4	2.9	-11.2337	30.9811	-2.92995	-16.2542	0.56313
1.4	3	-8.22642	23.242	-2.20164	-13.8877	-1.07375
1.4	3.1	-5.99038	17.3982	-1.65742	-11.8969	-2.14652
1.4	3.2	-4.33229	12.9978	-1.25092	-10.2149	-2.80032
1.4	3.3	-3.10766	9.6912	-0.947262	-8.78955	-3.15327
1.4	3.4	-2.20491	7.21242	-0.720292	-7.5784	-3.29119
1.4	3.5	-1.54191	5.35892	-0.550471	-6.54723	-3.28069
1.4	3.6	-1.05796	3.97501	-0.423224	-5.66855	-3.17472
1.4	3.7	-0.705131	2.94424	-0.32768	-4.91782	-3.00639
1.4	3.8	-0.449776	2.17772	-0.255737	-4.27517	-2.80296
1.4	3.9	-0.266289	1.60857	-0.201363	-3.7241	-2.58318
1.4	4	-0.135429	1.18673	-0.160067	-3.25059	-2.35935
1.6	2.6	-25.4159	66.3527	-6.25098	-24.9042	9.78168
1.6	2.7	-18.8479	50.1051	-4.72752	-21.0838	5.4459
1.6	2.8	-13.9167	37.7428	-3.57245	-17.9184	2.33524
1.6	2.9	-10.2272	28.3657	-2.69908	-15.2814	0.158026
1.6	3	-7.47402	21.2703	-2.04029	-13.0709	-1.31488
1.6	3.1	-5.4273	15.916	-1.54429	-11.2104	-2.26592
1.6	3.2	-3.90959	11.8859	-1.17135	-9.63635	-2.83142
1.6	3.3	-2.78892	8.85868	-0.891097	-8.301	-3.12233
1.6	3.4	-1.96276	6.59123	-0.680517	-7.16489	-3.21694
1.6	3.5	-1.35728	4.89587	-0.522209	-6.19738	-3.181
1.6	3.6	-0.915192	3.63066	-0.403063	-5.37103	-3.05862
1.6	3.7	-0.594123	2.68869	-0.31323	-4.66494	-2.8836
1.6	3.8	-0.362539	1.98823	-0.245321	-4.05979	-2.67942
1.6	3.9	-0.196726	1.46836	-0.193801	-3.54017	-2.46234
1.6	4	-0.07921	1.08314	-0.154531	-3.09324	-2.24384
1.8	2.6	-23.1719	60.9164	-5.36082	-23.2201	9.16359
1.8	2.7	-17.1624	45.9718	-4.09572	-19.6676	5.0461
1.8	2.8	-12.6507	34.611	-3.12364	-16.7264	2.11035
1.8	2.9	-9.27519	25.9982	-2.37998	-14.277	0.0660696
1.8	3	-6.75884	19.4856	-1.81317	-12.2244	-1.31078
1.8	3.1	-4.8882	14.5745	-1.38244	-10.4945	-2.19065
1.8	3.2	-3.50247	10.8795	-1.05583	-9.03102	-2.70978
1.8	3.3	-2.47911	8.10617	-0.808517	-7.78782	-2.96928
1.8	3.4	-1.72657	6.0294	-0.621362	-6.73	-3.04854
1.8	3.5	-1.17582	4.47727	-0.479733	-5.82853	-3.00681
1.8	3.6	-0.774332	3.31953	-0.372479	-5.05741	-2.8847
1.8	3.7	-0.483954	2.45764	-0.291132	-4.3978	-2.71525
1.8	3.8	-0.275267	1.81702	-0.229288	-3.83178	-2.51932
1.8	3.9	-0.126765	1.34169	-0.182105	-3.34523	-2.31241
1.8	4	-0.0223945	0.989559	-0.145943	-2.9263	-2.10508
2	2.6	-21.0303	55.8042	-4.46469	-21.517	8.79216
2	2.7	-15.5458	42.0944	-3.44597	-18.2305	4.87217
2	2.8	-11.4311	31.6799	-2.65278	-15.5141	2.0819
2	2.9	-8.35593	23.7884	-2.03892	-13.2518	0.141749
2	3	-6.065	17.8247	-1.56623	-11.3576	-1.16415
2	3.1	-4.3633	13.3294	-1.20366	-9.7604	-1.99795
2	3.2	-3.10382	9.94815	-0.926356	-8.40751	-2.48953
2	3.3	-2.17557	7.41146	-0.714672	-7.25941	-2.73819
2	3.4	-1.49414	5.51211	-0.553266	-6.28163	-2.81693
2	3.5	-0.996158	4.09285	-0.430238	-5.44637	-2.77992
2	3.6	-0.634838	3.03435	-0.336424	-4.73267	-2.66958
2	3.7	-0.37443	2.24639	-0.264793	-4.12082	-2.51365
2	3.8	-0.188335	1.6608	-0.209974	-3.59512	-2.33263
2	3.9	-0.0569059	1.22634	-0.167876	-3.14278	-2.14122
2	4	0.0344241	0.904501	-0.135398	-2.75268	-1.94915
2.2	2.6	-18.9067	50.7767	-3.71407	-19.7933	8.36267
2.2	2.7	-13.9421	38.2985	-2.88551	-16.78	4.69086
2.2	2.8	-10.2223	28.8221	-2.23584	-14.2904	2.07355
2.2	2.9	-7.44391	21.6436	-1.72975	-12.2175	0.252499
2.2	3	-5.37599	16.2197	-1.33757	-10.4808	-0.974724
2.2	3.1	-3.84134	12.1311	-1.03487	-9.01638	-1.76152
2.2	3.2	-2.70798	9.05601	-0.8019	-7.77676	-2.23062
2.2	3.3	-1.87383	6.74846	-0.622953	-6.72323	-2.47155
2.2	3.4	-1.26289	5.02041	-0.485658	-5.82586	-2.554
2.2	3.5	-0.817691	3.72893	-0.380361	-5.05836	-2.52748
2.2	3.6	-0.49614	2.76536	-0.299569	-4.40203	-2.43239
2.2	3.7	-0.265524	2.0479	-0.237493	-3.83831	-2.29343
2.2	3.8	-0.101954	1.51453	-0.189685	-3.35361	-2.13072
2.2	3.9	0.0123227	1.11869	-0.15273	-2.93577	-1.95748
2.2	4	0.0906563	0.825342	-0.12403	-2.57505	-1.78308
2.4	2.6	-16.7506	45.6871	-3.17351	-18.0605	7.70251
2.4	2.7	-12.3177	34.4713	-2.46406	-15.3242	4.36531
2.4	2.8	-8.99957	25.9535	-1.91078	-13.0647	1.97853
2.4	2.9	-6.52376	19.4995	-1.48113	-11.1824	0.312183
2.4	3	-4.68156	14.6217	-1.14866	-9.60412	-0.812635
2.4	3.1	-3.31718	10.9428	-0.892014	-8.27341	-1.53981
2.4	3.2	-2.31068	8.17472	-0.694247	-7.14599	-1.97619
2.4	3.3	-1.57158	6.09619	-0.542006	-6.18727	-2.20466
2.4	3.4	-1.0314	4.5387	-0.424866	-5.36878	-2.28635
2.4	3.5	-0.639959	3.37357	-0.334713	-4.66939	-2.2705
2.4	3.6	-0.358292	2.50375	-0.265265	-4.06984	-2.18965
2.4	3.7	-0.157685	1.85558	-0.211668	-3.55437	-2.06814
2.4	3.8	-0.0169347	1.37329	-0.170184	-3.1104	-1.92423
2.4	3.9	0.0802115	1.01511	-0.137946	-2.72709	-1.76971
2.4	4	0.145497	0.74938	-0.112759	-2.39557	-1.61346
2.6	2.6	-14.5558	40.5065	-2.81838	-16.3312	6.80109
2.6	2.7	-10.6701	30.5874	-2.17192	-13.8781	3.86731
2.6	2.8	-7.76306	23.0491	-1.6757	-11.8497	1.76067
2.6	2.9	-5.59373	17.3343	-1.29495	-10.1577	0.287949
2.6	3	-3.98243	13.0113	-1.00289	-8.7378	-0.711825
2.6	3.1	-2.79053	9.74857	-0.778856	-7.53942	-1.36024
2.6	3.2	-1.91288	7.29101	-0.606943	-6.52251	-1.75132
2.6	3.3	-1.26968	5.44384	-0.474938	-5.65595	-1.95673
2.6	3.4	-0.801884	4.05779	-0.373479	-4.91658	-2.03416
2.6	3.5	-0.464143	3.01985	-0.295395	-4.28376	-2.02344
2.6	3.6	-0.222949	2.24392	-0.235181	-3.74012	-1.95433
2.6	3.7	-0.052495	1.66505	-0.188619	-3.27214	-1.84821
2.6	3.8	0.0657406	1.23386	-0.152476	-2.86849	-1.72136
2.6	3.9	0.145907	0.913185	-0.124288	-2.51944	-1.58464
2.6	4	0.198339	0.674996	-0.10217	-2.21701	-1.44584
2.8	2.6	-12.3596	35.3059	-2.57308	-14.6274	5.74575
2.8	2.7	-9.02482	26.6902	-1.96324	-12.4556	3.24657
2.8	2.8	-6.5285	20.1374	-1.50306	-10.6568	1.44904
2.8	2.9	-4.66836	15.1648	-1.1549	-9.15391	0.187604
2.8	3	-3.28846	11.3989	-0.890874	-7.89021	-0.670661
2.8	3.1	-2.26977	8.5531	-0.690167	-6.82078	-1.22762
2.8	3.2	-1.52125	6.40689	-0.537242	-5.91239	-1.56399
2.8	3.3	-0.973975	4.79126	-0.42044	-5.13586	-1.73902
2.8	3.4	-0.577956	3.57717	-0.331014	-4.47383	-1.80564
2.8	3.5	-0.29381	2.66649	-0.262359	-3.90569	-1.79536
2.8	3.6	-0.0922423	1.98472	-0.209487	-3.41667	-1.73368
2.8	3.7	0.0483415	1.47516	-0.168609	-2.99515	-1.64025
2.8	3.8	0.144338	1.09498	-0.136851	-2.63056	-1.5281
2.8	3.9	0.207753	0.811722	-0.112037	-2.31465	-1.40722
2.8	4	0.247556	0.600981	-0.0925129	-2.03999	-1.28396
3	2.6	-10.2248	30.2103	-2.36049	-12.9685	4.65654
3	2.7	-7.42418	22.8691	-1.78723	-11.0748	2.58285
3	2.8	-5.33106	17.2801	-1.35962	-9.49973	1.08972
3	2.9	-3.773	13.0337	-1.03937	-8.18104	0.0402948
3	3	-2.61928	9.81343	-0.798621	-7.06952	-0.67399
3	3.1	-1.76861	7.37655	-0.616983	-6.12599	-1.13504
3	3.2	-1.14516	5.5356	-0.479454	-5.32012	-1.40913
3	3.3	-0.691658	4.14761	-0.374955	-4.63351	-1.55252
3	3.4	-0.365349	3.10261	-0.295275	-4.04507	-1.60309
3	3.5	-0.132903	2.31736	-0.23429	-3.53886	-1.58869
3	3.6	0.0300672	1.72825	-0.18742	-3.1024	-1.5315
3	3.7	0.141976	1.28718	-0.151218	-2.72524	-1.4473
3	3.8	0.216618	0.95742	-0.1231	-2.39797	-1.34703
3	3.9	0.263971	0.711217	-0.101107	-2.11415	-1.24007
3	4	0.29162	0.527644	-0.0837766	-1.86728	-1.13179
3.2	2.6	-8.21599	25.3576	-2.13319	-11.3803	3.62813
3.2	2.7	-5.92155	19.225	-1.60983	-9.75262	1.94103
3.2	2.8	-4.20878	14.5508	-1.22117	-8.3946	0.726235
3.2	2.9	-2.93543	10.9942	-0.931338	-7.25222	-0.124825
3.2	3	-1.99395	8.29339	-0.714317	-6.28396	-0.698844
3.2	3.1	-1.30195	6.24609	-0.551167	-5.45814	-1.06516
3.2	3.2	-0.796575	4.69706	-0.428032	-4.75448	-1.28202
3.2	3.3	-0.431598	3.52664	-0.334733	-4.15171	-1.39141
3.2	3.4	-0.170551	2.64373	-0.263753	-3.63299	-1.42356
3.2	3.5	0.0133012	1.97904	-0.209521	-3.18605	-1.40323
3.2	3.6	0.140236	1.47938	-0.167892	-2.79972	-1.34799
3.2	3.7	0.225421	1.10445	-0.135751	-2.46466	-1.27054
3.2	3.8	0.280073	0.823427	-0.110781	-2.17377	-1.18105
3.2	3.9	0.312588	0.613122	-0.0912337	-1.92088	-1.08641
3.2	4	0.329195	0.455932	-0.0758076	-1.70023	-0.990912
3.4	2.6	-6.39709	20.8708	-1.87864	-9.88699	2.70811
3.4	2.7	-4.56355	15.8501	-1.41906	-8.50922	1.35822
3.4	2.8	-3.19536	12.017	-1.07744	-7.35307	0.391167
3.4	2.9	-2.18038	9.09716	-0.822489	-6.37389	-0.2796
3.4	3	-1.43239	6.87589	-0.631472	-5.53916	-0.727132
3.4	3.1	-0.884122	5.18961	-0.487809	-4.82804	-1.01036
3.4	3.2	-0.486845	3.91095	-0.379341	-4.21834	-1.17358
3.4	3.3	-0.201417	2.943	-0.297123	-3.69393	-1.24947
3.4	3.4	0.00032394	2.21149	-0.234551	-3.24164	-1.26438
3.4	3.5	0.140277	1.6595	-0.186715	-2.85044	-1.23738
3.4	3.6	0.234749	1.24366	-0.149964	-2.51112	-1.18267
3.4	3.7	0.295843	0.930822	-0.121559	-2.2161	-1.11099
3.4	3.8	0.332731	0.695769	-0.0994573	-1.95948	-1.03044
3.4	3.9	0.352125	0.519402	-0.0821281	-1.73569	-0.946295
3.4	4	0.359067	0.387278	-0.0684209	-1.53999	-0.862065
3.6	2.6	-4.81215	16.8408	-1.60735	-8.50836	1.9129
3.6	2.7	-3.38049	12.8114	-1.21916	-7.35857	0.853175
3.6	2.8	-2.31485	9.73175	-0.929312	-6.38252	0.105072
3.6	2.9	-1.52733	7.38154	-0.712098	-5.55451	-0.412399
3.6	3	-0.947667	5.5913	-0.548726	-4.8467	-0.751789
3.6	3.1	-0.526475	4.22915	-0.425406	-4.23917	-0.961907
3.6	3.2	-0.22293	3.1945	-0.331977	-3.71632	-1.07673
3.6	3.3	-0.00740724	2.40969	-0.260934	-3.26475	-1.1234
3.6	3.4	0.142761	1.81526	-0.2067	-2.8737	-1.12238
3.6	3.5	0.244622	1.36573	-0.165113	-2.5341	-1.08887
3.6	3.6	0.310936	1.02621	-0.133065	-2.2386	-1.03451
3.6	3.7	0.351409	0.770126	-0.108222	-1.98118	-0.967872
3.6	3.8	0.373167	0.577222	-0.0888305	-1.75645	-0.894894
3.6	3.9	0.381455	0.432107	-0.0735749	-1.55992	-0.819938
3.6	4	0.380386	0.323139	-0.0614733	-1.38762	-0.745571
3.8	2.6	-3.47863	13.3185	-1.33798	-7.25942	1.2425
3.8	2.7	-2.38687	10.1514	-1.0212	-6.30638	0.436964
3.8	2.8	-1.57951	7.72657	-0.783159	-5.49724	-0.133342
3.8	2.9	-0.984104	5.87326	-0.603666	-4.80485	-0.519353
3.8	3	-0.548867	4.45861	-0.467852	-4.20943	-0.767539
3.8	3.1	-0.234025	3.38033	-0.364738	-3.69604	-0.914473
3.8	3.2	-0.00962459	2.55954	-0.286183	-3.25181	-0.988081
3.8	3.3	0.147385	1.93562	-0.226124	-2.86628	-1.0094
3.8	3.4	0.254382	1.46194	-0.180035	-2.53123	-0.99494
3.8	3.5	0.324487	1.10284	-0.144512	-2.239	-0.956183
3.8	3.6	0.367603	0.830963	-0.117002	-1.98417	-0.902607
3.8	3.7	0.391222	0.625355	-0.0955683	-1.76115	-0.84014
3.8	3.8	0.400637	0.470074	-0.0787595	-1.56593	-0.773978
3.8	3.9	0.400195	0.353006	-0.0654759	-1.39449	-0.706761
3.8	4	0.392773	0.264747	-0.0548885	-1.24407	-0.641442
4	2.6	-2.39735	10.3222	-1.08718	-6.14095	0.696763
4	2.7	-1.59029	7.88384	-0.836123	-5.36532	0.0921033
4	2.8	-0.992533	6.01414	-0.646072	-4.69999	-0.324455
4	2.9	-0.553808	4.58215	-0.501701	-4.12673	-0.600092
4	3	-0.235294	3.48681	-0.391664	-3.6308	-0.770943
4	3.1	-0.00729841	2.65007	-0.307518	-3.20049	-0.865239
4	3.2	0.152935	2.0117	-0.24296	-2.82664	-0.904962
4	3.3	0.262687	1.52532	-0.19326	-2.50072	-0.905978
4	3.4	0.335056	1.15518	-0.154857	-2.216	-0.880614
4	3.5	0.379933	0.873882	-0.125059	-1.96709	-0.838331
4	3.6	0.404904	0.660337	-0.101831	-1.74863	-0.785216
4	3.7	0.415256	0.498419	-0.0836167	-1.55717	-0.727111
4	3.8	0.415452	0.375873	-0.0692423	-1.38873	-0.666643
4	3.9	0.40835	0.283087	-0.0578164	-1.2406	-0.606976
4	4	0.396368	0.212958	-0.0486577	-1.10995	-0.549282
4.2	2.6	-1.55912	7.83786	-0.865639	-5.16002	0.253083
4.2	2.7	-0.974219	6.00131	-0.671475	-4.53296	-0.177337
4.2	2.8	-0.543111	4.58933	-0.523288	-3.99099	-0.468063
4.2	2.9	-0.228613	3.50538	-0.409803	-3.52058	-0.653612
4.2	3	-0.00232198	2.67424	-0.322601	-3.11103	-0.761713
4.2	3.1	0.157528	2.03784	-0.255376	-2.75419	-0.814196
4.2	3.2	0.267703	1.55114	-0.203384	-2.4422	-0.826747
4.2	3.3	0.340892	1.17937	-0.163035	-2.16888	-0.811652
4.2	3.4	0.386732	0.895749	-0.131608	-1.9293	-0.778422
4.2	3.5	0.412636	0.679617	-0.107032	-1.71835	-0.733125
4.2	3.6	0.423846	0.515081	-0.0877231	-1.53311	-0.681909
4.2	3.7	0.424739	0.390027	-0.0724706	-1.36979	-0.627498
4.2	3.8	0.41824	0.295004	-0.0603477	-1.22577	-0.572871
4.2	3.9	0.406671	0.222879	-0.0506394	-1.09845	-0.51954
4.2	4	0.391832	0.1682	-0.0428099	-0.98593	-0.468708
4.4	2.6	-0.933101	5.83106	-0.677949	-4.30852	-0.0885107
4.4	2.7	-0.520059	4.47697	-0.530791	-3.80578	-0.379659
4.4	2.8	-0.21687	3.43311	-0.417493	-3.36786	-0.569109
4.4	2.9	0.00270755	2.62947	-0.329968	-2.98496	-0.682745
4.4	3	0.158871	2.01166	-0.262125	-2.65009	-0.741683
4.4	3.1	0.267355	1.53731	-0.209365	-2.35627	-0.760978
4.4	3.2	0.340116	1.17354	-0.1682	-2.09816	-0.752702
4.4	3.3	0.386369	0.894952	-0.135974	-1.87064	-0.72529
4.4	3.4	0.412859	0.681772	-0.110656	-1.67048	-0.686508
4.4	3.5	0.425055	0.518884	-0.0906857	-1.49376	-0.640502
4.4	3.6	0.426802	0.394489	-0.0748625	-1.33763	-0.591204
4.4	3.7	0.421202	0.299615	-0.0622569	-1.19942	-0.540861
4.4	3.8	0.410529	0.227377	-0.0521576	-1.07699	-0.49124
4.4	3.9	0.396406	0.172331	-0.0440103	-0.968459	-0.443732
4.4	4	0.380116	0.130467	-0.0373887	-0.872008	-0.398813
4.6	2.6	-0.489197	4.24927	-0.524086	-3.57715	-0.341157
4.6	2.7	-0.203456	3.27285	-0.414391	-3.17678	-0.521783
4.6	2.8	0.00495089	2.51755	-0.329147	-2.82583	-0.632477
4.6	2.9	0.154635	1.93423	-0.262679	-2.51713	-0.690943
4.6	3	0.259703	1.48437	-0.210679	-2.24535	-0.71195
4.6	3.1	0.331115	1.13792	-0.169862	-2.00518	-0.706008
4.6	3.2	0.377205	0.871426	-0.137722	-1.79332	-0.682407
4.6	3.3	0.404327	0.666632	-0.112329	-1.60594	-0.647312
4.6	3.4	0.417526	0.509459	-0.0921954	-1.43996	-0.605169
4.6	3.5	0.420569	0.388958	-0.076171	-1.29268	-0.559328
4.6	3.6	0.416334	0.296662	-0.0633598	-1.16202	-0.512387
4.6	3.7	0.407028	0.226133	-0.053064	-1.04581	-0.465716
4.6	3.8	0.394144	0.172134	-0.0447442	-0.942417	-0.420884
4.6	3.9	0.379002	0.130883	-0.0379788	-0.850405	-0.378499
4.6	4	0.36249	0.0994059	-0.0324358	-0.768384	-0.338924
4.8	2.6	-0.192423	3.03298	-0.401173	-2.9549	-0.515512
4.8	2.7	0.00179093	2.34455	-0.320494	-2.6391	-0.613251
4.8	2.8	0.142905	1.80991	-0.257172	-2.35982	-0.664176
4.8	2.9	0.243301	1.39543	-0.20731	-2.11245	-0.681027
4.8	3	0.312619	1.07461	-0.16792	-1.89349	-0.674187
4.8	3.1	0.358233	0.826583	-0.136705	-1.6992	-0.651092
4.8	3.2	0.386068	0.635125	-0.111888	-1.52655	-0.617249
4.8	3.3	0.400632	0.487512	-0.0920939	-1.37298	-0.576928
4.8	3.4	0.405392	0.373832	-0.0762523	-1.23618	-0.533212
4.8	3.5	0.403019	0.286372	-0.0635259	-1.11435	-0.488483
4.8	3.6	0.39554	0.219147	-0.0532574	-1.00567	-0.444243
4.8	3.7	0.384533	0.167639	-0.0449298	-0.908459	-0.401218
4.8	3.8	0.371082	0.128029	-0.0381416	-0.821742	-0.360772
4.8	3.9	0.356122	0.0976702	-0.0325741	-0.744193	-0.322975
4.8	4	0.3403	0.0744237	-0.0279768	-0.674776	-0.288029
5	2.6	-0.00860675	2.12051	-0.304931	-2.43079	-0.623818
5	2.7	0.122658	1.64608	-0.246218	-2.18332	-0.660797
5	2.8	0.21747	1.27582	-0.199647	-1.96281	-0.669164
5	2.9	0.284198	0.987479	-0.162597	-1.76638	-0.657301
5	3	0.329351	0.763322	-0.133031	-1.59112	-0.631483
5	3.1	0.358045	0.589344	-0.109367	-1.43462	-0.596596
5	3.2	0.374278	0.454509	-0.0903705	-1.29469	-0.556274
5	3.3	0.381176	0.350145	-0.0750724	-1.16961	-0.513359
5	3.4	0.381153	0.269461	-0.0627136	-1.05765	-0.469753
5	3.5	0.376069	0.207152	-0.0526905	-0.957344	-0.426813
5	3.6	0.367428	0.159187	-0.0445275	-0.867313	-0.385226
5	3.7	0.35621	0.122127	-0.0378472	-0.786671	-0.346182
5	3.8	0.343322	0.0935898	-0.0323498	-0.714292	-0.309731
5	3.9	0.3294	0.071638	-0.0278037	-0.649277	-0.276042
5	4	0.314913	0.0547686	-0.0240145	-0.590829	-0.245163

## Sheet: benzene_pyrimidine
x	z	Elec	Exch	Ind	Disp	Total
-5	2.6	-0.0236243	2.16642	-0.326991	-2.4162	-0.600398
-5	2.7	0.109145	1.68415	-0.265756	-2.17014	-0.642601
-5	2.8	0.205448	1.30709	-0.216917	-1.95089	-0.655267
-5	2.9	0.273627	1.01295	-0.177852	-1.75558	-0.646857
-5	3	0.320107	0.783908	-0.146511	-1.58129	-0.623789
-5	3.1	0.350015	0.605867	-0.121292	-1.42563	-0.591042
-5	3.2	0.367365	0.467687	-0.100943	-1.2865	-0.552389
-5	3.3	0.375284	0.3606	-0.0844694	-1.162	-0.510587
-5	3.4	0.376195	0.27768	-0.0710887	-1.05048	-0.467695
-5	3.5	0.372033	0.213651	-0.0601827	-0.950687	-0.425186
-5	3.6	0.364155	0.164154	-0.051254	-0.861251	-0.384195
-5	3.7	0.353726	0.125975	-0.0439115	-0.781044	-0.345254
-5	3.8	0.341588	0.0965594	-0.0378393	-0.709071	-0.308762
-5	3.9	0.328382	0.0739203	-0.0327922	-0.644436	-0.274926
-5	4	0.314585	0.0565169	-0.0285703	-0.586343	-0.243812
-4.8	2.6	-0.206307	3.09284	-0.424629	-2.93465	-0.472742
-4.8	2.7	-0.0106338	2.39379	-0.341504	-2.6212	-0.579551
-4.8	2.8	0.131881	1.85003	-0.275889	-2.34392	-0.637898
-4.8	2.9	0.23358	1.4278	-0.22393	-2.09822	-0.660765
-4.8	3	0.304046	1.10051	-0.182656	-1.88069	-0.65879
-4.8	3.1	0.350799	0.847205	-0.149764	-1.68759	-0.639355
-4.8	3.2	0.379685	0.651441	-0.123469	-1.51599	-0.608333
-4.8	3.3	0.395228	0.50035	-0.102383	-1.36333	-0.570137
-4.8	3.4	0.400907	0.383879	-0.0854112	-1.2274	-0.528028
-4.8	3.5	0.399397	0.294198	-0.0717028	-1.10621	-0.484314
-4.8	3.6	0.392744	0.225232	-0.0605823	-0.998029	-0.440635
-4.8	3.7	0.382514	0.172233	-0.0515183	-0.901529	-0.3983
-4.8	3.8	0.369835	0.131544	-0.0440918	-0.815346	-0.358059
-4.8	3.9	0.355619	0.100345	-0.0379693	-0.73829	-0.320295
-4.8	4	0.340515	0.0764515	-0.0328888	-0.669332	-0.285254
-4.6	2.6	-0.5004	4.32405	-0.547711	-3.55011	-0.274169
-4.6	2.7	-0.214451	3.3336	-0.436003	-3.15307	-0.469927
-4.6	2.8	-0.00493606	2.56658	-0.348689	-2.80487	-0.591917
-4.6	2.9	0.145866	1.97348	-0.280219	-2.49865	-0.659526
-4.6	3	0.252008	1.51557	-0.226344	-2.22872	-0.687485
-4.6	3.1	0.324325	1.16251	-0.18382	-1.99074	-0.687729
-4.6	3.2	0.371343	0.890685	-0.150142	-1.77992	-0.668034
-4.6	3.3	0.399376	0.681652	-0.123383	-1.5938	-0.636152
-4.6	3.4	0.413448	0.521109	-0.102046	-1.42891	-0.596403
-4.6	3.5	0.417339	0.397945	-0.0849656	-1.28268	-0.552362
-4.6	3.6	0.413919	0.303556	-0.071234	-1.15278	-0.506543
-4.6	3.7	0.405381	0.231329	-0.0601397	-1.03737	-0.460802
-4.6	3.8	0.393336	0.176068	-0.0511247	-0.934638	-0.416359
-4.6	3.9	0.378977	0.133845	-0.0437567	-0.843261	-0.374195
-4.6	4	0.363231	0.101623	-0.0376925	-0.761823	-0.334661
-4.4	2.6	-0.941544	5.91917	-0.700212	-4.27314	0.00427172
-4.4	2.7	-0.528617	4.548	-0.551905	-3.77502	-0.307545
-4.4	2.8	-0.224813	3.48991	-0.437063	-3.3408	-0.512757
-4.4	2.9	-0.00511633	2.67435	-0.347838	-2.96114	-0.639737
-4.4	3	0.151905	2.047	-0.278288	-2.62894	-0.708322
-4.4	3.1	0.261225	1.56495	-0.223895	-2.33751	-0.735231
-4.4	3.2	0.334767	1.19501	-0.181214	-2.08132	-0.732756
-4.4	3.3	0.381827	0.911514	-0.14761	-1.85541	-0.709676
-4.4	3.4	0.40914	0.694476	-0.121058	-1.65673	-0.674174
-4.4	3.5	0.422084	0.528535	-0.0999941	-1.48137	-0.630744
-4.4	3.6	0.424664	0.401797	-0.0832085	-1.32637	-0.58312
-4.4	3.7	0.419891	0.305098	-0.0697621	-1.18921	-0.533981
-4.4	3.8	0.410046	0.231444	-0.0589269	-1.06764	-0.485072
-4.4	3.9	0.396781	0.175365	-0.0501427	-0.959946	-0.437943
-4.4	4	0.381353	0.132689	-0.0429671	-0.864164	-0.393089
-4.2	2.6	-1.56466	7.93488	-0.884868	-5.116	0.369354
-4.2	2.7	-0.980524	6.07835	-0.690857	-4.49433	-0.0873549
-4.2	2.8	-0.549355	4.65024	-0.541968	-3.95681	-0.397892
-4.2	2.9	-0.235275	3.55301	-0.42732	-3.49053	-0.600121
-4.2	3	-0.00871524	2.71126	-0.338746	-3.08466	-0.720857
-4.2	3.1	0.151751	2.06644	-0.270092	-2.73066	-0.782566
-4.2	3.2	0.262619	1.57307	-0.2167	-2.42123	-0.802238
-4.2	3.3	0.336559	1.1961	-0.175034	-2.15028	-0.792649
-4.2	3.4	0.383116	0.908335	-0.142397	-1.91239	-0.76334
-4.2	3.5	0.409856	0.689059	-0.116729	-1.70314	-0.720958
-4.2	3.6	0.421936	0.522104	-0.0964481	-1.51939	-0.671801
-4.2	3.7	0.423617	0.395135	-0.0803347	-1.35745	-0.619029
-4.2	3.8	0.41801	0.298698	-0.0674553	-1.2145	-0.565245
-4.2	3.9	0.407413	0.225559	-0.057088	-1.08827	-0.512388
-4.2	4	0.393507	0.170125	-0.0486826	-0.976691	-0.461741
-4	2.6	-2.40334	10.4174	-1.10174	-6.0864	0.825906
-4	2.7	-1.59582	7.95907	-0.852537	-5.31799	0.192722
-4	2.8	-0.99818	6.07263	-0.662926	-4.65825	-0.246722
-4	2.9	-0.559357	4.62725	-0.518161	-4.08985	-0.540116
-4	3	-0.240799	3.52126	-0.407262	-3.59849	-0.725293
-4	3.1	-0.0130109	2.67601	-0.322019	-3.17181	-0.83083
-4	3.2	0.147797	2.03117	-0.256276	-2.80106	-0.878369
-4	3.3	0.258249	1.53979	-0.205392	-2.47789	-0.88525
-4	3.4	0.331426	1.16583	-0.165859	-2.19575	-0.864348
-4	3.5	0.377196	0.881649	-0.135015	-1.94891	-0.825083
-4	3.6	0.403005	0.665827	-0.110834	-1.73215	-0.774154
-4	3.7	0.414342	0.502276	-0.0917672	-1.54232	-0.717472
-4	3.8	0.415422	0.378413	-0.0766383	-1.37541	-0.658217
-4	3.9	0.409409	0.284805	-0.0645449	-1.22853	-0.598857
-4	4	0.398522	0.214095	-0.0548019	-1.09913	-0.541315
-3.8	2.6	-3.47943	13.3973	-1.34645	-7.1935	1.3779
-3.8	2.7	-2.39118	10.2118	-1.03355	-6.24932	0.537722
-3.8	2.8	-1.58583	7.77202	-0.797354	-5.44714	-0.0583077
-3.8	2.9	-0.989958	5.90726	-0.61844	-4.7609	-0.462037
-3.8	3	-0.554422	4.48355	-0.48243	-4.17059	-0.723887
-3.8	3.1	-0.239441	3.39831	-0.37867	-3.66174	-0.88154
-3.8	3.2	-0.0149757	2.57215	-0.299232	-3.22108	-0.963141
-3.8	3.3	0.142679	1.94431	-0.23819	-2.83903	-0.99023
-3.8	3.4	0.250511	1.46779	-0.191101	-2.50691	-0.979716
-3.8	3.5	0.321584	1.10665	-0.154615	-2.21755	-0.94393
-3.8	3.6	0.365772	0.833299	-0.126203	-1.96491	-0.892046
-3.8	3.7	0.390374	0.626498	-0.103948	-1.74364	-0.830712
-3.8	3.8	0.400931	0.470488	-0.0863985	-1.55012	-0.765103
-3.8	3.9	0.401648	0.352954	-0.0724561	-1.38039	-0.698245
-3.8	4	0.39546	0.264457	-0.0612844	-1.23135	-0.632722
-3.6	2.6	-4.81009	16.8814	-1.60876	-8.4312	2.0314
-3.6	2.7	-3.381	12.839	-1.2267	-7.29102	0.94033
-3.6	2.8	-2.31715	9.74985	-0.940296	-6.32324	0.169169
-3.6	2.9	-1.53226	7.39235	-0.724775	-5.50233	-0.367012
-3.6	3	-0.953439	5.59704	-0.561977	-4.80099	-0.719372
-3.6	3.1	-0.531913	4.23137	-0.438541	-4.19898	-0.938073
-3.6	3.2	-0.22813	3.19424	-0.344592	-3.68078	-1.05925
-3.6	3.3	-0.0122403	2.40783	-0.272806	-3.23289	-1.11011
-3.6	3.4	0.138791	1.81253	-0.217734	-2.84533	-1.11174
-3.6	3.5	0.241669	1.36256	-0.175289	-2.50886	-1.07992
-3.6	3.6	0.30918	1.02295	-0.142408	-2.21623	-1.02651
-3.6	3.7	0.350923	0.766966	-0.116787	-1.96119	-0.960085
-3.6	3.8	0.373805	0.574	-0.0966839	-1.73817	-0.887045
-3.6	3.9	0.383537	0.429263	-0.0807853	-1.54347	-0.811453
-3.6	4	0.383819	0.320613	-0.0681069	-1.37301	-0.736681
-3.4	2.6	-6.39014	20.8446	-1.87298	-9.79868	2.78282
-3.4	2.7	-4.5592	15.8214	-1.42182	-8.43183	1.40856
-3.4	2.8	-3.19434	11.9884	-1.08523	-7.28562	0.423244
-3.4	2.9	-2.1817	9.06961	-0.833069	-6.31434	-0.259504
-3.4	3	-1.43602	6.85013	-0.643386	-5.48667	-0.71595
-3.4	3.1	-0.888592	5.16613	-0.500124	-4.78193	-1.00452
-3.4	3.2	-0.491185	3.88993	-0.391486	-4.17772	-1.17046
-3.4	3.3	-0.205636	2.92448	-0.308767	-3.65805	-1.24797
-3.4	3.4	-0.00326204	2.19537	-0.245517	-3.20947	-1.26288
-3.4	3.5	0.137772	1.6457	-0.196932	-2.82175	-1.23521
-3.4	3.6	0.23345	1.23192	-0.159421	-2.48555	-1.1796
-3.4	3.7	0.295957	0.92096	-0.130287	-2.19337	-1.10674
-3.4	3.8	0.334076	0.68725	-0.107507	-1.93878	-1.02496
-3.4	3.9	0.355081	0.512381	-0.0895543	-1.71707	-0.939162
-3.4	4	0.363608	0.381546	-0.0752845	-1.52345	-0.853576
-3.2	2.6	-8.19591	25.2261	-2.12238	-11.2825	3.62524
-3.2	2.7	-5.90782	19.1101	-1.60914	-9.66792	1.92525
-3.2	2.8	-4.2	14.4511	-1.22668	-8.31914	0.705302
-3.2	2.9	-2.93094	10.9091	-0.94042	-7.18632	-0.148595
-3.2	3	-1.99237	8.22133	-0.72526	-6.22549	-0.721792
-3.2	3.1	-1.30236	6.1855	-0.562874	-5.40689	-1.08662
-3.2	3.2	-0.798735	4.64608	-0.439818	-4.70932	-1.30179
-3.2	3.3	-0.433914	3.48418	-0.346188	-4.11151	-1.40744
-3.2	3.4	-0.172466	2.60881	-0.274657	-3.5977	-1.43601
-3.2	3.5	0.0121163	1.95025	-0.219763	-3.15431	-1.4117
-3.2	3.6	0.14028	1.45592	-0.177435	-2.77132	-1.35255
-3.2	3.7	0.226751	1.08529	-0.144615	-2.43942	-1.27199
-3.2	3.8	0.282813	0.807765	-0.118997	-2.15076	-1.17918
-3.2	3.9	0.317016	0.600536	-0.0988552	-1.90014	-1.08144
-3.2	4	0.335387	0.445918	-0.0828827	-1.6818	-0.983377
-3	2.6	-10.1785	29.9284	-2.34937	-12.8632	4.53729
-3	2.7	-7.39029	22.6317	-1.78627	-10.9836	2.47153
-3	2.8	-5.30758	17.0814	-1.36484	-9.42018	0.988846
-3	2.9	-3.75764	12.8689	-1.04816	-8.11115	-0.0480271
-3	3	-2.60927	9.67766	-0.809288	-7.0071	-0.748001
-3	3.1	-1.76234	7.26531	-0.628446	-6.07062	-1.1961
-3	3.2	-1.14147	5.445	-0.491037	-5.27162	-1.45913
-3	3.3	-0.690294	4.07342	-0.386264	-4.59013	-1.59327
-3	3.4	-0.364063	3.04268	-0.306085	-4.00636	-1.63384
-3	3.5	-0.131154	2.26915	-0.244497	-3.50439	-1.61089
-3	3.6	0.0326804	1.68963	-0.196986	-3.07146	-1.54614
-3	3.7	0.145888	1.25639	-0.160152	-2.69744	-1.45531
-3	3.8	0.221762	0.932761	-0.131428	-2.3732	-1.3501
-3	3.9	0.270757	0.691681	-0.108874	-2.09145	-1.23788
-3	4	0.300183	0.512318	-0.0910235	-1.84709	-1.12561
-2.8	2.6	-12.2701	34.8225	-2.56909	-14.5146	5.46864
-2.8	2.7	-8.95748	26.2916	-1.96646	-12.3603	3.0074
-2.8	2.8	-6.47948	19.8101	-1.51056	-10.5733	1.24675
-2.8	2.9	-4.63414	14.8974	-1.16479	-9.08062	0.0178026
-2.8	3	-3.26464	11.1822	-0.901925	-7.82527	-0.809637
-2.8	3.1	-2.25283	8.37803	-0.701617	-6.76334	-1.33975
-2.8	3.2	-1.5088	6.26621	-0.54862	-5.86111	-1.65231
-2.8	3.3	-0.965019	4.67854	-0.431475	-5.09062	-1.80858
-2.8	3.4	-0.571167	3.48676	-0.341557	-4.43279	-1.85876
-2.8	3.5	-0.287237	2.5947	-0.272345	-3.86863	-1.83351
-2.8	3.6	-0.0852585	1.9279	-0.218899	-3.38346	-1.75973
-2.8	3.7	0.0562418	1.43034	-0.17746	-2.965	-1.65588
-2.8	3.8	0.153454	1.05978	-0.145166	-2.60341	-1.53534
-2.8	3.9	0.218152	0.784038	-0.119847	-2.29	-1.40766
-2.8	4	0.259505	0.579488	-0.0998541	-2.01789	-1.27875
-2.6	2.6	-14.402	39.7761	-2.82856	-16.213	6.33257
-2.6	2.7	-10.5545	29.9914	-2.183	-13.7784	3.47552
-2.6	2.8	-7.67658	22.5663	-1.68717	-11.7631	1.43945
-2.6	2.9	-5.53076	16.9448	-1.30649	-10.0823	0.0252156
-2.6	3	-3.93665	12.6988	-1.01427	-8.67119	-0.923263
-2.6	3.1	-2.7569	9.49905	-0.789933	-7.47965	-1.52743
-2.6	3.2	-1.88767	7.09235	-0.617633	-6.46896	-1.88191
-2.6	3.3	-1.25023	5.28634	-0.485198	-5.60832	-2.0574
-2.6	3.4	-0.785854	3.93342	-0.383292	-4.87368	-2.1094
-2.6	3.5	-0.450472	2.92144	-0.304758	-4.24441	-2.0782
-2.6	3.6	-0.209503	2.16684	-0.244103	-3.70477	-1.99154
-2.6	3.7	-0.0388036	1.60478	-0.197116	-3.24008	-1.87122
-2.6	3.8	0.0801852	1.18691	-0.160566	-2.83947	-1.73295
-2.6	3.9	0.161412	0.876739	-0.131982	-2.49321	-1.58704
-2.6	4	0.215016	0.646814	-0.109484	-2.1932	-1.44085
-2.4	2.6	-16.5066	44.674	-3.19884	-17.935	7.03358
-2.4	2.7	-12.1369	33.6553	-2.48231	-15.2193	3.8168
-2.4	2.8	-8.86452	25.2977	-1.92481	-12.9741	1.53421
-2.4	2.9	-6.42291	18.9756	-1.49268	-11.1033	-0.043329
-2.4	3	-4.60667	14.2048	-1.15875	-9.53523	-1.0959
-2.4	3.1	-3.26082	10.6127	-0.901266	-8.21175	-1.76115
-2.4	3.2	-2.26749	7.91432	-0.703003	-7.0902	-2.14637
-2.4	3.3	-1.53734	5.89138	-0.550459	-6.13671	-2.33313
-2.4	3.4	-1.00333	4.37819	-0.433112	-5.32333	-2.38159
-2.4	3.5	-0.615456	3.24828	-0.342796	-4.62835	-2.33833
-2.4	3.6	-0.336184	2.40579	-0.273191	-4.03215	-2.23574
-2.4	3.7	-0.136315	1.77957	-0.219429	-3.52038	-2.09655
-2.4	3.8	0.00460423	1.31462	-0.177761	-3.07952	-1.93806
-2.4	3.9	0.102213	0.969845	-0.145315	-2.69927	-1.77252
-2.4	4	0.168329	0.714763	-0.119899	-2.37055	-1.60736
-2.2	2.6	-18.5557	49.4736	-3.74429	-19.658	7.51556
-2.2	2.7	-13.6805	37.2571	-2.90296	-16.6669	4.00679
-2.2	2.8	-10.0271	27.9927	-2.24628	-14.1941	1.52519
-2.2	2.9	-7.29731	20.9859	-1.73659	-12.1341	-0.182153
-2.2	3	-5.2651	15.7003	-1.34279	-10.407	-1.3146
-2.2	3.1	-3.7569	11.7227	-1.03957	-8.95124	-2.02504
-2.2	3.2	-2.64189	8.73614	-0.806664	-7.71797	-2.43039
-2.2	3.3	-1.82117	6.49861	-0.628053	-6.67058	-2.62119
-2.2	3.4	-1.21915	4.82593	-0.491188	-5.77752	-2.66193
-2.2	3.5	-0.780176	3.57807	-0.386317	-5.01517	-2.60359
-2.2	3.6	-0.462256	2.64877	-0.305887	-4.36279	-2.48216
-2.2	3.7	-0.234112	1.95766	-0.244082	-3.80245	-2.32299
-2.2	3.8	-0.0716115	1.44522	-0.196447	-3.32118	-2.14402
-2.2	3.9	0.0423304	1.06567	-0.159572	-2.90644	-1.95801
-2.2	4	0.120691	0.784887	-0.130866	-2.54869	-1.77398
-2	2.6	-20.5653	54.2402	-4.4785	-21.3678	7.82855
-2	2.7	-15.1976	40.8532	-3.44799	-18.1081	4.09958
-2	2.8	-11.1703	30.6978	-2.64946	-15.4103	1.4678
-2	2.9	-8.15849	23.0145	-2.03395	-13.1626	-0.340574
-2	3	-5.9137	17.2175	-1.56158	-11.2785	-1.53625
-2	3.1	-4.2465	12.8545	-1.20029	-9.69026	-2.28253
-2	3.2	-3.01167	9.57859	-0.924653	-8.34486	-2.70259
-2	3.3	-2.10094	7.12471	-0.714692	-7.20352	-2.89445
-2	3.4	-1.43233	5.29007	-0.554884	-6.2314	-2.92855
-2	3.5	-0.943034	3.92158	-0.433246	-5.40094	-2.85564
-2	3.6	-0.587558	2.90276	-0.340579	-4.69159	-2.71696
-2	3.7	-0.33092	2.14557	-0.269845	-4.08377	-2.53897
-2	3.8	-0.147464	1.58355	-0.215691	-3.56129	-2.3409
-2	3.9	-0.0175796	1.16755	-0.174054	-3.11224	-2.13632
-2	4	0.0728507	0.85985	-0.141858	-2.72525	-1.93441
-1.8	2.6	-22.6002	59.1588	-5.33409	-23.056	8.16848
-1.8	2.7	-16.7306	44.5857	-4.06645	-19.5334	4.25521
-1.8	2.8	-12.3248	33.5205	-3.0961	-16.6148	1.48483
-1.8	2.9	-9.02672	25.1437	-2.35625	-14.1814	-0.420718
-1.8	3	-6.56718	18.8188	-1.79403	-12.1416	-1.684
-1.8	3.1	-4.73826	14.0559	-1.36796	-10.4207	-2.47096
-1.8	3.2	-3.38253	10.478	-1.04568	-8.96427	-2.91444
-1.8	3.3	-2.38135	7.79625	-0.802175	-7.72875	-3.11602
-1.8	3.4	-1.64531	5.79057	-0.618253	-6.67753	-3.15052
-1.8	3.5	-1.10566	4.29407	-0.479301	-5.7813	-3.07219
-1.8	3.6	-0.712104	3.17947	-0.374191	-5.01499	-2.92182
-1.8	3.7	-0.427474	2.35085	-0.294512	-4.3596	-2.73074
-1.8	3.8	-0.222751	1.7359	-0.233917	-3.79749	-2.51826
-1.8	3.9	-0.0771853	1.28006	-0.187634	-3.31399	-2.29875
-1.8	4	0.0251371	0.943025	-0.152078	-2.89817	-2.08209
-1.6	2.6	-24.7561	64.5031	-6.16903	-24.7236	8.85447
-1.6	2.7	-18.3495	48.6552	-4.65794	-20.9391	4.70876
-1.6	2.8	-13.5377	36.6097	-3.51518	-17.8	1.75681
-1.6	2.9	-9.93475	27.4817	-2.65331	-15.1803	-0.286644
-1.6	3	-7.2462	20.5835	-2.00479	-12.9842	-1.65169
-1.6	3.1	-5.24709	15.3843	-1.5177	-11.1342	-2.5147
-1.6	3.2	-3.76428	11.4759	-1.15228	-9.56787	-3.00856
-1.6	3.3	-2.66838	8.54432	-0.878277	-8.23987	-3.24221
-1.6	3.4	-1.86238	6.3498	-0.672787	-7.11069	-3.29605
-1.6	3.5	-1.27021	4.71158	-0.518548	-6.14939	-3.22657
-1.6	3.6	-0.837955	3.49048	-0.402589	-5.32803	-3.0781
-1.6	3.7	-0.524381	2.58222	-0.315208	-4.62654	-2.8839
-1.6	3.8	-0.298379	1.90772	-0.24913	-4.02532	-2.66511
-1.6	3.9	-0.136721	1.40769	-0.198929	-3.50913	-2.43709
-1.6	4	-0.0224934	1.03737	-0.160566	-3.06523	-2.21092
-1.4	2.6	-27.1346	70.5519	-6.80592	-26.3793	10.2321
-1.4	2.7	-20.1173	53.2588	-5.09851	-22.3223	5.72075
-1.4	2.8	-14.8512	40.104	-3.82044	-18.9569	2.47558
-1.4	2.9	-10.9116	30.127	-2.86532	-16.1504	0.199669
-1.4	3	-7.97163	22.5812	-2.15255	-13.799	-1.34204
-1.4	3.1	-5.78626	16.8889	-1.62107	-11.8199	-2.33837
-1.4	3.2	-4.16572	12.6065	-1.22496	-10.1461	-2.93027
-1.4	3.3	-2.96802	9.39217	-0.929666	-8.72808	-3.23359
-1.4	3.4	-2.08626	6.98466	-0.709357	-7.52425	-3.33521
-1.4	3.5	-1.43978	5.18517	-0.544771	-6.49941	-3.29879
-1.4	3.6	-0.966902	3.84347	-0.421564	-5.62575	-3.17075
-1.4	3.7	-0.623168	2.84478	-0.329069	-4.87974	-2.9872
-1.4	3.8	-0.374863	2.10276	-0.259384	-4.24147	-2.77295
-1.4	3.9	-0.196893	1.5523	-0.206623	-3.69374	-2.54496
-1.4	4	-0.0704037	1.14449	-0.16643	-3.22325	-2.31559
-1.2	2.6	-29.7799	77.4655	-7.08127	-28.025	12.5794
-1.2	2.7	-22.0674	58.504	-5.27545	-23.6751	7.48599
-1.2	2.8	-16.2877	44.0736	-3.9349	-20.075	3.776
-1.2	2.9	-11.9696	33.1235	-2.94016	-17.0792	1.13453
-1.2	3	-8.75153	24.8381	-2.20216	-14.5725	-0.688085
-1.2	3.1	-6.36128	18.5851	-1.65459	-12.4671	-1.89783
-1.2	3.2	-4.59062	13.8784	-1.24806	-10.6894	-2.64969
-1.2	3.3	-3.28305	10.3438	-0.945945	-9.18536	-3.07051
-1.2	3.4	-2.32059	7.69558	-0.721096	-7.91	-3.2561
-1.2	3.5	-1.61542	5.71492	-0.553431	-6.82509	-3.27901
-1.2	3.6	-1.09959	4.23761	-0.428109	-5.90251	-3.1926
-1.2	3.7	-0.724283	3.13744	-0.334145	-5.11478	-3.03577
-1.2	3.8	-0.452849	2.31973	-0.263407	-4.44171	-2.83824
-1.2	3.9	-0.257694	1.71296	-0.209891	-3.86467	-2.6193
-1.2	4	-0.118729	1.26334	-0.169138	-3.36976	-2.39429
-1	2.6	-32.6433	85.1739	-6.88852	-29.6464	15.9957
-1	2.7	-24.1627	64.3206	-5.12009	-24.9829	10.0549
-1	2.8	-17.8198	48.4534	-3.81512	-21.1381	5.68044
-1	2.9	-13.0886	36.4156	-2.85072	-17.949	2.52728
-1	3	-9.57137	27.3073	-2.13704	-15.2901	0.308729
-1	3.1	-6.96247	20.4335	-1.60818	-13.062	-1.19914
-1	3.2	-5.03215	15.2595	-1.21558	-11.1861	-2.17432
-1	3.3	-3.60833	11.3739	-0.92361	-9.60107	-2.75912
-1	3.4	-2.56143	8.46224	-0.70601	-8.25928	-3.06447
-1	3.5	-1.79522	6.28448	-0.543453	-7.12039	-3.17459
-1	3.6	-1.23451	4.66007	-0.421685	-6.15164	-3.14777
-1	3.7	-0.826711	3.45025	-0.330173	-5.32634	-3.03297
-1	3.8	-0.531567	2.551	-0.261112	-4.62157	-2.86325
-1	3.9	-0.319118	1.8837	-0.208724	-4.01851	-2.66266
-1	4	-0.16739	1.38922	-0.168725	-3.50095	-2.44785
-0.8	2.6	-35.5652	93.2875	-6.21924	-31.1996	20.3035
-0.8	2.7	-26.2907	70.4063	-4.63762	-26.2096	13.2684
-0.8	2.8	-19.3687	53.0104	-3.47181	-22.1172	8.0528
-0.8	2.9	-14.2164	39.8227	-2.60896	-18.7371	4.26027
-0.8	3	-10.3927	29.8505	-1.96831	-15.9307	1.55882
-0.8	3.1	-7.56249	22.3289	-1.49125	-13.5887	-0.313569
-0.8	3.2	-5.47125	16.6699	-1.13512	-11.6218	-1.55827
-0.8	3.3	-3.9311	12.4215	-0.868598	-9.96416	-2.34231
-0.8	3.4	-2.80021	9.23904	-0.668639	-8.56349	-2.7933
-0.8	3.5	-1.9726	6.85964	-0.518248	-7.37597	-3.00717
-0.8	3.6	-1.36762	5.08526	-0.404834	-6.36741	-3.05461
-0.8	3.7	-0.927719	3.76406	-0.319034	-5.50908	-2.99177
-0.8	3.8	-0.609273	2.78231	-0.253868	-4.77705	-2.85788
-0.8	3.9	-0.379796	2.05398	-0.204128	-4.15106	-2.681
-0.8	4	-0.21557	1.5144	-0.165918	-3.61407	-2.48115
-0.6	2.6	-38.2956	101.094	-5.20765	-32.6008	24.9904
-0.6	2.7	-28.2751	76.226	-3.93256	-27.2923	16.7261
-0.6	2.8	-20.8109	57.3448	-2.98391	-22.9654	10.5846
-0.6	2.9	-15.2652	43.0471	-2.27321	-19.4093	6.0994
-0.6	3	-11.156	32.2463	-1.7383	-16.4704	2.88156
-0.6	3.1	-8.1197	24.1066	-1.33432	-14.0272	0.625407
-0.6	3.2	-5.87912	17.9874	-1.02845	-11.9813	-0.901551
-0.6	3.3	-4.23125	13.3966	-0.796332	-10.2625	-1.89353
-0.6	3.4	-3.02239	9.9596	-0.619864	-8.81236	-2.49501
-0.6	3.5	-2.13833	7.39135	-0.485469	-7.58484	-2.81729
-0.6	3.6	-1.49252	5.47708	-0.382925	-6.54397	-2.94233
-0.6	3.7	-1.023	4.05238	-0.304498	-5.65836	-2.93347
-0.6	3.8	-0.682994	2.99423	-0.244323	-4.90388	-2.83697
-0.6	3.9	-0.437736	2.20956	-0.197956	-4.25885	-2.68499
-0.6	4	-0.261942	1.6285	-0.162021	-3.70625	-2.50171
-0.4	2.6	-40.5443	107.656	-4.14448	-33.722	29.2452
-0.4	2.7	-29.9138	81.0936	-3.20786	-28.1476	19.8244
-0.4	2.8	-22.0037	60.9536	-2.49218	-23.6214	12.8363
-0.4	2.9	-16.1357	45.7201	-1.94063	-19.9248	7.71893
-0.4	3	-11.7919	34.2249	-1.51394	-16.8803	4.0388
-0.4	3.1	-8.58545	25.5696	-1.18332	-14.3571	1.44374
-0.4	3.2	-6.22195	19.0682	-0.927045	-12.2505	-0.331298
-0.4	3.3	-4.48516	14.194	-0.728402	-10.4846	-1.50419
-0.4	3.4	-3.21192	10.5473	-0.574488	-8.9975	-2.23659
-0.4	3.5	-2.28109	7.8239	-0.455272	-7.74026	-2.65272
-0.4	3.6	-1.60131	5.79506	-0.362934	-6.67523	-2.84441
-0.4	3.7	-1.10714	4.28582	-0.29136	-5.76976	-2.88244
-0.4	3.8	-0.749044	3.16542	-0.235784	-4.99858	-2.81798
-0.4	3.9	-0.490571	2.33486	-0.192499	-4.33871	-2.68692
-0.4	4	-0.304753	1.72029	-0.158624	-3.77481	-2.5179
-0.2	2.6	-42.0599	112.031	-3.39656	-34.448	32.1267
-0.2	2.7	-31.0246	84.3297	-2.70667	-28.6931	21.9054
-0.2	2.8	-22.8198	63.346	-2.15789	-24.0387	14.3296
-0.2	2.9	-16.7373	47.4873	-1.71839	-20.2493	8.78238
-0.2	3	-12.2359	35.5299	-1.36661	-17.1359	4.79148
-0.2	3.1	-8.91474	26.5326	-1.08593	-14.5632	1.96878
-0.2	3.2	-6.46808	19.7783	-0.862865	-12.418	0.0292761
-0.2	3.3	-4.67074	14.717	-0.686276	-10.6225	-1.26258
-0.2	3.4	-3.35318	10.9322	-0.546984	-9.11291	-2.0809
-0.2	3.5	-2.39002	8.10668	-0.437453	-7.8376	-2.5584
-0.2	3.6	-1.68628	6.00259	-0.351515	-6.75765	-2.79286
-0.2	3.7	-1.17481	4.43804	-0.284162	-5.84016	-2.86109
-0.2	3.8	-0.803742	3.27683	-0.231366	-5.05858	-2.81687
-0.2	3.9	-0.535389	2.41641	-0.1899	-4.3898	-2.69868
-0.2	4	-0.342226	1.77986	-0.15721	-3.81843	-2.538
0	2.6	-42.6732	113.55	-3.23374	-34.6957	32.9473
0	2.7	-31.4878	85.4552	-2.60445	-28.882	22.4809
0	2.8	-23.1726	64.1799	-2.09509	-24.1861	14.726
0	2.9	-17.0069	48.1038	-1.68081	-20.3657	9.05038
0	3	-12.4434	35.986	-1.34495	-17.2298	4.96779
0	3.1	-9.07608	26.8699	-1.07415	-14.6398	2.07979
0	3.2	-6.59503	20.0271	-0.857099	-12.4806	0.0944094
0	3.3	-4.77185	14.9005	-0.68408	-10.6748	-1.23022
0	3.4	-3.43449	11.0672	-0.546833	-9.15644	-2.07052
0	3.5	-2.45688	8.20609	-0.438409	-7.87518	-2.56438
0	3.6	-1.74192	6.07561	-0.353015	-6.78998	-2.80931
0	3.7	-1.22174	4.49161	-0.28588	-5.86779	-2.8838
0	3.8	-0.843867	3.31604	-0.233108	-5.08222	-2.84315
0	3.9	-0.570165	2.44509	-0.19157	-4.41007	-2.72671
0	4	-0.372767	1.80077	-0.158758	-3.83575	-2.5665
0.2	2.6	-42.3352	112.027	-3.68765	-34.4497	31.5543
0.2	2.7	-31.2666	84.3378	-2.92224	-28.7059	21.4431
0.2	2.8	-23.0328	63.3612	-2.31733	-24.0588	13.9522
0.2	2.9	-16.9226	47.5042	-1.83656	-20.2713	8.47371
0.2	3	-12.3987	35.5464	-1.45448	-17.1597	4.53354
0.2	3.1	-9.05774	26.5474	-1.15155	-14.5855	1.75267
0.2	3.2	-6.59401	19.7911	-0.912086	-12.439	-0.153911
0.2	3.3	-4.78205	14.7278	-0.72338	-10.6417	-1.41935
0.2	3.4	-3.45168	10.9407	-0.575107	-9.12963	-2.21573
0.2	3.5	-2.47803	8.11367	-0.458894	-7.85312	-2.67638
0.2	3.6	-1.76516	6.00799	-0.367971	-6.77138	-2.89652
0.2	3.7	-1.24575	4.44213	-0.296891	-5.85206	-2.95257
0.2	3.8	-0.867908	3.27987	-0.241292	-5.06899	-2.89832
0.2	3.9	-0.593677	2.41865	-0.19771	-4.39898	-2.77172
0.2	4	-0.395436	1.78145	-0.163414	-3.82631	-2.60372
0.4	2.6	-41.1177	107.817	-4.5599	-33.7436	28.3959
0.4	2.7	-30.4097	81.2323	-3.52835	-28.1849	19.1093
0.4	2.8	-22.4339	61.071	-2.73759	-23.6679	12.2316
0.4	2.9	-16.5091	45.8176	-2.12801	-19.9737	7.20679
0.4	3	-12.1179	34.3039	-1.65695	-16.9287	3.60033
0.4	3.1	-8.86956	25.6335	-1.29259	-14.4024	1.06895
0.4	3.2	-6.47168	19.1188	-1.01069	-12.2928	-0.656407
0.4	3.3	-4.70559	14.2336	-0.792617	-10.5225	-1.7871
0.4	3.4	-3.40718	10.5778	-0.623964	-9.03159	-2.48495
0.4	3.5	-2.45504	7.84753	-0.493567	-7.77095	-2.87203
0.4	3.6	-1.75694	5.81286	-0.392729	-6.70193	-3.03874
0.4	3.7	-1.24743	4.29927	-0.314689	-5.79351	-3.05636
0.4	3.8	-0.876019	3.1753	-0.254184	-5.01903	-2.97394
0.4	3.9	-0.605968	2.34213	-0.207127	-4.35673	-2.82769
0.4	4	-0.410175	1.72552	-0.17035	-3.79029	-2.64529
0.6	2.6	-39.1989	101.695	-5.54331	-32.6621	24.291
0.6	2.7	-29.0428	76.6938	-4.21527	-27.3657	16.07
0.6	2.8	-21.466	57.7088	-3.21634	-23.0404	9.98596
0.6	2.9	-15.8283	43.3296	-2.46146	-19.4864	5.55341
0.6	3	-11.6434	32.4648	-1.88933	-16.545	2.38711
0.6	3.1	-8.54195	24.2755	-1.45477	-14.0951	0.183751
0.6	3.2	-6.24868	18.1169	-1.12414	-12.0435	-1.29942
0.6	3.3	-4.55654	13.4954	-0.872221	-10.3181	-2.25149
0.6	3.4	-3.31012	10.0346	-0.68004	-8.86223	-2.81779
0.6	3.5	-2.39445	7.44809	-0.533248	-7.62924	-3.10885
0.6	3.6	-1.72175	5.51949	-0.420965	-6.58269	-3.20591
0.6	3.7	-1.22979	4.084	-0.334899	-5.69279	-3.17348
0.6	3.8	-0.870335	3.01752	-0.268749	-4.93372	-3.05529
0.6	3.9	-0.608305	2.22657	-0.217696	-4.28421	-2.88364
0.6	4	-0.417784	1.64098	-0.178083	-3.72854	-2.68343
0.8	2.6	-36.8302	94.6054	-6.34835	-31.3197	20.1071
0.8	2.7	-27.3453	71.4065	-4.78488	-26.3255	12.9509
0.8	2.8	-20.255	53.7715	-3.61798	-22.227	7.67147
0.8	2.9	-14.9691	40.4018	-2.74413	-18.8423	3.84628
0.8	3	-11.0376	30.291	-2.0881	-16.0286	1.13673
0.8	3.1	-8.11806	22.6639	-1.59458	-13.6761	-0.724855
0.8	3.2	-5.95488	16.9237	-1.22258	-11.6998	-1.95355
0.8	3.3	-4.35559	12.6133	-0.941686	-10.0343	-2.71826
0.8	3.4	-3.17537	9.38322	-0.729203	-8.62586	-3.14722
0.8	3.5	-2.30614	6.96809	-0.568185	-7.43171	-3.33794
0.8	3.6	-1.66639	5.16605	-0.445908	-6.41656	-3.3628
0.8	3.7	-1.19742	3.82409	-0.352812	-5.5526	-3.27874
0.8	3.8	-0.853924	2.82661	-0.281689	-4.81503	-3.12403
0.8	3.9	-0.602801	2.0866	-0.227111	-4.18373	-2.92705
0.8	4	-0.419703	1.53833	-0.184981	-3.64273	-2.70908
1	2.6	-34.2802	87.3922	-6.78526	-29.83	16.4968
1	2.7	-25.507	65.9941	-5.10392	-25.1456	10.2376
1	2.8	-18.935	49.7189	-3.8489	-21.2827	5.65233
1	2.9	-14.0256	37.3731	-2.91024	-18.0798	2.35746
1	3	-10.3668	28.0317	-2.20713	-15.4068	0.0509725
1	3.1	-7.64446	20.9815	-1.67968	-13.1656	-1.50819
1	3.2	-5.62332	15.6732	-1.2834	-11.277	-2.51051
1	3.3	-4.12561	11.6857	-0.985178	-9.68247	-3.10759
1	3.4	-3.01835	8.69621	-0.760378	-8.3319	-3.41442
1	3.5	-2.20121	6.46004	-0.590608	-7.18489	-3.51667
1	3.6	-1.59856	4.79093	-0.462113	-6.2089	-3.47865
1	3.7	-1.15569	3.54751	-0.364586	-5.37721	-3.34998
1	3.8	-0.830398	2.62307	-0.290297	-4.66633	-3.16396
1	3.9	-0.592039	1.93688	-0.233442	-4.05753	-2.94613
1	4	-0.417686	1.42837	-0.189663	-3.53525	-2.71423
1.2	2.6	-31.7696	80.6165	-6.79185	-28.2754	13.7796
1.2	2.7	-23.6839	60.8841	-5.1243	-23.8857	8.19014
1.2	2.8	-17.6169	45.8737	-3.87246	-20.2549	4.1295
1.2	2.9	-13.0774	34.4862	-2.93235	-17.2342	1.24225
1.2	3	-9.68693	25.8693	-2.22609	-14.7075	-0.751156
1.2	3.1	-7.16062	19.3653	-1.69514	-12.584	-2.07446
1.2	3.2	-5.2815	14.4677	-1.29564	-10.7919	-2.90142
1.2	3.3	-3.88669	10.7882	-0.994737	-9.27619	-3.36944
1.2	3.4	-2.85357	8.02945	-0.767788	-7.9908	-3.58271
1.2	3.5	-2.08964	5.9655	-0.596337	-6.89759	-3.61807
1.2	3.6	-1.52531	4.42482	-0.466549	-5.96647	-3.53351
1.2	3.7	-1.10943	3.27704	-0.368029	-5.17188	-3.3723
1.2	3.8	-0.803372	2.42341	-0.292972	-4.49233	-3.16527
1.2	3.9	-0.578449	1.78977	-0.235518	-3.90953	-2.93373
1.2	4	-0.413413	1.32017	-0.191275	-3.4093	-2.69382
1.4	2.6	-29.4235	74.4994	-6.42045	-26.7008	11.9546
1.4	2.7	-21.9685	56.2553	-4.87706	-22.5831	6.82662
1.4	2.8	-16.3679	42.381	-3.70694	-19.1741	3.13207
1.4	2.9	-12.1715	31.8562	-2.82094	-16.3323	0.531497
1.4	3	-9.03376	23.8941	-2.1507	-13.9537	-1.24407
1.4	3.1	-6.6922	17.8852	-1.64392	-11.9513	-2.40224
1.4	3.2	-4.94861	13.361	-1.26075	-10.2605	-3.10889
1.4	3.3	-3.65249	9.96233	-0.970905	-8.82861	-3.48968
1.4	3.4	-2.69089	7.41478	-0.751494	-7.61339	-3.64099
1.4	3.5	-1.97851	5.50877	-0.585207	-6.57802	-3.63297
1.4	3.6	-1.45178	4.0861	-0.458941	-5.69639	-3.52101
1.4	3.7	-1.06253	3.0263	-0.362827	-4.94277	-3.34183
1.4	3.8	-0.775458	2.23815	-0.289411	-4.2973	-3.12402
1.4	3.9	-0.563959	1.65304	-0.233069	-3.74367	-2.88766
1.4	4	-0.408337	1.21935	-0.189577	-3.26772	-2.64628
1.6	2.6	-27.2627	68.9687	-5.80866	-25.1153	10.782
1.6	2.7	-20.3793	52.0713	-4.45355	-21.2549	5.98357
1.6	2.8	-15.2041	39.223	-3.41278	-18.0581	2.54805
1.6	2.9	-11.3227	29.4786	-2.61594	-15.3929	0.14696
1.6	3	-8.41834	22.1084	-2.0074	-13.1619	-1.47931
1.6	3.1	-6.24906	16.5469	-1.54347	-11.2833	-2.52886
1.6	3.2	-4.63215	12.3603	-1.19015	-9.6961	-3.1581
1.6	3.3	-3.42875	9.21594	-0.921191	-8.35161	-3.48561
1.6	3.4	-2.53476	6.85907	-0.716407	-7.20902	-3.60112
1.6	3.5	-1.87177	5.09589	-0.56038	-6.23538	-3.57164
1.6	3.6	-1.38056	3.77998	-0.441329	-5.40539	-3.44729
1.6	3.7	-1.01694	2.79972	-0.350294	-4.69536	-3.26288
1.6	3.8	-0.748221	2.07074	-0.280443	-4.08651	-3.04443
1.6	3.9	-0.549747	1.52952	-0.226609	-3.56387	-2.8107
1.6	4	-0.403421	1.12816	-0.184882	-3.11389	-2.57404
1.8	2.6	-25.2308	63.783	-5.13759	-23.5194	9.89532
1.8	2.7	-18.8807	48.1609	-3.97576	-19.9081	5.39638
1.8	2.8	-14.1027	36.2813	-3.07209	-16.9169	2.18968
1.8	2.9	-10.5182	27.2709	-2.37261	-14.4288	-0.0487293
1.8	3	-7.83322	20.4547	-1.83332	-12.3447	-1.55654
1.8	3.1	-5.82676	15.3116	-1.41875	-10.592	-2.52589
1.8	3.2	-4.32994	11.4393	-1.10066	-9.11018	-3.10147
1.8	3.3	-3.21466	8.5308	-0.856873	-7.85462	-3.39536
1.8	3.4	-2.38563	6.34995	-0.670102	-6.78623	-3.49201
1.8	3.5	-1.76927	4.71893	-0.526962	-5.87616	-3.45346
1.8	3.6	-1.312	3.50127	-0.417137	-5.09948	-3.32734
1.8	3.7	-0.973163	2.59396	-0.332703	-4.4344	-3.14631
1.8	3.8	-0.722135	1.919	-0.267586	-3.86408	-2.9348
1.8	3.9	-0.536252	1.4178	-0.21715	-3.37353	-2.70913
1.8	4	-0.398751	1.04606	-0.177862	-2.95112	-2.48168
2	2.6	-23.2366	58.6617	-4.57003	-21.9068	8.94822
2	2.7	-17.4106	44.3192	-3.55457	-18.5393	4.81469
2	2.8	-13.0241	33.4054	-2.76047	-15.7576	1.86325
2	2.9	-9.72973	25.1233	-2.14256	-13.4461	-0.195115
2	3	-7.2608	18.8546	-1.66373	-11.5122	-1.58221
2	3.1	-5.41367	14.1218	-1.29385	-9.88531	-2.47102
2	3.2	-4.03434	10.5566	-1.00873	-8.51033	-2.99683
2	3.3	-3.00572	7.87661	-0.789201	-7.34356	-3.26187
2	3.4	-2.23929	5.86681	-0.620254	-6.35139	-3.34412
2	3.5	-1.66902	4.3626	-0.490189	-5.50621	-3.30283
2	3.6	-1.24533	3.23897	-0.389943	-4.78374	-3.18005
2	3.7	-0.930622	2.40104	-0.312515	-4.16509	-3.00719
2	3.8	-0.696871	1.77736	-0.252523	-3.63372	-2.80575
2	3.9	-0.52332	1.31397	-0.205836	-3.17635	-2.59153
2	4	-0.394539	0.969938	-0.169299	-2.78171	-2.37561
2.2	2.6	-21.204	53.4098	-4.18616	-20.2683	7.75126
2.2	2.7	-15.9164	40.3956	-3.24834	-17.1527	4.07822
2.2	2.8	-11.9301	30.4809	-2.52011	-14.5849	1.44574
2.2	2.9	-8.93237	22.9485	-1.9561	-12.4523	-0.392197
2.2	3	-6.68287	17.2414	-1.52034	-10.6699	-1.63175
2.2	3.1	-4.99765	12.9276	-1.18426	-9.16992	-2.42426
2.2	3.2	-3.73739	9.67382	-0.925353	-7.90134	-2.89026
2.2	3.3	-2.79543	7.22619	-0.725969	-6.82558	-3.12079
2.2	3.4	-2.09282	5.38834	-0.572379	-5.91124	-3.18809
2.2	3.5	-1.56891	4.01118	-0.453952	-5.13089	-3.14258
2.2	3.6	-1.17874	2.98128	-0.362482	-4.46288	-3.02283
2.2	3.7	-0.888202	2.21241	-0.291653	-3.8907	-2.85814
2.2	3.8	-0.671828	1.63941	-0.236607	-3.39865	-2.66767
2.2	3.9	-0.510561	1.2132	-0.193624	-2.97456	-2.46554
2.2	4	-0.39032	0.896628	-0.15986	-2.60866	-2.26221
2.4	2.6	-19.0988	47.9769	-3.96009	-18.6056	6.31238
2.4	2.7	-14.3719	36.342	-3.04717	-15.7533	3.16966
2.4	2.8	-10.8015	27.4642	-2.34913	-13.4039	0.909663
2.4	2.9	-8.11184	20.7092	-1.81506	-11.4538	-0.671506
2.4	3	-6.08931	15.5832	-1.40635	-9.82343	-1.7359
2.4	3.1	-4.57073	11.7024	-1.09344	-8.45105	-2.41285
2.4	3.2	-3.43294	8.77071	-0.853736	-7.29037	-2.80633
2.4	3.3	-2.58078	6.56186	-0.669899	-6.30691	-2.99572
2.4	3.4	-1.9433	4.90064	-0.528691	-5.4692	-3.04055
2.4	3.5	-1.46686	3.65393	-0.419998	-4.75306	-2.98598
2.4	3.6	-1.11097	2.71994	-0.336114	-4.14055	-2.86769
2.4	3.7	-0.845077	2.02151	-0.271149	-3.61459	-2.70931
2.4	3.8	-0.646198	1.50034	-0.220616	-3.16144	-2.52792
2.4	3.9	-0.497377	1.11198	-0.181097	-2.77103	-2.33753
2.4	4	-0.385885	0.822977	-0.149983	-2.43341	-2.1463
2.6	2.6	-16.9369	42.4492	-3.79753	-16.9309	4.78387
2.6	2.7	-12.7859	32.2096	-2.89457	-14.3505	2.17875
2.6	2.8	-9.6435	24.3843	-2.21405	-12.2243	0.30247
2.6	2.9	-7.26969	18.4204	-1.69987	-10.4578	-1.00696
2.6	3	-5.48057	13.8859	-1.31054	-8.98065	-1.88586
2.6	3.1	-4.13385	10.4468	-1.01515	-7.73642	-2.4386
2.6	3.2	-3.12113	7.84498	-0.79056	-6.68421	-2.75091
2.6	3.3	-2.36085	5.88032	-0.619364	-5.79112	-2.89102
2.6	3.4	-1.79022	4.40018	-0.488503	-5.02928	-2.90782
2.6	3.5	-1.36239	3.28696	-0.388152	-4.378	-2.84157
2.6	3.6	-1.04145	2.45153	-0.31091	-3.81945	-2.72028
2.6	3.7	-0.800534	1.8257	-0.251187	-3.33879	-2.56481
2.6	3.8	-0.619551	1.35765	-0.204767	-2.92503	-2.3917
2.6	3.9	-0.483385	1.00821	-0.168462	-2.56783	-2.21147
2.6	4	-0.380706	0.747638	-0.139861	-2.25807	-2.03099
2.8	2.6	-14.7713	36.9881	-3.60226	-15.2634	3.35101
2.8	2.7	-11.1953	28.1117	-2.72835	-12.9589	1.22909
2.8	2.8	-8.47971	21.3181	-2.07499	-11.0564	-0.293025
2.8	2.9	-6.42215	16.1328	-1.58517	-9.47401	-1.34851
2.8	3	-4.86682	12.1842	-1.21697	-8.14887	-2.04845
2.8	3.1	-3.692	9.18466	-0.939472	-7.03263	-2.47944
2.8	3.2	-2.80619	6.91082	-0.729722	-6.08722	-2.7123
2.8	3.3	-2.13825	5.19099	-0.570676	-5.28287	-2.80081
2.8	3.4	-1.63517	3.89232	-0.449642	-4.59606	-2.78855
2.8	3.5	-1.25605	2.91396	-0.357169	-4.00773	-2.707
2.8	3.6	-0.970301	2.17813	-0.286193	-3.50235	-2.58072
2.8	3.7	-0.754695	1.62575	-0.23143	-3.06685	-2.42722
2.8	3.8	-0.591827	1.21166	-0.188923	-2.69144	-2.26053
2.8	3.9	-0.468469	0.901822	-0.155697	-2.36672	-2.08906
2.8	4	-0.37472	0.670251	-0.129523	-2.08466	-1.91866
3	2.6	-12.6759	31.7614	-3.32327	-13.6265	2.13579
3	2.7	-9.64913	24.1696	-2.51211	-11.5956	0.412737
3	2.8	-7.34442	18.3546	-1.9066	-9.91534	-0.811756
3	2.9	-5.59291	13.9118	-1.4536	-8.51391	-1.64858
3	3	-4.26421	10.5248	-1.11394	-7.33925	-2.19256
3	3.1	-3.25758	7.94813	-0.858613	-6.3465	-2.51456
3	3.2	-2.4949	5.9922	-0.666143	-5.50476	-2.67359
3	3.3	-1.91772	4.50985	-0.520568	-4.78716	-2.71561
3	3.4	-1.48059	3.38895	-0.410051	-4.17305	-2.67473
3	3.5	-1.14957	2.54273	-0.325784	-3.64607	-2.57869
3	3.6	-0.898629	1.90512	-0.261216	-3.19202	-2.44675
3	3.7	-0.708183	1.42522	-0.211459	-2.80086	-2.29528
3	3.8	-0.563259	1.06475	-0.172868	-2.46259	-2.13398
3	3.9	-0.452586	0.794326	-0.142713	-2.16887	-1.96984
3	4	-0.367804	0.591867	-0.118954	-1.91437	-1.80926
3.2	2.6	-10.7161	26.8939	-2.96299	-12.043	1.17178
3.2	2.7	-8.19574	20.4817	-2.24349	-10.2791	-0.236651
3.2	2.8	-6.27232	15.5698	-1.70492	-8.81428	-1.22173
3.2	2.9	-4.80634	11.8155	-1.30117	-7.59057	-1.88255
3.2	3	-3.69067	8.95124	-0.99801	-6.5583	-2.29574
3.2	3.1	-2.84149	6.77056	-0.769906	-5.68568	-2.52651
3.2	3.2	-2.19565	5.1131	-0.597841	-4.94339	-2.62379
3.2	3.3	-1.70425	3.85568	-0.467657	-4.30871	-2.62494
3.2	3.4	-1.33027	2.90318	-0.368798	-3.7644	-2.56029
3.2	3.5	-1.04532	2.1831	-0.293407	-3.29575	-2.45137
3.2	3.6	-0.827978	1.63919	-0.235629	-2.89202	-2.31644
3.2	3.7	-0.661719	1.22914	-0.191091	-2.54275	-2.16642
3.2	3.8	-0.534169	0.920428	-0.156532	-2.23986	-2.01013
3.2	3.9	-0.435935	0.688407	-0.12951	-1.97713	-1.85417
3.2	4	-0.359941	0.514252	-0.108197	-1.74831	-1.70219
3.4	2.6	-8.93808	22.4528	-2.5572	-10.5413	0.416201
3.4	2.7	-6.8711	17.1074	-1.94348	-9.03081	-0.738028
3.4	2.8	-5.29035	13.0136	-1.48204	-7.77047	-1.52929
3.4	2.9	-4.08231	9.88431	-1.13473	-6.71189	-2.04462
3.4	3	-3.15922	7.49676	-0.873004	-5.81707	-2.35254
3.4	3.1	-2.45406	5.6778	-0.675436	-5.05722	-2.50891
3.4	3.2	-1.91514	4.29445	-0.525973	-4.40816	-2.55482
3.4	3.3	-1.503	3.24384	-0.412584	-3.85187	-2.52361
3.4	3.4	-1.18752	2.44714	-0.326268	-3.37344	-2.44009
3.4	3.5	-0.945578	1.84365	-0.260295	-2.96079	-2.32302
3.4	3.6	-0.759586	1.38721	-0.209626	-2.60382	-2.18583
3.4	3.7	-0.616146	1.04253	-0.17049	-2.2947	-2.03881
3.4	3.8	-0.505076	0.782556	-0.140062	-2.02618	-1.88876
3.4	3.9	-0.41863	0.586744	-0.116222	-1.79233	-1.74043
3.4	4	-0.351064	0.439355	-0.0973801	-1.5884	-1.59749
3.6	2.6	-7.36292	18.4659	-2.14809	-9.14304	-0.188174
3.6	2.7	-5.69335	14.0737	-1.63965	-7.86627	-1.12557
3.6	2.8	-4.41329	10.7115	-1.25584	-6.79451	-1.75211
3.6	2.9	-3.43185	8.14213	-0.965774	-5.89036	-2.14585
3.6	3	-2.67932	6.18124	-0.746285	-5.12182	-2.36618
3.6	3.1	-2.10192	4.68702	-0.579922	-4.46577	-2.46058
3.6	3.2	-1.65857	3.54988	-0.453552	-3.90367	-2.46592
3.6	3.3	-1.31762	2.68552	-0.357301	-3.42058	-2.40999
3.6	3.4	-1.05491	2.02925	-0.283747	-3.00384	-2.31324
3.6	3.5	-0.851929	1.5316	-0.227312	-2.64319	-2.19083
3.6	3.6	-0.694574	1.15475	-0.183811	-2.33075	-2.05438
3.6	3.7	-0.572073	0.869684	-0.150093	-2.0592	-1.91168
3.6	3.8	-0.476185	0.654321	-0.123784	-1.82247	-1.76812
3.6	3.9	-0.400833	0.49163	-0.103102	-1.61588	-1.62819
3.6	4	-0.341116	0.369095	-0.0867051	-1.43554	-1.49426
3.8	2.6	-5.99291	14.9375	-1.76629	-7.86496	-0.686666
3.8	2.7	-4.66524	11.3897	-1.35379	-6.79751	-1.42683
3.8	2.8	-3.6443	8.6744	-1.04158	-5.89668	-1.90817
3.8	2.9	-2.85883	6.59895	-0.804886	-5.13092	-2.19569
3.8	3	-2.25422	5.01466	-0.625121	-4.47685	-2.34153
3.8	3.1	-1.7882	3.80685	-0.488315	-3.91618	-2.38586
3.8	3.2	-1.42839	2.88693	-0.38395	-3.43434	-2.35975
3.8	3.3	-1.14988	2.18709	-0.304101	-3.01817	-2.28506
3.8	3.4	-0.933704	1.6553	-0.242797	-2.65811	-2.17932
3.8	3.5	-0.765281	1.25159	-0.195542	-2.34587	-2.0551
3.8	3.6	-0.633482	0.945448	-0.158943	-2.0743	-1.92128
3.8	3.7	-0.529719	0.713539	-0.130441	-1.83715	-1.78377
3.8	3.8	-0.447759	0.53791	-0.108101	-1.6303	-1.64825
3.8	3.9	-0.38246	0.405174	-0.0904595	-1.44945	-1.51719
3.8	4	-0.330043	0.304911	-0.0764094	-1.29099	-1.39254
4	2.6	-4.81829	11.8665	-1.42687	-6.71375	-1.09242
4	2.7	-3.78083	9.05547	-1.0979	-5.83006	-1.65331
4	2.8	-2.98051	6.90289	-0.848514	-5.07975	-2.00589
4	2.9	-2.36207	5.25669	-0.658996	-4.43761	-2.20199
4	3	-1.88368	3.99932	-0.514613	-3.88631	-2.28528
4	3.1	-1.51298	3.03973	-0.404323	-3.41188	-2.28946
4	3.2	-1.22473	2.30847	-0.31983	-3.00203	-2.23813
4	3.3	-1.00005	1.75155	-0.254883	-2.64685	-2.15023
4	3.4	-0.82415	1.32786	-0.204776	-2.33854	-2.03961
4	3.5	-0.685815	1.00581	-0.16595	-2.07011	-1.91606
4	3.6	-0.57633	0.761274	-0.135718	-1.83537	-1.78614
4	3.7	-0.489377	0.57563	-0.112044	-1.63046	-1.65625
4	3.8	-0.419724	0.43492	-0.0933851	-1.45119	-1.52938
4	3.9	-0.363512	0.328353	-0.0785687	-1.29373	-1.40746
4	4	-0.317758	0.247693	-0.0667054	-1.15548	-1.29225
4.2	2.6	-3.82587	9.24622	-1.13387	-5.6905	-1.40401
4.2	2.7	-3.03171	7.06429	-0.876119	-4.96641	-1.80995
4.2	2.8	-2.41562	5.3919	-0.680395	-4.34583	-2.04994
4.2	2.9	-1.9371	4.11165	-0.531294	-3.81212	-2.16887
4.2	3	-1.56471	3.1326	-0.417348	-3.35212	-2.20157
4.2	3.1	-1.27409	2.38469	-0.329982	-2.95381	-2.17319
4.2	3.2	-1.04639	1.81389	-0.262761	-2.60835	-2.10361
4.2	3.3	-0.867295	1.37864	-0.210841	-2.30785	-2.00735
4.2	3.4	-0.725747	1.04705	-0.170573	-2.04582	-1.89509
4.2	3.5	-0.613185	0.794621	-0.139197	-1.81655	-1.77431
4.2	3.6	-0.523221	0.602584	-0.114623	-1.61568	-1.65094
4.2	3.7	-0.450794	0.456627	-0.0952625	-1.43991	-1.52934
4.2	3.8	-0.392018	0.345784	-0.0799088	-1.28531	-1.41145
4.2	3.9	-0.343915	0.26166	-0.0676413	-1.14935	-1.29924
4.2	4	-0.304207	0.197857	-0.057758	-1.02946	-1.19356
4.4	2.6	-3.00233	7.06095	-0.886255	-4.79286	-1.62049
4.4	2.7	-2.40659	5.40328	-0.688334	-4.20227	-1.89392
4.4	2.8	-1.94175	4.13093	-0.537599	-3.69403	-2.04245
4.4	2.9	-1.57824	3.15546	-0.422389	-3.25469	-2.09986
4.4	3	-1.29317	2.40834	-0.334005	-2.87365	-2.09249
4.4	3.1	-1.06871	1.8367	-0.265944	-2.54237	-2.04032
4.4	3.2	-0.891272	1.39971	-0.213322	-2.25357	-1.95845
4.4	3.3	-0.750268	1.06593	-0.172465	-2.00099	-1.85779
4.4	3.4	-0.637625	0.811159	-0.140594	-1.77973	-1.74679
4.4	3.5	-0.547017	0.6169	-0.115611	-1.58573	-1.63146
4.4	3.6	-0.473673	0.468837	-0.0959166	-1.41542	-1.51617
4.4	3.7	-0.413815	0.356087	-0.0802994	-1.26549	-1.40351
4.4	3.8	-0.364546	0.270281	-0.067829	-1.13331	-1.29541
4.4	3.9	-0.323651	0.205042	-0.0577977	-1.01652	-1.19293
4.4	4	-0.289404	0.155432	-0.0496608	-0.91327	-1.0969
4.6	2.6	-2.33138	5.28342	-0.681317	-4.01154	-1.74082
4.6	2.7	-1.89388	4.05074	-0.532632	-3.5347	-1.91047
4.6	2.8	-1.55002	3.10298	-0.418863	-3.12167	-1.98756
4.6	2.9	-1.27877	2.37506	-0.331489	-2.76275	-1.99795
4.6	3	-1.0641	1.81651	-0.264124	-2.44986	-1.96157
4.6	3.1	-0.893457	1.38832	-0.211969	-2.17638	-1.89348
4.6	3.2	-0.757121	1.06029	-0.171414	-1.93628	-1.80453
4.6	3.3	-0.647494	0.809269	-0.139733	-1.72572	-1.70368
4.6	3.4	-0.558862	0.617275	-0.11486	-1.54087	-1.59731
4.6	3.5	-0.486657	0.470536	-0.0952306	-1.37809	-1.48945
4.6	3.6	-0.427374	0.358469	-0.0796498	-1.23442	-1.38297
4.6	3.7	-0.378281	0.272946	-0.0672042	-1.10741	-1.27995
4.6	3.8	-0.337294	0.2077	-0.0571942	-0.995064	-1.18185
4.6	3.9	-0.302767	0.157956	-0.0490807	-0.895478	-1.08937
4.6	4	-0.273422	0.12005	-0.0424505	-0.80708	-1.0029
4.8	2.6	-1.79476	3.87372	-0.515599	-3.33912	-1.77576
4.8	2.7	-1.47993	2.97643	-0.406306	-2.95711	-1.86691
4.8	2.8	-1.23022	2.28517	-0.322154	-2.62423	-1.89143
4.8	2.9	-1.03149	1.75315	-0.257119	-2.3332	-1.86866
4.8	3	-0.872639	1.344	-0.206654	-2.07765	-1.81294
4.8	3.1	-0.744897	1.02966	-0.167326	-1.85348	-1.73604
4.8	3.2	-0.641553	0.788359	-0.136535	-1.65599	-1.64572
4.8	3.3	-0.557467	0.60323	-0.112311	-1.48209	-1.54863
4.8	3.4	-0.488516	0.461292	-0.093155	-1.32853	-1.44891
4.8	3.5	-0.431537	0.352554	-0.0779208	-1.19263	-1.34953
4.8	3.6	-0.384041	0.269303	-0.0657356	-1.07216	-1.25264
4.8	3.7	-0.344132	0.205598	-0.0559255	-0.965349	-1.15981
4.8	3.8	-0.3103	0.156876	-0.0479699	-0.870434	-1.07183
4.8	3.9	-0.281367	0.119631	-0.0414714	-0.785981	-0.989189
4.8	4	-0.256412	0.0911714	-0.0361182	-0.710737	-0.912095
5	2.6	-1.37238	2.78348	-0.384856	-2.76598	-1.73974
5	2.7	-1.1501	2.14393	-0.306107	-2.46233	-1.77461
5	2.8	-0.972325	1.65011	-0.245015	-2.19555	-1.76278
5	2.9	-0.829326	1.26918	-0.197445	-1.96118	-1.71877
5	3	-0.713676	0.975547	-0.160249	-1.75467	-1.65305
5	3.1	-0.619508	0.74941	-0.131037	-1.57208	-1.57321
5	3.2	-0.54236	0.575347	-0.107984	-1.41077	-1.48577
5	3.3	-0.478667	0.441451	-0.0897002	-1.2679	-1.39481
5	3.4	-0.42565	0.338534	-0.0751199	-1.14096	-1.3032
5	3.5	-0.381159	0.259475	-0.0634301	-1.02828	-1.21339
5	3.6	-0.343502	0.198776	-0.0539971	-0.927995	-1.12672
5	3.7	-0.311353	0.152198	-0.0463372	-0.838633	-1.04413
5	3.8	-0.283672	0.11647	-0.0400715	-0.758902	-0.966176
5	3.9	-0.259635	0.0890767	-0.0349098	-0.687677	-0.893146
5	4	-0.238596	0.0680826	-0.0306196	-0.623971	-0.825104

## Sheet: benzene_pyridazine
x	z	Elec	Exch	Ind	Disp	Total
-5	2.6	0.0843184	1.98547	-0.441289	-2.35041	-0.72192
-5	2.7	0.220682	1.53723	-0.372503	-2.11071	-0.725298
-5	2.8	0.320867	1.18842	-0.316304	-1.89754	-0.704552
-5	2.9	0.393302	0.917537	-0.27013	-1.70774	-0.667028
-5	3	0.444035	0.707508	-0.23199	-1.53848	-0.618931
-5	3.1	0.478037	0.544921	-0.200314	-1.38736	-0.564716
-5	3.2	0.499192	0.419227	-0.173877	-1.25236	-0.507822
-5	3.3	0.510526	0.322179	-0.151694	-1.13167	-0.450658
-5	3.4	0.514428	0.247338	-0.132986	-1.02366	-0.394878
-5	3.5	0.512746	0.189679	-0.117125	-0.926929	-0.341629
-5	3.6	0.50692	0.145286	-0.103606	-0.840118	-0.291518
-5	3.7	0.498052	0.11118	-0.0920222	-0.762362	-0.245152
-5	3.8	0.486997	0.0849859	-0.0820387	-0.692565	-0.202621
-5	3.9	0.474424	0.064885	-0.0733874	-0.629742	-0.163821
-5	4	0.460816	0.0494798	-0.065851	-0.573357	-0.128912
-4.8	2.6	-0.0579997	2.84069	-0.55083	-2.8539	-0.622036
-4.8	2.7	0.138497	2.18998	-0.459341	-2.54887	-0.67973
-4.8	2.8	0.28236	1.68604	-0.385571	-2.27935	-0.696524
-4.8	2.9	0.386344	1.29649	-0.32573	-2.04096	-0.683851
-4.8	3	0.459391	0.995766	-0.276894	-1.82925	-0.650983
-4.8	3.1	0.508764	0.763966	-0.236813	-1.6418	-0.605879
-4.8	3.2	0.540147	0.585518	-0.203723	-1.47522	-0.553275
-4.8	3.3	0.557923	0.448292	-0.176254	-1.3272	-0.497242
-4.8	3.4	0.565486	0.342886	-0.153324	-1.19538	-0.440334
-4.8	3.5	0.565432	0.262	-0.134074	-1.07795	-0.384597
-4.8	3.6	0.559781	0.19999	-0.117819	-0.973179	-0.331227
-4.8	3.7	0.550093	0.15248	-0.104017	-0.879575	-0.281019
-4.8	3.8	0.537527	0.116146	-0.0922239	-0.796023	-0.234573
-4.8	3.9	0.522984	0.0883713	-0.0820896	-0.721289	-0.192023
-4.8	4	0.50714	0.06716	-0.0733279	-0.654375	-0.153403
-4.6	2.6	-0.30249	3.98027	-0.68689	-3.4521	-0.461215
-4.6	2.7	-0.0196003	3.05704	-0.56573	-3.06607	-0.594351
-4.6	2.8	0.188258	2.34504	-0.469292	-2.72705	-0.663046
-4.6	2.9	0.338072	1.79669	-0.392047	-2.42943	-0.686709
-4.6	3	0.444337	1.37508	-0.329785	-2.16747	-0.677837
-4.6	3.1	0.51717	1.05128	-0.279283	-1.9364	-0.647233
-4.6	3.2	0.564766	0.80288	-0.238063	-1.73179	-0.602206
-4.6	3.3	0.593342	0.612566	-0.204218	-1.55126	-0.549568
-4.6	3.4	0.607762	0.466907	-0.176259	-1.39131	-0.4929
-4.6	3.5	0.611685	0.355531	-0.153019	-1.24959	-0.435398
-4.6	3.6	0.607932	0.27045	-0.133582	-1.12367	-0.378872
-4.6	3.7	0.598633	0.205518	-0.117222	-1.01178	-0.324851
-4.6	3.8	0.585437	0.156001	-0.103364	-0.912213	-0.274138
-4.6	3.9	0.569559	0.118293	-0.0915493	-0.823604	-0.227302
-4.6	4	0.551917	0.089597	-0.0814116	-0.744596	-0.184494
-4.4	2.6	-0.681458	5.46182	-0.853936	-4.15599	-0.229565
-4.4	2.7	-0.278066	4.1811	-0.694617	-3.6705	-0.462087
-4.4	2.8	0.018748	3.19699	-0.569376	-3.24821	-0.601851
-4.4	2.9	0.234119	2.44167	-0.470288	-2.87927	-0.673778
-4.4	3	0.387521	1.86271	-0.391379	-2.55626	-0.697415
-4.4	3.1	0.494388	1.41951	-0.32813	-2.27341	-0.687639
-4.4	3.2	0.565996	1.08063	-0.277105	-2.02491	-0.655387
-4.4	3.3	0.611201	0.821806	-0.235668	-1.80622	-0.608884
-4.4	3.4	0.636818	0.624328	-0.201798	-1.61306	-0.553708
-4.4	3.5	0.647907	0.473832	-0.17393	-1.44295	-0.495142
-4.4	3.6	0.648393	0.359249	-0.150845	-1.29274	-0.435938
-4.4	3.7	0.641246	0.272091	-0.131586	-1.15966	-0.377908
-4.4	3.8	0.628697	0.20586	-0.11541	-1.04188	-0.322735
-4.4	3.9	0.612417	0.155582	-0.101725	-0.937281	-0.271007
-4.4	4	0.593674	0.117451	-0.0900677	-0.844505	-0.223447
-4.2	2.6	-1.22857	7.33981	-1.05529	-4.97492	0.0810255
-4.2	2.7	-0.662367	5.60323	-0.848032	-4.37057	-0.277742
-4.2	2.8	-0.244831	4.27245	-0.687002	-3.84813	-0.507515
-4.2	2.9	0.0590937	3.25359	-0.56108	-3.39443	-0.642825
-4.2	3	0.277519	2.47496	-0.46197	-3.00021	-0.709698
-4.2	3.1	0.431266	1.88052	-0.383444	-2.65608	-0.727737
-4.2	3.2	0.536711	1.42734	-0.320805	-2.3556	-0.712363
-4.2	3.3	0.605843	1.08217	-0.2705	-2.09271	-0.675201
-4.2	3.4	0.648014	0.819592	-0.229817	-1.86212	-0.624326
-4.2	3.5	0.670368	0.620063	-0.196675	-1.65912	-0.565366
-4.2	3.6	0.678132	0.468618	-0.16948	-1.48094	-0.503673
-4.2	3.7	0.675389	0.353787	-0.146997	-1.32389	-0.441708
-4.2	3.8	0.665175	0.266803	-0.128263	-1.18516	-0.381447
-4.2	3.9	0.649781	0.200985	-0.112535	-1.06275	-0.32452
-4.2	4	0.630883	0.151243	-0.0992286	-0.95432	-0.271422
-4	2.6	-1.97409	9.662	-1.29161	-5.9184	0.477889
-4	2.7	-1.19627	7.35818	-1.026	-5.17159	-0.0356854
-4	2.8	-0.621266	5.59655	-0.821876	-4.53064	-0.377238
-4	2.9	-0.200761	4.25126	-0.663995	-3.97804	-0.591537
-4	3	0.103244	3.2253	-0.541088	-3.50025	-0.712797
-4	3.1	0.319579	2.44403	-0.444765	-3.08617	-0.767326
-4	3.2	0.470185	1.84984	-0.368757	-2.726	-0.77473
-4	3.3	0.571918	1.39849	-0.308356	-2.41203	-0.749971
-4	3.4	0.637159	1.05605	-0.26	-2.13827	-0.70506
-4	3.5	0.67551	0.796563	-0.220995	-1.89879	-0.647716
-4	3.6	0.694265	0.600153	-0.189278	-1.68861	-0.583475
-4	3.7	0.698677	0.451677	-0.163279	-1.5045	-0.517427
-4	3.8	0.692877	0.339558	-0.141786	-1.34257	-0.451924
-4	3.9	0.679917	0.254977	-0.123868	-1.19986	-0.388835
-4	4	0.662084	0.191264	-0.108804	-1.07419	-0.329644
-3.8	2.6	-2.94145	12.4626	-1.55881	-6.99217	0.970199
-3.8	2.7	-1.89695	9.47054	-1.22524	-6.07694	0.271419
-3.8	2.8	-1.12421	7.1869	-0.971398	-5.29816	-0.206873
-3.8	2.9	-0.5568	5.44662	-0.777013	-4.63128	-0.518475
-3.8	3	-0.143848	4.12235	-0.627187	-4.0581	-0.706786
-3.8	3.1	0.152298	3.11585	-0.510925	-3.56341	-0.80619
-3.8	3.2	0.361207	2.35215	-0.420076	-3.13554	-0.842261
-3.8	3.3	0.505123	1.7734	-0.348568	-2.76469	-0.834736
-3.8	3.4	0.600728	1.3354	-0.291853	-2.4421	-0.797822
-3.8	3.5	0.660595	1.00438	-0.246511	-2.16116	-0.742695
-3.8	3.6	0.694294	0.754504	-0.209952	-1.91602	-0.677171
-3.8	3.7	0.709063	0.566118	-0.180215	-1.70141	-0.606439
-3.8	3.8	0.710055	0.424287	-0.155808	-1.51366	-0.535126
-3.8	3.9	0.701354	0.317631	-0.13559	-1.34884	-0.465441
-3.8	4	0.68594	0.237504	-0.118693	-1.20387	-0.399124
-3.6	2.6	-4.14192	15.7554	-1.84614	-8.19668	1.57066
-3.6	2.7	-2.77513	11.9496	-1.438	-7.08871	0.647776
-3.6	2.8	-1.76141	9.0494	-1.13007	-6.15035	0.00756866
-3.6	2.9	-1.01447	6.84316	-0.89627	-5.35369	-0.421266
-3.6	3	-0.469029	5.16743	-0.717571	-4.67268	-0.691841
-3.6	3.1	-0.0744732	3.89665	-0.580052	-4.0876	-0.845473
-3.6	3.2	0.206509	2.9342	-0.47347	-3.58422	-0.916974
-3.6	3.3	0.40292	2.20653	-0.390248	-3.14955	-0.930343
-3.6	3.4	0.536508	1.65711	-0.324758	-2.77292	-0.904059
-3.6	3.5	0.623698	1.24289	-0.272791	-2.44615	-0.852347
-3.6	3.6	0.676782	0.931044	-0.231194	-2.16197	-0.785337
-3.6	3.7	0.705034	0.696577	-0.197585	-1.91437	-0.710349
-3.6	3.8	0.715432	0.520509	-0.170167	-1.69803	-0.632252
-3.6	3.9	0.71294	0.388499	-0.147586	-1.50894	-0.555084
-3.6	4	0.701479	0.289638	-0.128806	-1.34312	-0.480806
-3.4	2.6	-5.5784	19.5271	-2.13561	-9.52555	2.28754
-3.4	2.7	-3.82986	14.7839	-1.65226	-8.19963	1.1022
-3.4	2.8	-2.53184	11.1745	-1.28993	-7.08498	0.267792
-3.4	2.9	-1.57307	8.43312	-1.01653	-6.14182	-0.298303
-3.4	3	-0.871097	6.35398	-0.808841	-5.3412	-0.667153
-3.4	3.1	-0.360809	4.78044	-0.649963	-4.65691	-0.887247
-3.4	3.2	0.00583628	3.59126	-0.527547	-4.06966	-1.00011
-3.4	3.3	0.264883	2.69397	-0.432516	-3.56489	-1.03855
-3.4	3.4	0.444097	2.01802	-0.358158	-3.12947	-1.02551
-3.4	3.5	0.564265	1.50959	-0.299487	-2.7526	-0.978236
-3.4	3.6	0.64107	1.12779	-0.252778	-2.42607	-0.909987
-3.4	3.7	0.686151	0.841465	-0.215236	-2.14215	-0.829769
-3.4	3.8	0.708294	0.627054	-0.184761	-1.89513	-0.744546
-3.4	3.9	0.714026	0.466686	-0.159774	-1.67957	-0.658636
-3.4	4	0.708044	0.346956	-0.139079	-1.49122	-0.5753
-3.2	2.6	-7.23124	23.734	-2.40569	-10.9672	3.12986
-3.2	2.7	-5.04887	17.939	-1.85471	-9.40208	1.63333
-3.2	2.8	-3.42558	13.535	-1.44288	-8.09401	0.572522
-3.2	2.9	-2.22554	10.1947	-1.13298	-6.99255	-0.156398
-3.2	3	-1.34381	7.66606	-0.898199	-6.05968	-0.635632
-3.2	3.1	-0.701665	5.75482	-0.719083	-5.26731	-0.933233
-3.2	3.2	-0.237553	4.31357	-0.581466	-4.59005	-1.09549
-3.2	3.3	0.0932994	3.22823	-0.474948	-4.00902	-1.16244
-3.2	3.4	0.325044	2.41241	-0.391864	-3.50978	-1.16419
-3.2	3.5	0.483315	1.80019	-0.326525	-3.07901	-1.12203
-3.2	3.6	0.587658	1.34148	-0.274688	-2.70647	-1.05202
-3.2	3.7	0.652584	0.998345	-0.233175	-2.38405	-0.966291
-3.2	3.8	0.688837	0.742059	-0.199598	-2.10372	-0.872424
-3.2	3.9	0.704448	0.550887	-0.172162	-1.86003	-0.776858
-3.2	4	0.705395	0.408461	-0.149515	-1.64756	-0.683224
-3	2.6	-9.06125	28.301	-2.64145	-12.504	4.09432
-3	2.7	-6.40141	21.3575	-2.03773	-10.6817	2.23665
-3	2.8	-4.42185	16.0868	-1.58544	-9.16656	0.912945
-3	2.9	-2.95584	12.0949	-1.24437	-7.89676	-0.00211927
-3	3	-1.8768	9.07769	-0.985521	-6.82473	-0.609358
-3	3.1	-1.08809	6.80144	-0.787808	-5.91495	-0.989405
-3	3.2	-0.517031	5.08717	-0.635792	-5.14082	-1.20646
-3	3.3	-0.107128	3.79916	-0.518118	-4.47914	-1.30523
-3	3.4	0.182539	2.83283	-0.426384	-3.91159	-1.3226
-3	3.5	0.383184	2.10905	-0.354322	-3.42341	-1.28549
-3	3.6	0.518296	1.56809	-0.297248	-3.00226	-1.21312
-3	3.7	0.605481	1.16434	-0.251641	-2.63841	-1.12023
-3	3.8	0.657646	0.863407	-0.214841	-2.32295	-1.01674
-3	3.9	0.684709	0.639528	-0.184858	-2.04905	-0.90967
-3	4	0.693706	0.473145	-0.160178	-1.8111	-0.804429
-2.8	2.6	-11.0132	33.1237	-2.84964	-14.1114	5.1494
-2.8	2.7	-7.84588	24.962	-2.20885	-12.0247	2.88255
-2.8	2.8	-5.48798	18.7738	-1.7245	-10.293	1.26832
-2.8	2.9	-3.74139	14.0921	-1.35647	-8.8449	0.149378
-2.8	3	-2.45295	10.5588	-1.0754	-7.62635	-0.595923
-2.8	3.1	-1.50952	7.89737	-0.859645	-6.59564	-1.06744
-2.8	3.2	-0.82375	5.89633	-0.693141	-5.71872	-1.33929
-2.8	3.3	-0.330186	4.39504	-0.56394	-4.97115	-1.47023
-2.8	3.4	0.0212264	3.27099	-0.463084	-4.33176	-1.50262
-2.8	3.5	0.267065	2.43064	-0.383843	-3.78298	-1.46912
-2.8	3.6	0.435185	1.80358	-0.321126	-3.3109	-1.39327
-2.8	3.7	0.546319	1.33661	-0.271085	-2.9034	-1.29155
-2.8	3.8	0.615999	0.989288	-0.230797	-2.5512	-1.17671
-2.8	3.9	0.655496	0.731317	-0.198057	-2.24582	-1.05706
-2.8	4	0.673514	0.540058	-0.171183	-1.98066	-0.93827
-2.6	2.6	-13.0281	38.085	-3.07065	-15.7694	6.21682
-2.6	2.7	-9.33898	28.6688	-2.39686	-13.4119	3.52102
-2.6	2.8	-6.59302	21.5354	-1.88032	-11.4594	1.60275
-2.6	2.9	-4.55709	16.1443	-1.48336	-9.82861	0.275245
-2.6	3	-3.055	12.0798	-1.17751	-8.45865	-0.611363
-2.6	3.1	-1.95249	9.02225	-0.941186	-7.30166	-1.17309
-2.6	3.2	-1.14927	6.72666	-0.757972	-6.31875	-1.49933
-2.6	3.3	-0.569025	5.00636	-0.615394	-5.48196	-1.66002
-2.6	3.4	-0.15421	3.72029	-0.503951	-4.76737	-1.70523
-2.6	3.5	0.138333	2.76044	-0.416389	-4.15506	-1.67268
-2.6	3.6	0.340768	2.04532	-0.347164	-3.62953	-1.59061
-2.6	3.7	0.476997	1.51343	-0.292045	-3.177	-1.47862
-2.6	3.8	0.564888	1.11855	-0.247795	-2.78638	-1.35074
-2.6	3.9	0.617731	0.825692	-0.211953	-2.44823	-1.21676
-2.6	4	0.645402	0.608896	-0.182644	-2.15559	-1.08393
-2.4	2.6	-15.051	43.088	-3.3735	-17.4582	7.20522
-2.4	2.7	-10.8427	32.4099	-2.6465	-14.8303	4.09041
-2.4	2.8	-7.70926	24.326	-2.08177	-12.6539	1.88109
-2.4	2.9	-5.38467	18.2211	-1.64358	-10.8378	0.355102
-2.4	3	-3.6682	13.6215	-1.30369	-9.31334	-0.663775
-2.4	3.1	-2.40699	10.164	-1.03993	-8.02636	-1.30933
-2.4	3.2	-1.48626	7.57046	-0.83498	-6.93391	-1.6847
-2.4	3.3	-0.818923	5.62921	-0.675398	-6.00638	-1.87149
-2.4	3.4	-0.339946	4.17881	-0.550763	-5.21452	-1.92642
-2.4	3.5	-0.00020322	3.09765	-0.453026	-4.53713	-1.89272
-2.4	3.6	0.237004	2.29307	-0.375981	-3.95621	-1.80211
-2.4	3.7	0.398739	1.69516	-0.314859	-3.45673	-1.67769
-2.4	3.8	0.505462	1.25169	-0.266001	-3.02659	-1.53545
-2.4	3.9	0.572145	0.923242	-0.226611	-2.65511	-1.38633
-2.4	4	0.609874	0.680222	-0.194561	-2.33347	-1.23794
-2.2	2.6	-17.0585	48.088	-3.82462	-19.1645	8.04032
-2.2	2.7	-12.3415	36.1627	-2.99747	-16.2671	4.55662
-2.2	2.8	-8.82607	27.1353	-2.35229	-13.8665	2.09044
-2.2	2.9	-6.21718	20.3191	-1.85072	-11.8637	0.387483
-2.2	3	-4.2884	15.1846	-1.46162	-10.1819	-0.747332
-2.2	3.1	-2.86959	11.3261	-1.16007	-8.76379	-1.46734
-2.2	3.2	-1.83185	8.43293	-0.926331	-7.56215	-1.88739
-2.2	3.3	-1.07797	6.26776	-0.744944	-6.53883	-2.09399
-2.2	3.4	-0.534826	4.65111	-0.603868	-5.66837	-2.15596
-2.2	3.5	-0.147663	3.44643	-0.49376	-4.92442	-2.11941
-2.2	3.6	0.124563	2.55032	-0.407418	-4.28735	-2.01989
-2.2	3.7	0.312256	1.88473	-0.339306	-3.74035	-1.88266
-2.2	3.8	0.438049	1.39121	-0.285181	-3.26957	-1.72549
-2.2	3.9	0.518925	1.02583	-0.24181	-2.8637	-1.56076
-2.2	4	0.567171	0.755613	-0.206735	-2.513	-1.39695
-2	2.6	-19.0695	53.1409	-4.44048	-20.8806	8.75031
-2	2.7	-13.8481	39.9756	-3.45471	-17.7137	4.95897
-2	2.8	-9.95499	30.0048	-2.69121	-15.0892	2.26942
-2	2.9	-7.06192	22.4739	-2.10171	-12.8985	0.41171
-2	3	-4.92153	16.7988	-1.64748	-11.0585	-0.828744
-2	3.1	-3.34504	12.5326	-1.29784	-9.50655	-1.61678
-2	3.2	-2.18927	9.33302	-1.02868	-8.19226	-2.07719
-2	3.3	-1.34803	6.93844	-0.821235	-7.07665	-2.30748
-2	3.4	-0.740244	5.14961	-0.660996	-6.12499	-2.37663
-2	3.5	-0.304958	3.81635	-0.5368	-5.3137	-2.3391
-2	3.6	0.00288432	2.82452	-0.440077	-4.61943	-2.23211
-2	3.7	0.217006	2.08782	-0.364303	-4.02431	-2.08379
-2	3.8	0.362508	1.54144	-0.304506	-3.51293	-1.91349
-2	3.9	0.45803	1.13685	-0.256915	-3.0724	-1.73443
-2	4	0.517257	0.837584	-0.218683	-2.69233	-1.55618
-1.8	2.6	-21.1491	58.4112	-5.15404	-22.6048	9.50326
-1.8	2.7	-15.4109	43.9761	-3.96865	-19.1667	5.42986
-1.8	2.8	-11.1285	33.0331	-3.062	-16.3144	2.52826
-1.8	2.9	-7.94369	24.7598	-2.36974	-13.9336	0.512779
-1.8	3	-5.58436	18.5207	-1.84173	-11.9346	-0.839999
-1.8	3.1	-3.84469	13.8267	-1.43905	-10.2483	-1.7054
-1.8	3.2	-2.56792	10.3034	-1.13175	-8.82158	-2.21785
-1.8	3.3	-1.63539	7.66483	-0.896849	-7.6095	-2.4769
-1.8	3.4	-0.960201	5.69258	-0.716805	-6.57917	-2.5636
-1.8	3.5	-0.475018	4.22131	-0.578288	-5.69994	-2.53193
-1.8	3.6	-0.130085	3.1259	-0.471186	-4.94844	-2.42381
-1.8	3.7	0.111686	2.31188	-0.387859	-4.30522	-2.26951
-1.8	3.8	0.277876	1.70787	-0.32254	-3.753	-2.08979
-1.8	3.9	0.388807	1.26027	-0.270892	-3.27816	-1.89997
-1.8	4	0.459698	0.929054	-0.22966	-2.86908	-1.70999
-1.6	2.6	-23.3945	64.1465	-5.82306	-24.3399	10.589
-1.6	2.7	-17.0979	48.3452	-4.44099	-20.6219	6.18443
-1.6	2.8	-12.3941	36.3524	-3.39657	-17.5359	3.02585
-1.6	2.9	-8.89472	27.2745	-2.60759	-14.9607	0.811476
-1.6	3	-6.3005	20.4212	-2.01154	-12.801	-0.691881
-1.6	3.1	-4.38508	15.2597	-1.56091	-10.9795	-1.66586
-1.6	3.2	-2.97764	11.3814	-1.21971	-9.44005	-2.25597
-1.6	3.3	-1.94783	8.47421	-0.960776	-8.13257	-2.56696
-1.6	3.4	-1.20047	6.29903	-0.763629	-7.02296	-2.68803
-1.6	3.5	-0.661764	4.67486	-0.612893	-6.07752	-2.67731
-1.6	3.6	-0.276897	3.4644	-0.497022	-5.26959	-2.57911
-1.6	3.7	-0.00542606	2.56408	-0.407368	-4.57882	-2.42753
-1.6	3.8	0.18294	1.89555	-0.337461	-3.98659	-2.24557
-1.6	3.9	0.310499	1.3997	-0.282461	-3.47806	-2.05032
-1.6	4	0.393955	1.03249	-0.238759	-3.04046	-1.85277
-1.4	2.6	-25.9026	70.592	-6.27668	-26.0907	12.3221
-1.4	2.7	-18.9726	53.2561	-4.75494	-22.0728	7.45582
-1.4	2.8	-13.7968	40.084	-3.61515	-18.7445	3.9275
-1.4	2.9	-9.94561	30.1031	-2.76085	-15.9696	1.42705
-1.4	3	-7.09022	22.5596	-2.11987	-13.6463	-0.296825
-1.4	3.1	-4.98032	16.8727	-1.63818	-11.69	-1.43579
-1.4	3.2	-3.4286	12.5955	-1.27538	-10.0382	-2.14671
-1.4	3.3	-2.2926	9.38565	-1.00132	-8.6383	-2.54658
-1.4	3.4	-1.46562	6.98221	-0.793507	-7.44963	-2.72655
-1.4	3.5	-0.86813	5.18579	-0.635183	-6.43927	-2.75679
-1.4	3.6	-0.439668	3.84581	-0.513878	-5.57701	-2.68475
-1.4	3.7	-0.135821	2.84824	-0.420299	-4.84048	-2.54835
-1.4	3.8	0.076738	2.10689	-0.34753	-4.20969	-2.37359
-1.4	3.9	0.222501	1.55662	-0.290428	-3.66869	-2.17999
-1.4	4	0.319685	1.14885	-0.245162	-3.20369	-1.98032
-1.2	2.6	-28.7159	77.8778	-6.37043	-27.8518	14.9396
-1.2	2.7	-21.0652	58.7911	-4.81277	-23.5099	9.40327
-1.2	2.8	-15.3548	44.2789	-3.65211	-19.9259	5.34602
-1.2	2.9	-11.1067	33.2748	-2.78565	-16.9468	2.43564
-1.2	3	-7.95992	24.9524	-2.1375	-14.4575	0.397501
-1.2	3.1	-5.63456	18.6735	-1.65147	-12.367	-0.979565
-1.2	3.2	-3.92346	13.948	-1.28592	-10.6051	-1.86646
-1.2	3.3	-2.67033	10.399	-1.00999	-9.11485	-2.39615
-1.2	3.4	-1.75627	7.74026	-0.800825	-7.85098	-2.66782
-1.2	3.5	-1.0947	5.75159	-0.641455	-6.77844	-2.763
-1.2	3.6	-0.618914	4.26738	-0.519309	-5.86492	-2.73576
-1.2	3.7	-0.279638	3.16169	-0.425033	-5.08494	-2.62793
-1.2	3.8	-0.0407641	2.33956	-0.351679	-4.41782	-2.4707
-1.2	3.9	0.124788	1.72905	-0.29408	-3.84633	-2.28657
-1.2	4	0.236989	1.27644	-0.248394	-3.35568	-2.09065
-1	2.6	-31.7788	85.9042	-6.02747	-29.5979	18.5
-1	2.7	-23.3341	64.8593	-4.56675	-24.9115	12.047
-1	2.8	-17.0374	48.8571	-3.47832	-21.0575	7.28387
-1	2.9	-12.3575	36.7216	-2.66454	-17.8696	3.82987
-1	3	-8.89405	27.542	-2.0542	-15.2165	1.37719
-1	3.1	-6.33544	20.6154	-1.59495	-12.9941	-0.309084
-1	3.2	-4.45339	15.4012	-1.24811	-11.1271	-1.42742
-1	3.3	-3.07449	11.4847	-0.985127	-9.55194	-2.12688
-1	3.4	-2.06794	8.54933	-0.784797	-8.21756	-2.52096
-1	3.5	-1.33807	6.35361	-0.631403	-7.08714	-2.703
-1	3.6	-0.81182	4.71452	-0.513258	-6.12595	-2.73651
-1	3.7	-0.435055	3.4932	-0.421632	-5.30645	-2.66994
-1	3.8	-0.168205	2.58494	-0.350016	-4.60632	-2.53961
-1	3.9	0.0184329	1.91039	-0.293539	-4.00703	-2.37174
-1	4	0.146649	1.41025	-0.248562	-3.49294	-2.1846
-0.8	2.6	-34.9261	94.2621	-5.27296	-31.2721	22.7911
-0.8	2.7	-25.6581	71.1418	-4.04398	-26.2263	15.2134
-0.8	2.8	-18.7587	53.5715	-3.11849	-22.1019	9.59244
-0.8	2.9	-13.6365	40.2533	-2.41834	-18.7092	5.48929
-0.8	3	-9.84873	30.1829	-1.88669	-15.8973	2.55011
-0.8	3.1	-7.05264	22.5872	-1.4816	-13.5526	0.50031
-0.8	3.2	-4.99675	16.8708	-1.17185	-11.5887	-0.886514
-0.8	3.3	-3.48974	12.5782	-0.934111	-9.93581	-1.7815
-0.8	3.4	-2.3894	9.36147	-0.750886	-8.53941	-2.31822
-0.8	3.5	-1.5903	6.95572	-0.609033	-7.35699	-2.6006
-0.8	3.6	-1.01284	5.16023	-0.498638	-6.35376	-2.70501
-0.8	3.7	-0.597949	3.82258	-0.412209	-5.49951	-2.68709
-0.8	3.8	-0.302574	2.82795	-0.344059	-4.77049	-2.58917
-0.8	3.9	-0.0943454	2.08946	-0.289897	-4.14685	-2.44163
-0.8	4	0.050354	1.542	-0.246447	-3.61224	-2.26634
-0.6	2.6	-37.8944	102.226	-4.27191	-32.7643	27.2957
-0.6	2.7	-27.8542	77.094	-3.36722	-27.379	18.4936
-0.6	2.8	-20.3884	58.0145	-2.66234	-23.0048	11.959
-0.6	2.9	-14.851	43.5659	-2.11178	-19.4246	7.17847
-0.6	3	-10.7587	32.6491	-1.68124	-16.472	3.73716
-0.6	3.1	-7.73983	24.4207	-1.34429	-14.02	1.31656
-0.6	3.2	-5.52028	18.232	-1.08033	-11.9727	-0.341281
-0.6	3.3	-3.89303	13.5873	-0.873271	-10.254	-1.433
-0.6	3.4	-2.70471	10.1082	-0.710547	-8.80563	-2.11268
-0.6	3.5	-1.83963	7.50782	-0.582359	-7.58037	-2.49453
-0.6	3.6	-1.21356	5.56757	-0.481059	-6.54179	-2.66884
-0.6	3.7	-0.762468	4.12274	-0.400683	-5.65891	-2.69932
-0.6	3.8	-0.439433	3.04874	-0.33655	-4.90594	-2.63319
-0.6	3.9	-0.210257	2.25167	-0.285051	-4.26217	-2.50581
-0.6	4	-0.0494363	1.66099	-0.243377	-3.71054	-2.34237
-0.4	2.6	-40.3889	108.858	-3.34126	-33.9418	31.1862
-0.4	2.7	-29.7133	82.028	-2.75327	-28.2783	21.283
-0.4	2.8	-21.7775	61.6823	-2.25802	-23.7002	13.9466
-0.4	2.9	-15.8962	46.2895	-1.84598	-19.9735	8.57384
-0.4	3	-11.5496	34.6701	-1.50687	-16.91	4.70366
-0.4	3.1	-8.34477	25.9183	-1.23012	-14.3747	1.96866
-0.4	3.2	-5.9868	19.3405	-1.00573	-12.2636	0.0844526
-0.4	3.3	-4.25768	14.4068	-0.824586	-10.4946	-1.1701
-0.4	3.4	-2.99369	10.7133	-0.678803	-9.00672	-1.96588
-0.4	3.5	-2.07244	7.9538	-0.561668	-7.74923	-2.42954
-0.4	3.6	-1.40403	5.89585	-0.467573	-6.68438	-2.66014
-0.4	3.7	-0.920737	4.364	-0.391879	-5.77984	-2.72846
-0.4	3.8	-0.573432	3.22582	-0.330807	-5.00875	-2.68717
-0.4	3.9	-0.325489	2.38131	-0.281309	-4.34938	-2.57487
-0.4	4	-0.14976	1.75594	-0.240942	-3.78532	-2.42009
-0.2	2.6	-42.1488	113.229	-2.87287	-34.6833	33.5237
-0.2	2.7	-31.0472	85.2724	-2.45633	-28.8478	22.9211
-0.2	2.8	-22.7935	64.0898	-2.0715	-24.1424	15.0824
-0.2	2.9	-16.6759	48.0745	-1.72996	-20.3205	9.34811
-0.2	3	-12.1532	35.9921	-1.43549	-17.1896	5.21388
-0.2	3.1	-8.81612	26.8971	-1.18675	-14.6014	2.29278
-0.2	3.2	-6.36116	20.0637	-0.979708	-12.4501	0.272745
-0.2	3.3	-4.55851	14.9406	-0.809203	-10.6497	-1.07679
-0.2	3.4	-3.23896	11.1069	-0.66984	-9.13688	-1.93876
-0.2	3.5	-2.27565	8.24357	-0.556516	-7.86005	-2.44864
-0.2	3.6	-1.57473	6.10889	-0.464639	-6.77802	-2.7085
-0.2	3.7	-1.0663	4.52033	-0.390213	-5.85935	-2.79554
-0.2	3.8	-0.699307	3.34035	-0.329846	-5.07663	-2.76543
-0.2	3.9	-0.435765	2.46508	-0.280729	-4.40706	-2.65847
-0.2	4	-0.24744	1.81707	-0.240565	-3.83472	-2.50565
0	2.6	-43.0029	114.687	-3.14765	-34.9288	33.6073
0	2.7	-31.7299	86.3639	-2.65301	-29.0447	22.9363
0	2.8	-23.3436	64.9054	-2.21466	-24.3042	15.0429
0	2.9	-17.1236	48.683	-1.83511	-20.4543	9.27007
0	3	-12.5209	36.4452	-1.51297	-17.3031	5.1082
0	3.1	-9.12162	27.2345	-1.24386	-14.6962	2.17282
0	3.2	-6.61699	20.3147	-1.02168	-12.5287	0.147311
0	3.3	-4.77671	15.1262	-0.839896	-10.7174	-1.20777
0	3.4	-3.42662	11.2442	-0.692136	-9.19468	-2.06926
0	3.5	-2.43867	8.34481	-0.572578	-7.90987	-2.57631
0	3.6	-1.71777	6.18339	-0.476087	-6.82065	-2.83112
0	3.7	-1.19292	4.57501	-0.398272	-5.89572	-2.9119
0	3.8	-0.812364	3.38037	-0.335437	-5.10775	-2.87518
0	3.9	-0.537379	2.49443	-0.284534	-4.43471	-2.76219
0	4	-0.339602	1.83837	-0.243086	-3.85771	-2.60203
0.2	2.6	-42.8953	113.069	-4.14846	-34.6715	31.3542
0.2	2.7	-31.7199	85.1878	-3.33297	-28.8727	21.2622
0.2	2.8	-23.3971	64.0495	-2.68048	-24.1904	13.7816
0.2	2.9	-17.2157	48.0601	-2.15627	-20.3794	8.30872
0.2	3	-12.6343	35.9919	-1.7355	-17.2502	4.3719
0.2	3.1	-9.24602	26.9038	-1.3986	-14.66	1.5992
0.2	3.2	-6.74508	20.0736	-1.12954	-12.5033	-0.304307
0.2	3.3	-4.90323	14.9505	-0.915148	-10.6987	-1.56659
0.2	3.4	-3.5487	11.1159	-0.744611	-9.18048	-2.35786
0.2	3.5	-2.55544	8.25116	-0.609092	-7.89891	-2.81229
0.2	3.6	-1.82824	6.11484	-0.501401	-6.8121	-3.02691
0.2	3.7	-1.29663	4.52487	-0.415713	-5.88875	-3.07621
0.2	3.8	-0.909407	3.34359	-0.347345	-5.10208	-3.01524
0.2	3.9	-0.627883	2.46751	-0.29256	-4.4297	-2.88263
0.2	4	-0.423948	1.81862	-0.2484	-3.85379	-2.70752
0.4	2.6	-41.8945	108.763	-5.54928	-33.9578	27.3611
0.4	2.7	-31.0638	82.0217	-4.2911	-28.3551	18.3117
0.4	2.8	-22.9841	61.7225	-3.33781	-23.8142	11.5864
0.4	2.9	-16.9707	46.3501	-2.60853	-20.0972	6.67366
0.4	3	-12.5058	34.7355	-2.04743	-17.0367	3.14558
0.4	3.1	-9.1965	25.9807	-1.61417	-14.4948	0.675226
0.4	3.2	-6.74812	19.3955	-1.27872	-12.3734	-1.00469
0.4	3.3	-4.93998	14.453	-1.01844	-10.5941	-2.09955
0.4	3.4	-3.60646	10.7509	-0.816081	-9.09479	-2.76639
0.4	3.5	-2.62575	7.98345	-0.658458	-7.82777	-3.12852
0.4	3.6	-1.90527	5.91851	-0.535379	-6.75263	-3.27476
0.4	3.7	-1.37616	4.38105	-0.438966	-5.83872	-3.27279
0.4	3.8	-0.988947	3.23823	-0.363122	-5.05958	-3.17341
0.4	3.9	-0.70573	2.39037	-0.303129	-4.39349	-3.01198
0.4	4	-0.499037	1.76216	-0.255347	-3.82285	-2.81507
0.6	2.6	-40.1759	102.58	-6.90362	-32.8815	22.619
0.6	2.7	-29.8866	77.4496	-5.23597	-27.556	14.771
0.6	2.8	-22.1905	58.3436	-3.99542	-23.2075	8.95028
0.6	2.9	-16.4492	43.8548	-3.06563	-19.6317	4.70822
0.6	3	-12.1756	32.8943	-2.36493	-16.6733	1.68041
0.6	3.1	-8.99991	24.6227	-1.83456	-14.2074	-0.419095
0.6	3.2	-6.64373	18.3948	-1.43157	-12.1422	-1.82267
0.6	3.3	-4.89828	13.7163	-1.12431	-10.4053	-2.71163
0.6	3.4	-3.60702	10.2089	-0.889268	-8.93875	-3.22617
0.6	3.5	-2.65415	7.5848	-0.708876	-7.69734	-3.47556
0.6	3.6	-1.9507	5.62589	-0.569932	-6.64332	-3.53806
0.6	3.7	-1.43263	4.16633	-0.462467	-5.74671	-3.47548
0.6	3.8	-1.05129	3.08079	-0.378927	-4.98154	-3.33097
0.6	3.9	-0.770672	2.27498	-0.313581	-4.32716	-3.13644
0.6	4	-0.564346	1.67777	-0.262088	-3.76667	-2.91534
0.8	2.6	-37.9934	95.5007	-7.85344	-31.5747	18.0791
0.8	2.7	-28.3625	72.183	-5.92002	-26.5518	11.3486
0.8	2.8	-21.14	54.4299	-4.48337	-22.4261	6.38043
0.8	2.9	-15.7364	40.9498	-3.41131	-19.0165	2.78551
0.8	3	-11.7024	30.7406	-2.60852	-16.1818	0.247877
0.8	3.1	-8.69619	23.028	-2.00543	-13.8112	-1.48476
0.8	3.2	-6.45891	17.2152	-1.55092	-11.8189	-2.61353
0.8	3.3	-4.79627	12.8449	-1.2073	-10.1392	-3.29789
0.8	3.4	-3.562	9.56588	-0.946665	-8.71745	-3.66023
0.8	3.5	-2.64777	7.111	-0.748295	-7.51239	-3.79746
0.8	3.6	-1.97013	5.27712	-0.59675	-6.48775	-3.77751
0.8	3.7	-1.4688	3.90986	-0.48047	-5.61529	-3.6547
0.8	3.8	-1.09788	2.89238	-0.390776	-4.87018	-3.46646
0.8	3.9	-0.823323	2.13666	-0.321155	-4.23291	-3.24073
0.8	4	-0.619981	1.57637	-0.2667	-3.68626	-2.99657
1	2.6	-35.6142	88.395	-8.22662	-30.1528	14.4014
1	2.7	-26.6813	66.8632	-6.2112	-25.4246	8.54613
1	2.8	-19.9632	50.4541	-4.70359	-21.5243	4.26295
1	2.9	-14.9229	37.9834	-3.57422	-18.2883	1.19798
1	3	-11.1491	28.5308	-2.72699	-15.5895	-0.934744
1	3.1	-8.32865	21.3845	-2.09035	-13.3252	-2.35965
1	3.2	-6.22318	15.995	-1.61101	-11.4176	-3.25686
1	3.3	-4.65373	11.94	-1.24925	-9.80526	-3.76825
1	3.4	-3.48472	8.8961	-0.975518	-8.43883	-4.00296
1	3.5	-2.61557	6.61601	-0.767774	-7.27857	-4.04591
1	3.6	-1.96863	4.91186	-0.609563	-6.29049	-3.95683
1	3.7	-1.48815	3.64056	-0.488575	-5.44861	-3.78477
1	3.8	-1.13078	2.69413	-0.395585	-4.72882	-3.56105
1	3.9	-0.864689	1.99088	-0.323674	-4.11279	-3.31027
1	4	-0.666299	1.46928	-0.267655	-3.58404	-3.04871
1.2	2.6	-33.2542	81.8302	-8.02609	-28.682	11.8679
1.2	2.7	-24.9952	61.921	-6.09731	-24.2277	6.60083
1.2	2.8	-18.7675	46.7411	-4.63915	-20.5437	2.79076
1.2	2.9	-14.084	35.2	-3.53762	-17.481	0.0973066
1.2	3	-10.5684	26.4483	-2.70574	-14.9205	-1.74636
1.2	3.1	-7.93376	19.8296	-2.07743	-12.769	-2.95052
1.2	3.2	-5.96195	14.8364	-1.6025	-10.9537	-3.68174
1.2	3.3	-4.48811	11.0782	-1.24305	-9.41658	-4.06955
1.2	3.4	-3.38699	8.25621	-0.970489	-8.11187	-4.21313
1.2	3.5	-2.56529	6.14189	-0.763343	-7.00333	-4.19007
1.2	3.6	-1.95168	4.561	-0.605449	-6.05792	-4.05406
1.2	3.7	-1.49403	3.38136	-0.484649	-5.25155	-3.84886
1.2	3.8	-1.152	2.50294	-0.391797	-4.56157	-3.60244
1.2	3.9	-0.895964	1.85004	-0.320018	-3.97051	-3.33645
1.2	4	-0.703869	1.36564	-0.26414	-3.46276	-3.06513
1.4	2.6	-31.037	76.0138	-7.37536	-27.1947	10.4068
1.4	2.7	-23.3915	57.5252	-5.65608	-22.9882	5.48946
1.4	2.8	-17.6164	43.4275	-4.33834	-19.51	1.96284
1.4	2.9	-13.2647	32.7081	-3.33109	-16.6156	-0.503309
1.4	3	-9.99201	24.5786	-2.56278	-14.1944	-2.17059
1.4	3.1	-7.53482	18.4301	-1.97752	-12.1599	-3.24217
1.4	3.2	-5.69151	13.7912	-1.53189	-10.4406	-3.87282
1.4	3.3	-4.31087	10.2992	-1.1925	-8.98434	-4.18852
1.4	3.4	-3.2767	7.6768	-0.933775	-7.74703	-4.28071
1.4	3.5	-2.50257	5.71179	-0.736232	-6.69459	-4.2216
1.4	3.6	-1.92293	4.24229	-0.585059	-5.79641	-4.06211
1.4	3.7	-1.4889	3.14561	-0.469004	-5.02945	-3.84174
1.4	3.8	-1.16315	2.32886	-0.379542	-4.37283	-3.58666
1.4	3.9	-0.918092	1.72172	-0.310215	-3.80937	-3.31596
1.4	4	-0.733201	1.2711	-0.256142	-3.32545	-3.04369
1.6	2.6	-28.9789	70.8463	-6.46932	-25.6903	9.70785
1.6	2.7	-21.8864	53.6182	-5.02036	-21.7179	4.99356
1.6	2.8	-16.5231	40.4807	-3.89098	-18.4367	1.62997
1.6	2.9	-12.4768	30.4913	-3.01511	-15.7084	-0.709081
1.6	3	-9.43016	22.9152	-2.33861	-13.4274	-2.28093
1.6	3.1	-7.13903	17.1848	-1.81762	-11.5108	-3.28262
1.6	3.2	-5.41812	12.8613	-1.41717	-9.89112	-3.86509
1.6	3.3	-4.12657	9.60652	-1.10957	-8.51925	-4.14887
1.6	3.4	-3.15714	7.16193	-0.873317	-7.35271	-4.22123
1.6	3.5	-2.43011	5.32966	-0.691711	-6.36001	-4.15217
1.6	3.6	-1.88423	3.95931	-0.551887	-5.512	-3.9888
1.6	3.7	-1.47407	2.93649	-0.443961	-4.78761	-3.76915
1.6	3.8	-1.16512	2.17454	-0.360354	-4.1669	-3.51783
1.6	3.9	-0.931693	1.60802	-0.295282	-3.63359	-3.25255
1.6	4	-0.754681	1.18742	-0.244328	-3.17515	-2.98674
1.8	2.6	-27.0202	66.0453	-5.52936	-24.1607	9.335
1.8	2.7	-20.4415	49.9987	-4.34344	-20.4164	4.79747
1.8	2.8	-15.4644	37.7591	-3.40275	-17.3303	1.56168
1.8	2.9	-11.7059	28.4496	-2.66229	-14.7682	-0.686802
1.8	3	-8.8739	21.388	-2.08299	-12.6292	-2.19806
1.8	3.1	-6.74199	16.0453	-1.63184	-10.833	-3.16151
1.8	3.2	-5.13894	12.0131	-1.28157	-9.31564	-3.72305
1.8	3.3	-3.93403	8.97666	-1.01013	-8.02981	-3.99731
1.8	3.4	-3.02846	6.69513	-0.799931	-6.93717	-4.07043
1.8	3.5	-2.34777	4.98451	-0.637148	-6.0058	-4.00621
1.8	3.6	-1.83577	3.70458	-0.510967	-5.21103	-3.85319
1.8	3.7	-1.44987	2.74883	-0.412946	-4.5311	-3.64509
1.8	3.8	-1.15821	2.03658	-0.336577	-3.94748	-3.40569
1.8	3.9	-0.937016	1.50662	-0.276819	-3.44636	-3.15357
1.8	4	-0.768436	1.11303	-0.229797	-3.01455	-2.89975
2	2.6	-25.0675	61.2866	-4.74517	-22.588	8.88599
2	2.7	-18.9958	46.4277	-3.75746	-19.0796	4.59488
2	2.8	-14.3983	35.0872	-2.96586	-16.1928	1.53028
2	2.9	-10.9254	26.4557	-2.33695	-13.8016	-0.608247
2	3	-8.30634	19.9037	-1.84077	-11.8095	-2.05292
2	3.1	-6.33281	14.9433	-1.45137	-10.1347	-2.97555
2	3.2	-4.84739	11.197	-1.14687	-8.72177	-3.51898
2	3.3	-3.72942	8.3738	-0.909292	-7.52451	-3.78942
2	3.4	-2.88817	6.25058	-0.724136	-6.50665	-3.86837
2	3.5	-2.25459	4.65748	-0.579865	-5.63895	-3.81592
2	3.6	-1.77697	3.46446	-0.46737	-4.89833	-3.6782
2	3.7	-1.41611	2.57281	-0.379504	-4.26408	-3.48688
2	3.8	-1.14246	1.90775	-0.310685	-3.71916	-3.26456
2	3.9	-0.934131	1.41242	-0.25656	-3.25039	-3.02865
2	4	-0.77479	1.04433	-0.213768	-2.84672	-2.79095
2.2	2.6	-23.0418	56.3285	-4.21265	-20.9615	8.11258
2.2	2.7	-17.4938	42.7216	-3.33313	-17.7035	4.19122
2.2	2.8	-13.2897	32.3253	-2.63221	-15.0264	1.37687
2.2	2.9	-10.1107	24.4034	-2.07705	-12.8151	-0.599418
2.2	3	-7.71096	18.3825	-1.63959	-10.9707	-1.93877
2.2	3.1	-5.90096	13.8188	-1.29626	-9.422	-2.80042
2.2	3.2	-4.53653	10.3678	-1.02753	-8.11525	-3.31147
2.2	3.3	-3.50865	7.76365	-0.817502	-7.00869	-3.57119
2.2	3.4	-2.73362	5.80284	-0.653441	-6.06632	-3.65055
2.2	3.5	-2.14903	4.32954	-0.525259	-5.26425	-3.609
2.2	3.6	-1.70727	3.22474	-0.425002	-4.5784	-3.48593
2.2	3.7	-1.37245	2.39793	-0.346437	-3.98992	-3.31088
2.2	3.8	-1.11783	1.78025	-0.284689	-3.48441	-3.10668
2.2	3.9	-0.923365	1.3198	-0.235953	-3.04971	-2.88923
2.2	4	-0.773917	0.977079	-0.197279	-2.67439	-2.66851
2.4	2.6	-20.905	51.0861	-3.90843	-19.2861	6.98658
2.4	2.7	-15.9092	38.8078	-3.06337	-16.2944	3.54089
2.4	2.8	-12.1194	29.4111	-2.4027	-13.8399	1.04909
2.4	2.9	-9.24928	22.2403	-1.88696	-11.812	-0.707904
2.4	3	-7.07989	16.7817	-1.48495	-10.1208	-1.90399
2.4	3.1	-5.44108	12.6372	-1.17196	-8.70098	-2.67677
2.4	3.2	-4.20372	9.49762	-0.928407	-7.50292	-3.13743
2.4	3.3	-3.26974	7.12453	-0.738838	-6.48658	-3.37063
2.4	3.4	-2.56429	5.33446	-0.591162	-5.6228	-3.44379
2.4	3.5	-2.03087	3.9871	-0.475963	-4.88579	-3.40552
2.4	3.6	-1.62661	2.9749	-0.385916	-4.25448	-3.29211
2.4	3.7	-1.31932	2.21597	-0.315337	-3.71281	-3.1315
2.4	3.8	-1.08492	1.64813	-0.25982	-3.24738	-2.94399
2.4	3.9	-0.905106	1.22397	-0.21594	-2.8462	-2.74328
2.4	4	-0.766215	0.907757	-0.181058	-2.49925	-2.53876
2.6	2.6	-18.6692	45.6279	-3.72647	-17.5784	5.65378
2.6	2.7	-14.2514	34.7229	-2.88471	-14.8685	2.71824
2.6	2.8	-10.8931	26.3641	-2.23987	-12.6432	0.58786
2.6	2.9	-8.34543	19.9749	-1.74495	-10.8028	-0.918249
2.6	3	-6.41604	15.1019	-1.36455	-9.26791	-1.94656
2.6	3.1	-4.95561	11.3949	-1.0718	-7.9786	-2.61111
2.6	3.2	-3.85077	8.58138	-0.846135	-6.88987	-3.00539
2.6	3.3	-3.01471	6.45057	-0.671825	-5.96606	-3.20202
2.6	3.4	-2.38142	4.83995	-0.536862	-5.17876	-3.2571
2.6	3.5	-1.90134	3.62506	-0.432073	-4.50701	-3.21536
2.6	3.6	-1.53622	2.71045	-0.350453	-3.9308	-3.10703
2.6	3.7	-1.2578	2.02334	-0.286639	-3.43605	-2.95715
2.6	3.8	-1.04448	1.50808	-0.236515	-3.00991	-2.78283
2.6	3.9	-0.880047	1.12235	-0.196927	-2.64187	-2.59649
2.6	4	-0.752322	0.83417	-0.165453	-2.32351	-2.40711
2.8	2.6	-16.3897	40.1159	-3.54979	-15.866	4.3103
2.8	2.7	-12.5575	30.58	-2.72153	-13.4433	1.8576
2.8	2.8	-9.63802	23.2609	-2.09514	-11.4502	0.0776075
2.8	2.9	-7.41814	17.658	-1.6201	-9.80031	-1.18056
2.8	3	-5.73308	13.3769	-1.25893	-8.42215	-2.03726
2.8	3.1	-4.45444	10.1144	-0.983663	-7.26298	-2.58672
2.8	3.2	-3.48444	7.63348	-0.773283	-6.28305	-2.9073
2.8	3.3	-2.74819	5.75054	-0.611997	-5.45013	-3.05977
2.8	3.4	-2.18899	4.32448	-0.487934	-4.74029	-3.09274
2.8	3.5	-1.76322	3.24634	-0.39214	-4.13244	-3.04146
2.8	3.6	-1.43832	2.43303	-0.317862	-3.6107	-2.93386
2.8	3.7	-1.18942	1.82058	-0.259997	-3.16164	-2.79047
2.8	3.8	-0.997736	1.36019	-0.214671	-2.77427	-2.62649
2.8	3.9	-0.84911	1.0148	-0.178935	-2.4389	-2.45214
2.8	4	-0.733037	0.755989	-0.150555	-2.14869	-2.27629
3	2.6	-14.1449	34.7325	-3.30597	-14.1749	3.10682
3	2.7	-10.8837	26.5136	-2.5228	-12.0391	1.068
3	2.8	-8.39381	20.1994	-1.93319	-10.2789	-0.406506
3	2.9	-6.49581	15.3601	-1.4883	-8.81761	-1.44162
3	3	-5.05111	11.6577	-1.15183	-7.59387	-2.13917
3	3.1	-3.95172	8.83189	-0.896735	-6.56328	-2.57985
3	3.2	-3.1151	6.67937	-0.702765	-5.68974	-2.82823
3	3.3	-2.478	5.04276	-0.554791	-4.94633	-2.93637
3	3.4	-1.992	3.80063	-0.441484	-4.3109	-2.94375
3	3.5	-1.62049	2.85986	-0.354364	-3.76567	-2.88067
3	3.6	-1.33563	2.14857	-0.287063	-3.29669	-2.77082
3	3.7	-1.11621	1.61169	-0.234795	-2.89227	-2.63159
3	3.8	-0.946183	1.20724	-0.193956	-2.54221	-2.47511
3	3.9	-0.813559	0.902939	-0.161819	-2.23946	-2.3119
3	4	-0.709219	0.674417	-0.136327	-1.97648	-2.14761
3.2	2.6	-12.0132	29.6274	-2.98151	-12.5349	2.0977
3.2	2.7	-9.28752	22.6391	-2.27462	-10.6812	0.395721
3.2	2.8	-7.20158	17.2693	-1.74184	-9.14665	-0.820755
3.2	2.9	-5.60832	13.1496	-1.33971	-7.86831	-1.66674
3.2	3	-4.39189	9.99585	-1.03572	-6.79473	-2.22649
3.2	3.1	-3.46339	7.58599	-0.805462	-5.88739	-2.57025
3.2	3.2	-2.75425	5.74795	-0.630612	-5.11684	-2.75375
3.2	3.3	-2.21195	4.34818	-0.497436	-4.45906	-2.82026
3.2	3.4	-1.79645	3.28427	-0.395645	-3.89493	-2.80276
3.2	3.5	-1.47731	2.47693	-0.317521	-3.41	-2.7279
3.2	3.6	-1.23119	1.86527	-0.257274	-2.99179	-2.61498
3.2	3.7	-1.04036	1.40268	-0.21056	-2.62984	-2.47809
3.2	3.8	-0.89156	1.05329	-0.174102	-2.31678	-2.32916
3.2	3.9	-0.774619	0.789848	-0.145442	-2.04485	-2.17506
3.2	4	-0.681812	0.591542	-0.122715	-1.80822	-2.0212
3.4	2.6	-10.0549	24.8963	-2.60365	-10.9767	1.26107
3.4	2.7	-7.81403	19.0375	-1.99126	-9.38975	-0.157587
3.4	2.8	-6.09657	14.5345	-1.528	-8.07049	-1.16058
3.4	2.9	-4.78144	11.0796	-1.1773	-6.9659	-1.84502
3.4	3	-3.77437	8.43317	-0.911526	-6.03394	-2.28668
3.4	3.1	-3.00328	6.40953	-0.709822	-5.24436	-2.54793
3.4	3.2	-2.4117	4.86455	-0.556429	-4.57008	-2.67366
3.4	3.3	-1.95741	3.68671	-0.439466	-3.99264	-2.7028
3.4	3.4	-1.60767	2.79016	-0.349992	-3.49631	-2.66381
3.4	3.5	-1.33746	2.10878	-0.281279	-3.06798	-2.57794
3.4	3.6	-1.12775	1.59162	-0.228266	-2.69816	-2.46256
3.4	3.7	-0.964063	1.19969	-0.187143	-2.37767	-2.32919
3.4	3.8	-0.835411	0.903087	-0.155034	-2.09919	-2.18655
3.4	3.9	-0.733383	0.678992	-0.129776	-1.85677	-2.04094
3.4	4	-0.651697	0.509877	-0.109733	-1.64558	-1.89713
3.6	2.6	-8.30394	20.5924	-2.21228	-9.52575	0.550457
3.6	2.7	-6.49176	15.7549	-1.69789	-8.18609	-0.6208
3.6	2.8	-5.10009	12.0376	-1.30737	-7.06438	-1.43425
3.6	2.9	-4.03208	9.1847	-1.01067	-6.12114	-1.97919
3.6	3	-3.21141	6.99892	-0.785071	-5.3205	-2.31807
3.6	3.1	-2.58053	5.32656	-0.613301	-4.63782	-2.5051
3.6	3.2	-2.09476	4.04867	-0.482271	-4.05341	-2.58178
3.6	3.3	-1.71991	3.07349	-0.38207	-3.55125	-2.57973
3.6	3.4	-1.42975	2.33035	-0.305215	-3.11804	-2.52265
3.6	3.5	-1.20412	1.76472	-0.246043	-2.74375	-2.42919
3.6	3.6	-1.02775	1.33476	-0.200282	-2.41922	-2.31249
3.6	3.7	-0.888999	1.00835	-0.164704	-2.13704	-2.18239
3.6	3.8	-0.77893	0.760917	-0.136861	-1.89124	-2.04612
3.6	3.9	-0.690862	0.573527	-0.114908	-1.67699	-1.90923
3.6	4	-0.619615	0.431811	-0.0974474	-1.48962	-1.77487
3.8	2.6	-6.77185	16.7416	-1.83929	-8.20075	-0.0703368
3.8	2.7	-5.33063	12.8176	-1.41666	-7.08103	-1.01074
3.8	2.8	-4.22122	9.80131	-1.09505	-6.1387	-1.65366
3.8	2.9	-3.36707	7.48588	-0.850028	-5.3392	-2.07043
3.8	3	-2.7088	5.71092	-0.663127	-4.65749	-2.3185
3.8	3.1	-2.20076	4.35195	-0.520332	-4.07345	-2.44259
3.8	3.2	-1.80775	3.31266	-0.411008	-3.5716	-2.4777
3.8	3.3	-1.5028	2.51882	-0.3271	-3.13834	-2.44943
3.8	3.4	-1.26529	1.91313	-0.262496	-2.76394	-2.37859
3.8	3.5	-1.07925	1.45152	-0.21257	-2.43905	-2.27935
3.8	3.6	-0.932671	1.10011	-0.173811	-2.1563	-2.16267
3.8	3.7	-0.81628	0.832965	-0.143559	-1.90981	-2.03669
3.8	3.8	-0.723122	0.630003	-0.119795	-1.69469	-1.90761
3.8	3.9	-0.647791	0.476022	-0.100983	-1.50654	-1.77929
3.8	4	-0.586158	0.35932	-0.0859652	-1.34161	-1.65441
4	2.6	-5.45326	13.3595	-1.50213	-7.00743	-0.603328
4	2.7	-4.32756	10.2382	-1.161	-6.08065	-1.33096
4	2.8	-3.459	7.83731	-0.901074	-5.2957	-1.81846
4	2.9	-2.78771	5.99301	-0.702648	-4.62491	-2.12225
4	3	-2.26821	4.57797	-0.55088	-4.04953	-2.29065
4	3.1	-1.86535	3.49352	-0.434546	-3.55461	-2.36098
4	3.2	-1.552	2.66333	-0.345151	-3.12728	-2.3611
4	3.3	-1.30738	2.02845	-0.276257	-2.75685	-2.31204
4	3.4	-1.11534	1.54342	-0.22298	-2.43523	-2.23013
4	3.5	-0.963815	1.17327	-0.181616	-2.15551	-2.12767
4	3.6	-0.84327	0.891125	-0.14935	-1.91111	-2.0126
4	3.7	-0.746719	0.676156	-0.12404	-1.69762	-1.89222
4	3.8	-0.668588	0.512591	-0.104053	-1.51068	-1.77072
4	3.9	-0.60468	0.388248	-0.0881528	-1.34655	-1.65113
4	4	-0.551766	0.293805	-0.0753898	-1.20232	-1.53567
4.2	2.6	-4.33658	10.4513	-1.20696	-5.94608	-1.03833
4.2	2.7	-3.47584	8.02025	-0.93648	-5.18705	-1.57913
4.2	2.8	-2.80842	6.1482	-0.730134	-4.53753	-1.92788
4.2	2.9	-2.29029	4.70841	-0.572291	-3.97972	-2.13389
4.2	3	-1.88727	3.60234	-0.45123	-3.49849	-2.23465
4.2	3.1	-1.57291	2.75355	-0.358117	-3.08254	-2.26001
4.2	3.2	-1.32682	2.10283	-0.286284	-2.72134	-2.23162
4.2	3.3	-1.13316	1.60449	-0.230675	-2.40727	-2.16661
4.2	3.4	-0.979995	1.22321	-0.187461	-2.13373	-2.07798
4.2	3.5	-0.857893	0.9318	-0.153731	-1.89422	-1.97404
4.2	3.6	-0.759957	0.709191	-0.12727	-1.68493	-1.86297
4.2	3.7	-0.680592	0.539331	-0.106391	-1.50131	-1.74896
4.2	3.8	-0.615627	0.409829	-0.0898026	-1.33985	-1.63545
4.2	3.9	-0.561824	0.311174	-0.076521	-1.19778	-1.52495
4.2	4	-0.516736	0.236077	-0.0657932	-1.0725	-1.41895
4.4	2.6	-3.40808	8.00975	-0.954282	-5.01404	-1.36665
4.4	2.7	-2.76349	6.15725	-0.744121	-4.39529	-1.74565
4.4	2.8	-2.26106	4.72846	-0.58339	-3.86259	-1.97858
4.4	2.9	-1.8688	3.6278	-0.460077	-3.40266	-2.10374
4.4	3	-1.56176	2.78083	-0.365167	-3.00384	-2.14993
4.4	3.1	-1.3205	2.12967	-0.29187	-2.65694	-2.13963
4.4	3.2	-1.13009	1.62968	-0.23506	-2.35452	-2.08999
4.4	3.3	-0.979006	1.24607	-0.190856	-2.09033	-2.01412
4.4	3.4	-0.858362	0.952039	-0.156308	-1.85901	-1.92164
4.4	3.5	-0.761311	0.726805	-0.129178	-1.65629	-1.81998
4.4	3.6	-0.682515	0.554447	-0.107757	-1.47811	-1.71393
4.4	3.7	-0.617919	0.422658	-0.0907399	-1.32115	-1.60716
4.4	3.8	-0.564367	0.321961	-0.077123	-1.18279	-1.50232
4.4	3.9	-0.519458	0.245078	-0.0661431	-1.06058	-1.4011
4.4	4	-0.481337	0.186416	-0.0572102	-0.952439	-1.30457
4.6	2.6	-2.64948	6.01217	-0.74259	-4.20139	-1.58129
4.6	2.7	-2.17733	4.63111	-0.582847	-3.70134	-1.8304
4.6	2.8	-1.80706	3.56397	-0.460156	-3.26854	-1.97179
4.6	2.9	-1.5159	2.74026	-0.365604	-2.89237	-2.03361
4.6	3	-1.28619	2.10507	-0.292476	-2.5642	-2.0378
4.6	3.1	-1.10425	1.61583	-0.2357	-2.27739	-2.00151
4.6	3.2	-0.959358	1.23932	-0.191444	-2.02612	-1.9376
4.6	3.3	-0.843248	0.94984	-0.156792	-1.8056	-1.8558
4.6	3.4	-0.749565	0.727422	-0.129531	-1.61186	-1.76353
4.6	3.5	-0.673303	0.556694	-0.107972	-1.44117	-1.66575
4.6	3.6	-0.610644	0.425746	-0.090822	-1.29049	-1.56621
4.6	3.7	-0.558602	0.325381	-0.0770912	-1.15738	-1.46769
4.6	3.8	-0.514896	0.24851	-0.066017	-1.03955	-1.37195
4.6	3.9	-0.477755	0.189671	-0.0570143	-0.935086	-1.28018
4.6	4	-0.445808	0.144659	-0.0496328	-0.842368	-1.19315
4.8	2.6	-2.04063	4.42008	-0.569393	-3.50043	-1.69038
4.8	2.7	-1.70235	3.41263	-0.450623	-3.09993	-1.84027
4.8	2.8	-1.43511	2.63245	-0.358843	-2.75054	-1.91205
4.8	2.9	-1.22337	2.02897	-0.287677	-2.44529	-1.92736
4.8	3	-1.05491	1.56256	-0.232279	-2.17723	-1.90185
4.8	3.1	-0.920198	1.20244	-0.188978	-1.94211	-1.84884
4.8	3.2	-0.811791	0.92466	-0.154982	-1.73491	-1.77702
4.8	3.3	-0.724002	0.710515	-0.128165	-1.55236	-1.69401
4.8	3.4	-0.652296	0.545588	-0.106903	-1.39107	-1.60468
4.8	3.5	-0.593203	0.418668	-0.0899461	-1.24831	-1.51279
4.8	3.6	-0.543989	0.321066	-0.0763439	-1.12187	-1.42114
4.8	3.7	-0.502563	0.246061	-0.0653564	-1.00966	-1.33152
4.8	3.8	-0.467287	0.188458	-0.0564174	-0.90997	-1.24522
4.8	3.9	-0.436896	0.144241	-0.0490852	-0.821154	-1.16289
4.8	4	-0.410396	0.11032	-0.0430192	-0.742133	-1.08523
5	2.6	-1.55917	3.18346	-0.431248	-2.90208	-1.70904
5	2.7	-1.32222	2.46412	-0.344709	-2.58328	-1.78609
5	2.8	-1.13369	1.90581	-0.277326	-2.30343	-1.80864
5	2.9	-0.983002	1.47285	-0.224667	-2.05744	-1.79226
5	3	-0.86194	1.13743	-0.183348	-1.84021	-1.74807
5	3.1	-0.764161	0.877734	-0.150785	-1.64868	-1.68589
5	3.2	-0.684615	0.676857	-0.124998	-1.47918	-1.61193
5	3.3	-0.619386	0.5216	-0.104475	-1.32894	-1.5312
5	3.4	-0.565427	0.401696	-0.0880521	-1.19551	-1.4473
5	3.5	-0.520338	0.30916	-0.0748319	-1.07695	-1.36296
5	3.6	-0.482254	0.237796	-0.0641233	-0.971439	-1.28002
5	3.7	-0.449733	0.182791	-0.0553885	-0.877462	-1.19979
5	3.8	-0.421634	0.140419	-0.0482134	-0.79362	-1.12305
5	3.9	-0.397078	0.107795	-0.0422678	-0.71873	-1.05028
5	4	-0.375365	0.0826894	-0.0373039	-0.651758	-0.981738

## Sheet: benzene_1,2,4,5-tetrazine
x	z	Elec	Exch	Ind	Disp	Total
-5	2.6	0.126588	1.70079	-0.234641	-2.13572	-0.542975
-5	2.7	0.219833	1.31355	-0.18957	-1.91751	-0.573703
-5	2.8	0.28447	1.01309	-0.154029	-1.72327	-0.579742
-5	2.9	0.327237	0.780419	-0.125888	-1.55038	-0.568616
-5	3	0.353436	0.600506	-0.103521	-1.39624	-0.545814
-5	3.1	0.367202	0.461625	-0.0856671	-1.2587	-0.515545
-5	3.2	0.371705	0.354536	-0.0713584	-1.13587	-0.480986
-5	3.3	0.369381	0.272036	-0.0598351	-1.02598	-0.444395
-5	3.4	0.362186	0.208566	-0.0505136	-0.927734	-0.407496
-5	3.5	0.351549	0.159769	-0.0429362	-0.839765	-0.371383
-5	3.6	0.33858	0.122284	-0.0367403	-0.760946	-0.336822
-5	3.7	0.324113	0.0934665	-0.0316433	-0.689793	-0.303857
-5	3.8	0.308784	0.0714077	-0.0274203	-0.626437	-0.273666
-5	3.9	0.29306	0.0545025	-0.0239004	-0.569543	-0.245881
-5	4	0.277281	0.0415572	-0.0209418	-0.518399	-0.220503
-4.8	2.6	-0.00971404	2.45643	-0.320006	-2.6006	-0.473896
-4.8	2.7	0.132453	1.88906	-0.255645	-2.32173	-0.555862
-4.8	2.8	0.232427	1.451	-0.205408	-2.07504	-0.597023
-4.8	2.9	0.300397	1.11327	-0.166033	-1.85697	-0.609336
-4.8	3	0.344209	0.853295	-0.135046	-1.66393	-0.601471
-4.8	3.1	0.36997	0.653427	-0.110556	-1.49268	-0.579842
-4.8	3.2	0.382364	0.499916	-0.0911199	-1.34071	-0.549552
-4.8	3.3	0.384996	0.38217	-0.0756261	-1.20562	-0.514081
-4.8	3.4	0.380578	0.291922	-0.0632165	-1.08539	-0.476108
-4.8	3.5	0.371176	0.222795	-0.0532279	-0.978199	-0.437455
-4.8	3.6	0.358405	0.169903	-0.0451436	-0.882714	-0.39955
-4.8	3.7	0.343422	0.129459	-0.0385571	-0.797509	-0.363185
-4.8	3.8	0.327115	0.0985058	-0.0331585	-0.721078	-0.328616
-4.8	3.9	0.310127	0.0749183	-0.0286982	-0.652939	-0.296592
-4.8	4	0.292937	0.0569251	-0.0249876	-0.592116	-0.267241
-4.6	2.6	-0.242929	3.47275	-0.433842	-3.15459	-0.358612
-4.6	2.7	-0.028284	2.66068	-0.342944	-2.79994	-0.510483
-4.6	2.8	0.124627	2.03626	-0.272644	-2.48941	-0.601171
-4.6	2.9	0.230929	1.55677	-0.218056	-2.21647	-0.646829
-4.6	3	0.302127	1.18902	-0.175494	-1.97631	-0.660659
-4.6	3.1	0.347217	0.907326	-0.142172	-1.76414	-0.65177
-4.6	3.2	0.372982	0.691761	-0.115976	-1.57717	-0.628404
-4.6	3.3	0.384628	0.526979	-0.0952935	-1.41184	-0.595527
-4.6	3.4	0.386059	0.401102	-0.0788899	-1.26562	-0.557345
-4.6	3.5	0.380268	0.305066	-0.0658119	-1.13599	-0.516472
-4.6	3.6	0.369452	0.231836	-0.0553278	-1.02093	-0.474966
-4.6	3.7	0.355295	0.176031	-0.0468724	-0.918635	-0.434181
-4.6	3.8	0.339051	0.133546	-0.0400046	-0.82779	-0.395198
-4.6	3.9	0.321622	0.101171	-0.0343851	-0.746619	-0.358211
-4.6	4	0.303664	0.0766086	-0.0297477	-0.674617	-0.324092
-4.4	2.6	-0.60451	4.80518	-0.582433	-3.80881	-0.190573
-4.4	2.7	-0.286507	3.66971	-0.455888	-3.36202	-0.434697
-4.4	2.8	-0.0575919	2.79954	-0.358841	-2.97301	-0.589905
-4.4	2.9	0.104259	2.13353	-0.284125	-2.63334	-0.679672
-4.4	3	0.215808	1.62438	-0.226375	-2.33666	-0.722851
-4.4	3.1	0.289953	1.23558	-0.181565	-2.07653	-0.732559
-4.4	3.2	0.336373	0.938993	-0.146655	-1.84816	-0.719446
-4.4	3.3	0.362553	0.71299	-0.119344	-1.64689	-0.690687
-4.4	3.4	0.374014	0.540922	-0.0978801	-1.46996	-0.652906
-4.4	3.5	0.374975	0.410033	-0.0809311	-1.31406	-0.609986
-4.4	3.6	0.368562	0.310537	-0.0674685	-1.17638	-0.564751
-4.4	3.7	0.357141	0.235002	-0.0567094	-1.05461	-0.519171
-4.4	3.8	0.342416	0.177685	-0.0480484	-0.94672	-0.474668
-4.4	3.9	0.325685	0.134219	-0.0410237	-0.851012	-0.432131
-4.4	4	0.307885	0.101245	-0.035275	-0.765969	-0.392114
-4.2	2.6	-1.12653	6.50787	-0.771314	-4.57322	0.0368082
-4.2	2.7	-0.667003	4.95625	-0.59822	-4.01441	-0.323383
-4.2	2.8	-0.333463	3.77045	-0.466509	-3.53143	-0.560952
-4.2	2.9	-0.0945312	2.8653	-0.365912	-3.11283	-0.707975
-4.2	3	0.0735415	2.17523	-0.288794	-2.74888	-0.788902
-4.2	3.1	0.188899	1.64976	-0.229454	-2.43159	-0.822377
-4.2	3.2	0.265225	1.25002	-0.183622	-2.15475	-0.823125
-4.2	3.3	0.312844	0.946246	-0.148078	-1.91255	-0.801541
-4.2	3.4	0.339665	0.715655	-0.12039	-1.69982	-0.764886
-4.2	3.5	0.351435	0.540762	-0.0987177	-1.51352	-0.72004
-4.2	3.6	0.352552	0.408249	-0.0816533	-1.34971	-0.670566
-4.2	3.7	0.346262	0.3079	-0.0681321	-1.20554	-0.619509
-4.2	3.8	0.334994	0.232037	-0.0573369	-1.07842	-0.568721
-4.2	3.9	0.320482	0.174706	-0.0486487	-0.966106	-0.519567
-4.2	4	0.304045	0.131361	-0.0415956	-0.866578	-0.472767
-4	2.6	-1.83788	8.62873	-1.00371	-5.45675	0.330387
-4	2.7	-1.193	6.55503	-0.771851	-4.76337	-0.173191
-4	2.8	-0.720916	4.9743	-0.596734	-4.16911	-0.51246
-4	2.9	-0.379489	3.77055	-0.463997	-3.65717	-0.730104
-4	3	-0.135671	2.85495	-0.36303	-3.21492	-0.858675
-4	3.1	0.0353825	2.15939	-0.285955	-2.83167	-0.92286
-4	3.2	0.152581	1.63161	-0.226904	-2.49854	-0.941245
-4	3.3	0.230055	1.23156	-0.18148	-2.20878	-0.928652
-4	3.4	0.278505	0.928656	-0.146386	-1.95604	-0.895261
-4	3.5	0.306039	0.699586	-0.119134	-1.73469	-0.848201
-4	3.6	0.318459	0.526505	-0.0978458	-1.54137	-0.79425
-4	3.7	0.320253	0.395869	-0.0811106	-1.37181	-0.736796
-4	3.8	0.314719	0.297322	-0.0678473	-1.22293	-0.678731
-4	3.9	0.304283	0.223132	-0.0572465	-1.09201	-0.621845
-4	4	0.290689	0.167293	-0.0486967	-0.976717	-0.567432
-3.8	2.6	-2.76601	11.2	-1.27825	-6.46426	0.691472
-3.8	2.7	-1.88268	8.49113	-0.975314	-5.61294	0.0202007
-3.8	2.8	-1.23456	6.42877	-0.748137	-4.88877	-0.442704
-3.8	2.9	-0.762054	4.86153	-0.577189	-4.26815	-0.745867
-3.8	3	-0.420858	3.6721	-0.448112	-3.73562	-0.932483
-3.8	3.1	-0.177649	2.77041	-0.350302	-3.27672	-1.03426
-3.8	3.2	-0.00717642	2.08775	-0.275915	-2.8801	-1.07544
-3.8	3.3	0.109619	1.57155	-0.219113	-2.53634	-1.07428
-3.8	3.4	0.187004	1.18168	-0.175543	-2.23767	-1.04453
-3.8	3.5	0.235716	0.887574	-0.141947	-1.97796	-0.996612
-3.8	3.6	0.263848	0.66598	-0.115887	-1.75109	-0.937149
-3.8	3.7	0.277105	0.499194	-0.0955287	-1.55333	-0.872555
-3.8	3.8	0.279936	0.373725	-0.0794956	-1.38012	-0.805957
-3.8	3.9	0.275669	0.279581	-0.0667556	-1.22851	-0.740011
-3.8	4	0.266618	0.208945	-0.0565367	-1.09543	-0.676406
-3.6	2.6	-3.92455	14.2365	-1.58628	-7.59953	1.12615
-3.6	2.7	-2.7502	10.7722	-1.20207	-6.56332	0.256579
-3.6	2.8	-1.88392	8.13962	-0.915893	-5.68864	-0.348844
-3.6	2.9	-1.24944	6.14174	-0.701981	-4.9456	-0.755276
-3.6	3	-0.787543	4.62845	-0.541526	-4.31035	-1.01097
-3.6	3.1	-0.454656	3.48349	-0.420724	-3.76608	-1.15797
-3.6	3.2	-0.217529	2.61855	-0.329423	-3.29791	-1.22631
-3.6	3.3	-0.0512715	1.96594	-0.260126	-2.89406	-1.23952
-3.6	3.4	0.062836	1.47422	-0.207285	-2.54473	-1.21496
-3.6	3.5	0.138754	1.10417	-0.166769	-2.24173	-1.16557
-3.6	3.6	0.187028	0.826079	-0.135507	-1.97867	-1.10107
-3.6	3.7	0.215482	0.617344	-0.111208	-1.74942	-1.0278
-3.6	3.8	0.229604	0.460863	-0.0921617	-1.54981	-0.951505
-3.6	3.9	0.23373	0.34362	-0.0770936	-1.37522	-0.874962
-3.6	4	0.231054	0.256003	-0.0650541	-1.22273	-0.800724
-3.4	2.6	-5.31544	17.726	-1.91002	-8.8543	1.64625
-3.4	2.7	-3.79574	13.3884	-1.43978	-7.61104	0.541802
-3.4	2.8	-2.67084	10.0968	-1.09155	-6.56695	-0.232531
-3.4	2.9	-1.84263	7.60329	-0.832658	-5.68543	-0.757421
-3.4	3	-1.23665	5.71714	-0.639454	-4.93672	-1.09568
-3.4	3.1	-0.796259	4.293	-0.494696	-4.29749	-1.29544
-3.4	3.2	-0.479089	3.21916	-0.385781	-3.75043	-1.39614
-3.4	3.3	-0.253137	2.41073	-0.303463	-3.28043	-1.4263
-3.4	3.4	-0.0945105	1.80301	-0.240935	-2.87534	-1.40778
-3.4	3.5	0.0146878	1.34679	-0.193167	-2.52554	-1.35723
-3.4	3.6	0.0878127	1.00475	-0.156435	-2.22234	-1.28621
-3.4	3.7	0.135016	0.748692	-0.127974	-1.95927	-1.20354
-3.4	3.8	0.163282	0.557273	-0.105731	-1.7308	-1.11597
-3.4	3.9	0.178178	0.414254	-0.0881819	-1.53165	-1.0274
-3.4	4	0.183744	0.307698	-0.0741943	-1.35814	-0.94089
-3.2	2.6	-6.92546	21.6244	-2.2244	-10.2198	2.25475
-3.2	2.7	-5.00795	16.3056	-1.67231	-8.74658	0.878728
-3.2	2.8	-3.58576	12.2739	-1.26482	-7.51682	-0.0934597
-3.2	2.9	-2.5352	9.22443	-0.962781	-6.48314	-0.756699
-3.2	3	-1.76293	6.92169	-0.737937	-5.60987	-1.18904
-3.2	3.1	-1.19842	5.18595	-0.569833	-4.86778	-1.45008
-3.2	3.2	-0.788829	3.87955	-0.443582	-4.23466	-1.58752
-3.2	3.3	-0.493734	2.89816	-0.34831	-3.69293	-1.63682
-3.2	3.4	-0.283352	2.16202	-0.27604	-3.22771	-1.62509
-3.2	3.5	-0.135298	1.61069	-0.220895	-2.8271	-1.5726
-3.2	3.6	-0.0329241	1.19845	-0.178537	-2.48131	-1.49432
-3.2	3.7	0.0363091	0.890625	-0.145752	-2.18179	-1.40061
-3.2	3.8	0.0814619	0.661031	-0.120156	-1.92226	-1.29992
-3.2	3.9	0.109336	0.489971	-0.099984	-1.69665	-1.19732
-3.2	4	0.124921	0.362896	-0.0839224	-1.50069	-1.09679
-3	2.6	-8.72142	25.8579	-2.50628	-11.6767	2.9535
-3	2.7	-6.36154	19.4653	-1.88633	-9.95587	1.26161
-3	2.8	-4.6086	14.6265	-1.42837	-8.52731	0.0622667
-3	2.9	-3.3113	10.9712	-1.08848	-7.33208	-0.760629
-3	3	-2.35486	8.2156	-0.835102	-6.32409	-1.29845
-3	3.1	-1.65258	6.14224	-0.645366	-5.47155	-1.62725
-3	3.2	-1.13985	4.58485	-0.502636	-4.74708	-1.8047
-3	3.3	-0.76787	3.41694	-0.39475	-4.1287	-1.87438
-3	3.4	-0.499803	2.54277	-0.312782	-3.59924	-1.86905
-3	3.5	-0.30826	1.88963	-0.250154	-3.14456	-1.81335
-3	3.6	-0.172954	1.40237	-0.201991	-2.75311	-1.72568
-3	3.7	-0.0787617	1.03948	-0.164678	-2.41506	-1.61902
-3	3.8	-0.0143921	0.769543	-0.135533	-2.12277	-1.50316
-3	3.9	0.028278	0.568902	-0.112558	-1.86925	-1.38462
-3	4	0.0554844	0.420219	-0.0942669	-1.6495	-1.26806
-2.8	2.6	-10.6503	30.3215	-2.75128	-13.2035	3.71648
-2.8	2.7	-7.81723	22.7889	-2.0823	-11.2257	1.66363
-2.8	2.8	-5.71053	17.0942	-1.58462	-9.58742	0.211658
-2.8	2.9	-4.14877	12.7988	-1.21278	-8.22179	-0.784538
-2.8	3	-2.99526	9.56545	-0.933842	-7.0748	-1.43845
-2.8	3.1	-2.1457	7.13682	-0.723772	-6.10446	-1.83711
-2.8	3.2	-1.52287	5.31604	-0.564924	-5.28295	-2.05471
-2.8	3.3	-1.06818	3.9534	-0.444302	-4.58399	-2.14307
-2.8	3.4	-0.737997	2.93551	-0.352291	-3.98693	-2.1417
-2.8	3.5	-0.499704	2.17639	-0.281749	-3.4754	-2.08047
-2.8	3.6	-0.328919	1.61137	-0.227351	-3.03607	-1.98098
-2.8	3.7	-0.207563	1.19153	-0.185121	-2.65778	-1.85894
-2.8	3.8	-0.122258	0.880028	-0.152089	-2.3308	-1.72512
-2.8	3.9	-0.0632372	0.649228	-0.12603	-2.04823	-1.58827
-2.8	4	-0.0232226	0.478293	-0.105286	-1.80345	-1.45367
-2.6	2.6	-12.647	34.8902	-2.99112	-14.7772	4.47495
-2.6	2.7	-9.32702	26.1836	-2.28429	-12.5369	2.03541
-2.6	2.8	-6.85557	19.6095	-1.75135	-10.6856	0.316914
-2.6	2.9	-5.02152	14.6572	-1.3485	-9.14335	-0.856141
-2.6	3	-3.66425	10.9352	-1.04326	-7.8513	-1.6236
-2.6	3.1	-2.66301	8.1437	-0.811411	-6.76119	-2.09192
-2.6	3.2	-1.92645	6.05447	-0.634829	-5.83887	-2.34568
-2.6	3.3	-1.38628	4.4938	-0.49994	-5.05492	-2.44734
-2.6	3.4	-0.991707	3.33017	-0.396544	-4.38744	-2.44553
-2.6	3.5	-0.704596	2.46413	-0.316971	-3.81678	-2.37422
-2.6	3.6	-0.496665	1.82066	-0.255437	-3.32751	-2.25895
-2.6	3.7	-0.346803	1.34352	-0.207579	-2.90712	-2.11798
-2.6	3.8	-0.239478	0.990214	-0.170108	-2.54498	-1.96436
-2.6	3.9	-0.163132	0.729007	-0.140544	-2.23182	-1.80649
-2.6	4	-0.109423	0.536009	-0.117029	-1.9612	-1.65165
-2.4	2.6	-14.6506	39.4412	-3.29669	-16.376	5.11785
-2.4	2.7	-10.8448	29.5623	-2.53963	-13.8737	2.30412
-2.4	2.8	-8.00991	22.11	-1.95993	-11.8066	0.333579
-2.4	2.9	-5.90414	16.503	-1.51629	-10.0866	-1.00407
-2.4	3	-4.34373	12.294	-1.17683	-8.64585	-1.87237
-2.4	3.1	-3.19022	9.14177	-0.916988	-7.43382	-2.39926
-2.4	3.2	-2.33957	6.78567	-0.717899	-6.40721	-2.67902
-2.4	3.3	-1.71384	5.0284	-0.56514	-5.53755	-2.78813
-2.4	3.4	-1.25433	3.72025	-0.447673	-4.79738	-2.77913
-2.4	3.5	-0.917922	2.74826	-0.357084	-4.16567	-2.69241
-2.4	3.6	-0.672211	2.02735	-0.286957	-3.62504	-2.55686
-2.4	3.7	-0.493295	1.49353	-0.232408	-3.16129	-2.39347
-2.4	3.8	-0.363286	1.09897	-0.189732	-2.7625	-2.21655
-2.4	3.9	-0.269112	0.807739	-0.156119	-2.41859	-2.03608
-2.4	4	-0.201206	0.592954	-0.129443	-2.12189	-1.85958
-2.2	2.6	-16.6188	43.8911	-3.75266	-17.9822	5.53738
-2.2	2.7	-12.3393	32.8688	-2.90083	-15.2203	2.40843
-2.2	2.8	-9.15069	24.5597	-2.24272	-12.9395	0.226757
-2.2	2.9	-6.77928	18.3129	-1.73587	-11.0406	-1.2429
-2.2	3	-5.02031	13.6277	-1.34637	-9.45133	-2.19029
-2.2	3.1	-3.71756	10.1222	-1.04742	-8.1143	-2.7571
-2.2	3.2	-2.75476	7.50488	-0.81805	-6.98522	-3.05315
-2.2	3.3	-2.0443	5.55469	-0.641984	-6.02614	-3.15773
-2.2	3.4	-1.52073	4.10479	-0.50667	-5.21252	-3.13513
-2.2	3.5	-1.1354	3.02869	-0.402449	-4.51864	-3.0278
-2.2	3.6	-0.852065	2.23154	-0.321918	-3.92565	-2.86809
-2.2	3.7	-0.643954	1.64205	-0.25944	-3.41773	-2.67907
-2.2	3.8	-0.491108	1.2068	-0.210712	-2.98161	-2.47663
-2.2	3.9	-0.37889	0.885944	-0.172473	-2.60638	-2.2718
-2.2	4	-0.296511	0.649594	-0.142254	-2.28273	-2.0719
-2	2.6	-18.542	48.2382	-4.40637	-19.5834	5.70639
-2	2.7	-13.8053	36.1091	-3.39301	-16.5661	2.34473
-2	2.8	-10.2724	26.9684	-2.61217	-14.0732	0.0106474
-2	2.9	-7.64264	20.0982	-2.01264	-11.9965	-1.55353
-2	3	-5.68965	14.9474	-1.55347	-10.2582	-2.5539
-2	3.1	-4.24116	11.0954	-1.20235	-8.79696	-3.14511
-2	3.2	-3.16839	8.22093	-0.934021	-7.56287	-3.44435
-2	3.3	-2.37452	6.08051	-0.728907	-6.51604	-3.53896
-2	3.4	-1.78782	4.49008	-0.571946	-5.62805	-3.49773
-2	3.5	-1.35415	3.31055	-0.451596	-4.87175	-3.36695
-2	3.6	-1.03359	2.43745	-0.359047	-4.22592	-3.1811
-2	3.7	-0.796416	1.79226	-0.287595	-3.67344	-2.9652
-2	3.8	-0.620829	1.31624	-0.232157	-3.1999	-2.73664
-2	3.9	-0.490473	0.965571	-0.188887	-2.793	-2.50679
-2	4	-0.393515	0.707556	-0.154885	-2.44254	-2.28339
-1.8	2.6	-20.4547	52.594	-5.21965	-21.1702	5.74945
-1.8	2.7	-15.263	39.3714	-3.98477	-17.8993	2.22425
-1.8	2.8	-11.3904	29.4042	-3.04317	-15.1976	-0.226995
-1.8	2.9	-8.50372	21.9118	-2.3269	-12.9452	-1.86396
-1.8	3	-6.35765	16.2939	-1.7829	-11.0589	-2.9055
-1.8	3.1	-4.76409	12.0925	-1.37011	-9.47306	-3.51478
-1.8	3.2	-3.58171	8.95763	-1.05692	-8.13492	-3.81593
-1.8	3.3	-2.70503	6.62366	-0.819166	-7.00094	-3.90148
-1.8	3.4	-2.05497	4.88976	-0.638418	-6.0387	-3.84233
-1.8	3.5	-1.57294	3.6041	-0.50071	-5.21996	-3.68951
-1.8	3.6	-1.21511	2.65269	-0.395471	-4.52176	-3.47965
-1.8	3.7	-0.949019	1.94985	-0.314724	-3.92523	-3.23912
-1.8	3.8	-0.750637	1.43148	-0.252458	-3.41442	-2.98603
-1.8	3.9	-0.602171	1.04971	-0.20416	-2.97611	-2.73273
-1.8	4	-0.490624	0.768894	-0.16644	-2.59928	-2.48745
-1.6	2.6	-22.4278	57.1747	-6.06102	-22.738	5.94782
-1.6	2.7	-16.7646	42.8139	-4.58407	-19.2163	2.24891
-1.6	2.8	-12.5361	31.9836	-3.47099	-16.3033	-0.326861
-1.6	2.9	-9.38348	23.8391	-2.63295	-13.8766	-2.05394
-1.6	3	-7.03731	17.73	-2.00231	-11.8432	-3.15287
-1.6	3.1	-5.29415	13.1595	-1.52776	-10.1343	-3.79667
-1.6	3.2	-3.99913	9.74852	-1.17048	-8.69297	-4.11407
-1.6	3.3	-3.03745	7.20868	-0.901183	-7.47317	-4.20312
-1.6	3.4	-2.32286	5.32144	-0.697829	-6.43841	-4.13766
-1.6	3.5	-1.79154	3.92216	-0.543893	-5.55846	-3.97173
-1.6	3.6	-1.39583	2.88651	-0.426981	-4.80885	-3.74515
-1.6	3.7	-1.10039	2.12148	-0.337813	-4.16893	-3.48565
-1.6	3.8	-0.879001	1.55726	-0.269461	-3.62193	-3.21313
-1.6	3.9	-0.712401	1.14177	-0.216748	-3.15297	-2.94035
-1.6	4	-0.586268	0.836162	-0.175814	-2.7504	-2.67632
-1.4	2.6	-24.5429	62.237	-6.74727	-24.287	6.65983
-1.4	2.7	-18.3597	46.6194	-5.06465	-20.5081	2.687
-1.4	2.8	-13.7442	34.8367	-3.80846	-17.3809	-0.0968744
-1.4	2.9	-10.3041	25.9716	-2.87052	-14.7795	-1.98253
-1.4	3	-7.74305	19.3204	-2.17001	-12.6009	-3.19353
-1.4	3.1	-5.83985	14.3422	-1.64644	-10.7707	-3.91471
-1.4	3.2	-4.42545	10.626	-1.25468	-9.22851	-4.28261
-1.4	3.3	-3.37385	7.8581	-0.96107	-7.92417	-4.40099
-1.4	3.4	-2.59197	5.80109	-0.740552	-6.81914	-4.35058
-1.4	3.5	-2.0096	4.2756	-0.574461	-5.88103	-4.18949
-1.4	3.6	-1.57472	3.14657	-0.448929	-5.08177	-3.95885
-1.4	3.7	-1.24923	2.31244	-0.353639	-4.40049	-3.69092
-1.4	3.8	-1.00449	1.69726	-0.280926	-3.81861	-3.40676
-1.4	3.9	-0.819561	1.24425	-0.225099	-3.32057	-3.12097
-1.4	4	-0.678857	0.911081	-0.181934	-2.89341	-2.84312
-1.2	2.6	-26.8484	67.9685	-7.10498	-25.8129	8.20227
-1.2	2.7	-20.0808	50.9158	-5.30686	-21.7635	3.76456
-1.2	2.8	-15.0339	38.0488	-3.97337	-18.4191	0.622424
-1.2	2.9	-11.2759	28.3672	-2.98339	-15.6408	-1.53298
-1.2	3	-8.48043	21.1026	-2.24759	-13.319	-2.94438
-1.2	3.1	-6.4033	15.6654	-1.69996	-11.3703	-3.8082
-1.2	3.2	-4.86065	11.6056	-1.29171	-9.73033	-4.27708
-1.2	3.3	-3.71353	8.58197	-0.986754	-8.34545	-4.46376
-1.2	3.4	-2.86051	6.33481	-0.758395	-7.17375	-4.45784
-1.2	3.5	-2.22487	4.66835	-0.586881	-6.1802	-4.3236
-1.2	3.6	-1.74975	3.43504	-0.457592	-5.33502	-4.10732
-1.2	3.7	-1.3935	2.52395	-0.3597	-4.61493	-3.84418
-1.2	3.8	-1.12514	1.8521	-0.285185	-4.00069	-3.55892
-1.2	3.9	-0.921795	1.35743	-0.228107	-3.47535	-3.26782
-1.2	4	-0.766614	0.993703	-0.184073	-3.02561	-2.9826
-1	2.6	-29.3186	74.3703	-7.01886	-27.2979	10.7349
-1	2.7	-21.9064	55.69	-5.23329	-22.9647	5.58567
-1	2.8	-16.3872	41.6009	-3.91423	-19.3967	1.90286
-1	2.9	-12.2836	31.005	-2.93749	-16.4424	-0.658557
-1	3	-9.23648	23.0574	-2.21272	-13.9803	-2.37212
-1	3.1	-6.9749	17.1106	-1.67378	-11.9187	-3.45677
-1	3.2	-5.29651	12.6723	-1.27218	-10.1866	-4.08306
-1	3.3	-4.0497	9.36752	-0.972208	-8.72708	-4.38147
-1	3.4	-3.12308	6.91228	-0.747554	-7.4938	-4.45214
-1	3.5	-2.43283	5.09202	-0.578783	-6.44936	-4.36896
-1	3.6	-1.91707	3.74531	-0.451526	-5.56246	-4.18574
-1	3.7	-1.52995	2.75079	-0.355144	-4.80735	-3.94166
-1	3.8	-1.23814	2.01775	-0.28176	-4.16394	-3.66608
-1	3.9	-1.01676	1.47822	-0.225531	-3.61415	-3.37821
-1	4	-0.847529	1.08152	-0.182136	-3.14375	-3.09189
-0.8	2.6	-31.8337	81.1649	-6.46354	-28.7031	14.1646
-0.8	2.7	-23.7479	60.7275	-4.83376	-24.0761	8.06968
-0.8	2.8	-17.7403	45.3284	-3.62876	-20.2861	3.67326
-0.8	2.9	-13.2819	33.7589	-2.73438	-17.1608	0.581746
-0.8	3	-9.97791	25.088	-2.06852	-14.5655	-1.52394
-0.8	3.1	-7.52952	18.6054	-1.57146	-12.3993	-2.89489
-0.8	3.2	-5.71466	13.7708	-1.1995	-10.584	-3.72729
-0.8	3.3	-4.36873	10.1735	-0.920473	-9.05786	-4.17355
-0.8	3.4	-3.36944	7.50257	-0.710612	-7.77018	-4.34766
-0.8	3.5	-2.62577	5.52366	-0.552304	-6.68139	-4.33581
-0.8	3.6	-2.07046	4.06044	-0.432473	-5.75805	-4.20054
-0.8	3.7	-1.65387	2.98044	-0.341377	-4.97287	-3.98768
-0.8	3.8	-1.33979	2.18496	-0.271772	-4.30423	-3.73083
-0.8	3.9	-1.10143	1.5998	-0.218262	-3.73339	-3.45329
-0.8	4	-0.919091	1.16985	-0.176828	-3.2453	-3.17136
-0.6	2.6	-34.1815	87.7768	-5.53346	-29.9583	18.1035
-0.6	2.7	-25.4567	65.6003	-4.18419	-25.0448	10.9146
-0.6	2.8	-18.9882	48.915	-3.17565	-21.0492	5.70195
-0.6	2.9	-14.1963	36.3948	-2.41835	-17.7663	2.01387
-0.6	3	-10.6514	27.0227	-1.8479	-15.0523	-0.528901
-0.6	3.1	-8.02906	20.0234	-1.4172	-12.7945	-2.21734
-0.6	3.2	-6.08818	14.8088	-1.09138	-10.9094	-3.2801
-0.6	3.3	-4.65128	10.9321	-0.844447	-9.32716	-3.89074
-0.6	3.4	-3.58544	8.05631	-0.65696	-7.99459	-4.18069
-0.6	3.5	-2.79328	5.92724	-0.514289	-6.86926	-4.24959
-0.6	3.6	-2.20244	4.35417	-0.40542	-5.9165	-4.17019
-0.6	3.7	-1.7594	3.19397	-0.322048	-5.10657	-3.99405
-0.6	3.8	-1.42572	2.33993	-0.257902	-4.41766	-3.76136
-0.6	3.9	-1.17252	1.71201	-0.208268	-3.82985	-3.49862
-0.6	4	-0.978643	1.25132	-0.169601	-3.32743	-3.22436
-0.4	2.6	-36.1099	93.4089	-4.46406	-30.9694	21.8656
-0.4	2.7	-26.8552	69.7298	-3.45315	-25.8112	13.6102
-0.4	2.8	-20.0043	51.9406	-2.67448	-21.6369	7.62482
-0.4	2.9	-14.938	38.6082	-2.07375	-18.2278	3.36867
-0.4	3	-11.1944	28.6407	-1.61022	-15.4187	0.417407
-0.4	3.1	-8.42937	21.2051	-1.25271	-13.0896	-1.56657
-0.4	3.2	-6.38568	15.6709	-0.977119	-11.1502	-2.84205
-0.4	3.3	-4.87472	11.5602	-0.764767	-9.52599	-3.60525
-0.4	3.4	-3.75519	8.51343	-0.601154	-8.15993	-4.00284
-0.4	3.5	-2.92403	6.25952	-0.475034	-7.00768	-4.14722
-0.4	3.6	-2.30467	4.5954	-0.377683	-6.03314	-4.12009
-0.4	3.7	-1.84058	3.36891	-0.302359	-5.20514	-3.97917
-0.4	3.8	-1.49123	2.46665	-0.243868	-4.50075	-3.76919
-0.4	3.9	-1.22634	1.80375	-0.198221	-3.90088	-3.5217
-0.4	4	-1.02354	1.31765	-0.162379	-3.38787	-3.25614
-0.2	2.6	-37.3795	97.2222	-3.59879	-31.6327	24.6112
-0.2	2.7	-27.7739	72.5146	-2.87112	-26.3055	15.564
-0.2	2.8	-20.6704	53.9739	-2.28062	-22.0119	9.0109
-0.2	2.9	-15.4229	40.0911	-1.80578	-18.5185	4.34391
-0.2	3	-11.5483	29.7218	-1.42702	-15.6461	1.1004
-0.2	3.1	-8.68938	21.9924	-1.12685	-13.2716	-1.09546
-0.2	3.2	-6.57804	16.2438	-0.890254	-11.2977	-2.52222
-0.2	3.3	-5.01853	11.9767	-0.704528	-9.64718	-3.39351
-0.2	3.4	-3.86408	8.81581	-0.559182	-8.26101	-3.86846
-0.2	3.5	-3.00746	6.47896	-0.445649	-7.09233	-4.06648
-0.2	3.6	-2.36956	4.75449	-0.357013	-6.10457	-4.07666
-0.2	3.7	-1.89187	3.48405	-0.287753	-5.26529	-3.96087
-0.2	3.8	-1.53253	2.54979	-0.233499	-4.55179	-3.76803
-0.2	3.9	-1.26	1.86396	-0.190829	-3.94436	-3.53123
-0.2	4	-1.0515	1.36112	-0.157085	-3.42487	-3.27233
0	2.6	-37.8221	98.5736	-3.26447	-31.8648	25.6223
0	2.7	-28.0936	73.4995	-2.64829	-26.4755	16.2821
0	2.8	-20.9032	54.6915	-2.1309	-22.1392	9.5182
0	2.9	-15.5914	40.6141	-1.70453	-18.616	4.70217
0	3	-11.671	30.1023	-1.35812	-15.7233	1.34985
0	3.1	-8.77975	22.2688	-1.07971	-13.3335	-0.924119
0	3.2	-6.64471	16.4448	-0.857828	-11.3478	-2.4055
0	3.3	-5.06819	12.1227	-0.68211	-9.68793	-3.31549
0	3.4	-3.90158	8.92174	-0.543605	-8.29488	-3.81832
0	3.5	-3.03612	6.55576	-0.43477	-7.1207	-4.03583
0	3.6	-2.39182	4.8101	-0.349378	-6.12865	-4.05975
0	3.7	-1.90949	3.52419	-0.282369	-5.28497	-3.95264
0	3.8	-1.54658	2.57887	-0.229685	-4.56899	-3.76639
0	3.9	-1.2714	1.88497	-0.188114	-3.95856	-3.5331
0	4	-1.061	1.37627	-0.155145	-3.43734	-3.27721
0.2	2.6	-37.3795	97.2222	-3.59879	-31.6327	24.6112
0.2	2.7	-27.7739	72.5146	-2.87112	-26.3055	15.564
0.2	2.8	-20.6704	53.9739	-2.28062	-22.0119	9.0109
0.2	2.9	-15.4229	40.0911	-1.80578	-18.5185	4.34391
0.2	3	-11.5483	29.7218	-1.42702	-15.6461	1.1004
0.2	3.1	-8.68938	21.9924	-1.12685	-13.2716	-1.09546
0.2	3.2	-6.57804	16.2438	-0.890254	-11.2977	-2.52222
0.2	3.3	-5.01853	11.9767	-0.704528	-9.64718	-3.39351
0.2	3.4	-3.86408	8.81581	-0.559182	-8.26101	-3.86846
0.2	3.5	-3.00746	6.47896	-0.445649	-7.09233	-4.06648
0.2	3.6	-2.36956	4.75449	-0.357013	-6.10457	-4.07666
0.2	3.7	-1.89187	3.48405	-0.287753	-5.26529	-3.96087
0.2	3.8	-1.53253	2.54979	-0.233499	-4.55179	-3.76803
0.2	3.9	-1.26	1.86396	-0.190829	-3.94436	-3.53123
0.2	4	-1.0515	1.36112	-0.157085	-3.42487	-3.27233
0.4	2.6	-36.1099	93.4089	-4.46406	-30.9694	21.8656
0.4	2.7	-26.8552	69.7298	-3.45315	-25.8112	13.6102
0.4	2.8	-20.0043	51.9406	-2.67448	-21.6369	7.62482
0.4	2.9	-14.938	38.6082	-2.07375	-18.2278	3.36867
0.4	3	-11.1944	28.6407	-1.61022	-15.4187	0.417407
0.4	3.1	-8.42937	21.2051	-1.25271	-13.0896	-1.56657
0.4	3.2	-6.38568	15.6709	-0.977119	-11.1502	-2.84205
0.4	3.3	-4.87472	11.5602	-0.764767	-9.52599	-3.60525
0.4	3.4	-3.75519	8.51343	-0.601154	-8.15993	-4.00284
0.4	3.5	-2.92403	6.25952	-0.475034	-7.00768	-4.14722
0.4	3.6	-2.30467	4.5954	-0.377683	-6.03314	-4.12009
0.4	3.7	-1.84058	3.36891	-0.302359	-5.20514	-3.97917
0.4	3.8	-1.49123	2.46665	-0.243868	-4.50075	-3.76919
0.4	3.9	-1.22634	1.80375	-0.198221	-3.90088	-3.5217
0.4	4	-1.02354	1.31765	-0.162379	-3.38787	-3.25614
0.6	2.6	-34.1815	87.7768	-5.53346	-29.9583	18.1035
0.6	2.7	-25.4567	65.6003	-4.18419	-25.0448	10.9146
0.6	2.8	-18.9882	48.915	-3.17565	-21.0492	5.70195
0.6	2.9	-14.1963	36.3948	-2.41835	-17.7663	2.01387
0.6	3	-10.6514	27.0227	-1.8479	-15.0523	-0.528901
0.6	3.1	-8.02906	20.0234	-1.4172	-12.7945	-2.21734
0.6	3.2	-6.08818	14.8088	-1.09138	-10.9094	-3.2801
0.6	3.3	-4.65128	10.9321	-0.844447	-9.32716	-3.89074
0.6	3.4	-3.58544	8.05631	-0.65696	-7.99459	-4.18069
0.6	3.5	-2.79328	5.92724	-0.514289	-6.86926	-4.24959
0.6	3.6	-2.20244	4.35417	-0.40542	-5.9165	-4.17019
0.6	3.7	-1.7594	3.19397	-0.322048	-5.10657	-3.99405
0.6	3.8	-1.42572	2.33993	-0.257902	-4.41766	-3.76136
0.6	3.9	-1.17252	1.71201	-0.208268	-3.82985	-3.49862
0.6	4	-0.978643	1.25132	-0.169601	-3.32743	-3.22436
0.8	2.6	-31.8337	81.1649	-6.46354	-28.7031	14.1646
0.8	2.7	-23.7479	60.7275	-4.83376	-24.0761	8.06968
0.8	2.8	-17.7403	45.3284	-3.62876	-20.2861	3.67326
0.8	2.9	-13.2819	33.7589	-2.73438	-17.1608	0.581746
0.8	3	-9.97791	25.088	-2.06852	-14.5655	-1.52394
0.8	3.1	-7.52952	18.6054	-1.57146	-12.3993	-2.89489
0.8	3.2	-5.71466	13.7708	-1.1995	-10.584	-3.72729
0.8	3.3	-4.36873	10.1735	-0.920473	-9.05786	-4.17355
0.8	3.4	-3.36944	7.50257	-0.710612	-7.77018	-4.34766
0.8	3.5	-2.62577	5.52366	-0.552304	-6.68139	-4.33581
0.8	3.6	-2.07046	4.06044	-0.432473	-5.75805	-4.20054
0.8	3.7	-1.65387	2.98044	-0.341377	-4.97287	-3.98768
0.8	3.8	-1.33979	2.18496	-0.271772	-4.30423	-3.73083
0.8	3.9	-1.10143	1.5998	-0.218262	-3.73339	-3.45329
0.8	4	-0.919091	1.16985	-0.176828	-3.2453	-3.17136
1	2.6	-29.3186	74.3703	-7.01886	-27.2979	10.7349
1	2.7	-21.9064	55.69	-5.23329	-22.9647	5.58567
1	2.8	-16.3872	41.6009	-3.91423	-19.3967	1.90286
1	2.9	-12.2836	31.005	-2.93749	-16.4424	-0.658557
1	3	-9.23648	23.0574	-2.21272	-13.9803	-2.37212
1	3.1	-6.9749	17.1106	-1.67378	-11.9187	-3.45677
1	3.2	-5.29651	12.6723	-1.27218	-10.1866	-4.08306
1	3.3	-4.0497	9.36752	-0.972208	-8.72708	-4.38147
1	3.4	-3.12308	6.91228	-0.747554	-7.4938	-4.45214
1	3.5	-2.43283	5.09202	-0.578783	-6.44936	-4.36896
1	3.6	-1.91707	3.74531	-0.451526	-5.56246	-4.18574
1	3.7	-1.52995	2.75079	-0.355144	-4.80735	-3.94166
1	3.8	-1.23814	2.01775	-0.28176	-4.16394	-3.66608
1	3.9	-1.01676	1.47822	-0.225531	-3.61415	-3.37821
1	4	-0.847529	1.08152	-0.182136	-3.14375	-3.09189
1.2	2.6	-26.8484	67.9685	-7.10498	-25.8129	8.20227
1.2	2.7	-20.0808	50.9158	-5.30686	-21.7635	3.76456
1.2	2.8	-15.0339	38.0488	-3.97337	-18.4191	0.622424
1.2	2.9	-11.2759	28.3672	-2.98339	-15.6408	-1.53298
1.2	3	-8.48043	21.1026	-2.24759	-13.319	-2.94438
1.2	3.1	-6.4033	15.6654	-1.69996	-11.3703	-3.8082
1.2	3.2	-4.86065	11.6056	-1.29171	-9.73033	-4.27708
1.2	3.3	-3.71353	8.58197	-0.986754	-8.34545	-4.46376
1.2	3.4	-2.86051	6.33481	-0.758395	-7.17375	-4.45784
1.2	3.5	-2.22487	4.66835	-0.586881	-6.1802	-4.3236
1.2	3.6	-1.74975	3.43504	-0.457592	-5.33502	-4.10732
1.2	3.7	-1.3935	2.52395	-0.3597	-4.61493	-3.84418
1.2	3.8	-1.12514	1.8521	-0.285185	-4.00069	-3.55892
1.2	3.9	-0.921795	1.35743	-0.228107	-3.47535	-3.26782
1.2	4	-0.766614	0.993703	-0.184073	-3.02561	-2.9826
1.4	2.6	-24.5429	62.237	-6.74727	-24.287	6.65983
1.4	2.7	-18.3597	46.6194	-5.06465	-20.5081	2.687
1.4	2.8	-13.7442	34.8367	-3.80846	-17.3809	-0.0968744
1.4	2.9	-10.3041	25.9716	-2.87052	-14.7795	-1.98253
1.4	3	-7.74305	19.3204	-2.17001	-12.6009	-3.19353
1.4	3.1	-5.83985	14.3422	-1.64644	-10.7707	-3.91471
1.4	3.2	-4.42545	10.626	-1.25468	-9.22851	-4.28261
1.4	3.3	-3.37385	7.8581	-0.96107	-7.92417	-4.40099
1.4	3.4	-2.59197	5.80109	-0.740552	-6.81914	-4.35058
1.4	3.5	-2.0096	4.2756	-0.574461	-5.88103	-4.18949
1.4	3.6	-1.57472	3.14657	-0.448929	-5.08177	-3.95885
1.4	3.7	-1.24923	2.31244	-0.353639	-4.40049	-3.69092
1.4	3.8	-1.00449	1.69726	-0.280926	-3.81861	-3.40676
1.4	3.9	-0.819561	1.24425	-0.225099	-3.32057	-3.12097
1.4	4	-0.678857	0.911081	-0.181934	-2.89341	-2.84312
1.6	2.6	-22.4278	57.1747	-6.06102	-22.738	5.94782
1.6	2.7	-16.7646	42.8139	-4.58407	-19.2163	2.24891
1.6	2.8	-12.5361	31.9836	-3.47099	-16.3033	-0.326861
1.6	2.9	-9.38348	23.8391	-2.63295	-13.8766	-2.05394
1.6	3	-7.03731	17.73	-2.00231	-11.8432	-3.15287
1.6	3.1	-5.29415	13.1595	-1.52776	-10.1343	-3.79667
1.6	3.2	-3.99913	9.74852	-1.17048	-8.69297	-4.11407
1.6	3.3	-3.03745	7.20868	-0.901183	-7.47317	-4.20312
1.6	3.4	-2.32286	5.32144	-0.697829	-6.43841	-4.13766
1.6	3.5	-1.79154	3.92216	-0.543893	-5.55846	-3.97173
1.6	3.6	-1.39583	2.88651	-0.426981	-4.80885	-3.74515
1.6	3.7	-1.10039	2.12148	-0.337813	-4.16893	-3.48565
1.6	3.8	-0.879001	1.55726	-0.269461	-3.62193	-3.21313
1.6	3.9	-0.712401	1.14177	-0.216748	-3.15297	-2.94035
1.6	4	-0.586268	0.836162	-0.175814	-2.7504	-2.67632
1.8	2.6	-20.4547	52.594	-5.21965	-21.1702	5.74945
1.8	2.7	-15.263	39.3714	-3.98477	-17.8993	2.22425
1.8	2.8	-11.3904	29.4042	-3.04317	-15.1976	-0.226995
1.8	2.9	-8.50372	21.9118	-2.3269	-12.9452	-1.86396
1.8	3	-6.35765	16.2939	-1.7829	-11.0589	-2.9055
1.8	3.1	-4.76409	12.0925	-1.37011	-9.47306	-3.51478
1.8	3.2	-3.58171	8.95763	-1.05692	-8.13492	-3.81593
1.8	3.3	-2.70503	6.62366	-0.819166	-7.00094	-3.90148
1.8	3.4	-2.05497	4.88976	-0.638418	-6.0387	-3.84233
1.8	3.5	-1.57294	3.6041	-0.50071	-5.21996	-3.68951
1.8	3.6	-1.21511	2.65269	-0.395471	-4.52176	-3.47965
1.8	3.7	-0.949019	1.94985	-0.314724	-3.92523	-3.23912
1.8	3.8	-0.750637	1.43148	-0.252458	-3.41442	-2.98603
1.8	3.9	-0.602171	1.04971	-0.20416	-2.97611	-2.73273
1.8	4	-0.490624	0.768894	-0.16644	-2.59928	-2.48745
2	2.6	-18.542	48.2382	-4.40637	-19.5834	5.70639
2	2.7	-13.8053	36.1091	-3.39301	-16.5661	2.34473
2	2.8	-10.2724	26.9684	-2.61217	-14.0732	0.0106474
2	2.9	-7.64264	20.0982	-2.01264	-11.9965	-1.55353
2	3	-5.68965	14.9474	-1.55347	-10.2582	-2.5539
2	3.1	-4.24116	11.0954	-1.20235	-8.79696	-3.14511
2	3.2	-3.16839	8.22093	-0.934021	-7.56287	-3.44435
2	3.3	-2.37452	6.08051	-0.728907	-6.51604	-3.53896
2	3.4	-1.78782	4.49008	-0.571946	-5.62805	-3.49773
2	3.5	-1.35415	3.31055	-0.451596	-4.87175	-3.36695
2	3.6	-1.03359	2.43745	-0.359047	-4.22592	-3.1811
2	3.7	-0.796416	1.79226	-0.287595	-3.67344	-2.9652
2	3.8	-0.620829	1.31624	-0.232157	-3.1999	-2.73664
2	3.9	-0.490473	0.965571	-0.188887	-2.793	-2.50679
2	4	-0.393515	0.707556	-0.154885	-2.44254	-2.28339
2.2	2.6	-16.6188	43.8911	-3.75266	-17.9822	5.53738
2.2	2.7	-12.3393	32.8688	-2.90083	-15.2203	2.40843
2.2	2.8	-9.15069	24.5597	-2.24272	-12.9395	0.226757
2.2	2.9	-6.77928	18.3129	-1.73587	-11.0406	-1.2429
2.2	3	-5.02031	13.6277	-1.34637	-9.45133	-2.19029
2.2	3.1	-3.71756	10.1222	-1.04742	-8.1143	-2.7571
2.2	3.2	-2.75476	7.50488	-0.81805	-6.98522	-3.05315
2.2	3.3	-2.0443	5.55469	-0.641984	-6.02614	-3.15773
2.2	3.4	-1.52073	4.10479	-0.50667	-5.21252	-3.13513
2.2	3.5	-1.1354	3.02869	-0.402449	-4.51864	-3.0278
2.2	3.6	-0.852065	2.23154	-0.321918	-3.92565	-2.86809
2.2	3.7	-0.643954	1.64205	-0.25944	-3.41773	-2.67907
2.2	3.8	-0.491108	1.2068	-0.210712	-2.98161	-2.47663
2.2	3.9	-0.37889	0.885944	-0.172473	-2.60638	-2.2718
2.2	4	-0.296511	0.649594	-0.142254	-2.28273	-2.0719
2.4	2.6	-14.6506	39.4412	-3.29669	-16.376	5.11785
2.4	2.7	-10.8448	29.5623	-2.53963	-13.8737	2.30412
2.4	2.8	-8.00991	22.11	-1.95993	-11.8066	0.333579
2.4	2.9	-5.90414	16.503	-1.51629	-10.0866	-1.00407
2.4	3	-4.34373	12.294	-1.17683	-8.64585	-1.87237
2.4	3.1	-3.19022	9.14177	-0.916988	-7.43382	-2.39926
2.4	3.2	-2.33957	6.78567	-0.717899	-6.40721	-2.67902
2.4	3.3	-1.71384	5.0284	-0.56514	-5.53755	-2.78813
2.4	3.4	-1.25433	3.72025	-0.447673	-4.79738	-2.77913
2.4	3.5	-0.917922	2.74826	-0.357084	-4.16567	-2.69241
2.4	3.6	-0.672211	2.02735	-0.286957	-3.62504	-2.55686
2.4	3.7	-0.493295	1.49353	-0.232408	-3.16129	-2.39347
2.4	3.8	-0.363286	1.09897	-0.189732	-2.7625	-2.21655
2.4	3.9	-0.269112	0.807739	-0.156119	-2.41859	-2.03608
2.4	4	-0.201206	0.592954	-0.129443	-2.12189	-1.85958
2.6	2.6	-12.647	34.8902	-2.99112	-14.7772	4.47495
2.6	2.7	-9.32702	26.1836	-2.28429	-12.5369	2.03541
2.6	2.8	-6.85557	19.6095	-1.75135	-10.6856	0.316914
2.6	2.9	-5.02152	14.6572	-1.3485	-9.14335	-0.856141
2.6	3	-3.66425	10.9352	-1.04326	-7.8513	-1.6236
2.6	3.1	-2.66301	8.1437	-0.811411	-6.76119	-2.09192
2.6	3.2	-1.92645	6.05447	-0.634829	-5.83887	-2.34568
2.6	3.3	-1.38628	4.4938	-0.49994	-5.05492	-2.44734
2.6	3.4	-0.991707	3.33017	-0.396544	-4.38744	-2.44553
2.6	3.5	-0.704596	2.46413	-0.316971	-3.81678	-2.37422
2.6	3.6	-0.496665	1.82066	-0.255437	-3.32751	-2.25895
2.6	3.7	-0.346803	1.34352	-0.207579	-2.90712	-2.11798
2.6	3.8	-0.239478	0.990214	-0.170108	-2.54498	-1.96436
2.6	3.9	-0.163132	0.729007	-0.140544	-2.23182	-1.80649
2.6	4	-0.109423	0.536009	-0.117029	-1.9612	-1.65165
2.8	2.6	-10.6503	30.3215	-2.75128	-13.2035	3.71648
2.8	2.7	-7.81723	22.7889	-2.0823	-11.2257	1.66363
2.8	2.8	-5.71053	17.0942	-1.58462	-9.58742	0.211658
2.8	2.9	-4.14877	12.7988	-1.21278	-8.22179	-0.784538
2.8	3	-2.99526	9.56545	-0.933842	-7.0748	-1.43845
2.8	3.1	-2.1457	7.13682	-0.723772	-6.10446	-1.83711
2.8	3.2	-1.52287	5.31604	-0.564924	-5.28295	-2.05471
2.8	3.3	-1.06818	3.9534	-0.444302	-4.58399	-2.14307
2.8	3.4	-0.737997	2.93551	-0.352291	-3.98693	-2.1417
2.8	3.5	-0.499704	2.17639	-0.281749	-3.4754	-2.08047
2.8	3.6	-0.328919	1.61137	-0.227351	-3.03607	-1.98098
2.8	3.7	-0.207563	1.19153	-0.185121	-2.65778	-1.85894
2.8	3.8	-0.122258	0.880028	-0.152089	-2.3308	-1.72512
2.8	3.9	-0.0632372	0.649228	-0.12603	-2.04823	-1.58827
2.8	4	-0.0232226	0.478293	-0.105286	-1.80345	-1.45367
3	2.6	-8.72142	25.8579	-2.50628	-11.6767	2.9535
3	2.7	-6.36154	19.4653	-1.88633	-9.95587	1.26161
3	2.8	-4.6086	14.6265	-1.42837	-8.52731	0.0622667
3	2.9	-3.3113	10.9712	-1.08848	-7.33208	-0.760629
3	3	-2.35486	8.2156	-0.835102	-6.32409	-1.29845
3	3.1	-1.65258	6.14224	-0.645366	-5.47155	-1.62725
3	3.2	-1.13985	4.58485	-0.502636	-4.74708	-1.8047
3	3.3	-0.76787	3.41694	-0.39475	-4.1287	-1.87438
3	3.4	-0.499803	2.54277	-0.312782	-3.59924	-1.86905
3	3.5	-0.30826	1.88963	-0.250154	-3.14456	-1.81335
3	3.6	-0.172954	1.40237	-0.201991	-2.75311	-1.72568
3	3.7	-0.0787617	1.03948	-0.164678	-2.41506	-1.61902
3	3.8	-0.0143921	0.769543	-0.135533	-2.12277	-1.50316
3	3.9	0.028278	0.568902	-0.112558	-1.86925	-1.38462
3	4	0.0554844	0.420219	-0.0942669	-1.6495	-1.26806
3.2	2.6	-6.92546	21.6244	-2.2244	-10.2198	2.25475
3.2	2.7	-5.00795	16.3056	-1.67231	-8.74658	0.878728
3.2	2.8	-3.58576	12.2739	-1.26482	-7.51682	-0.0934597
3.2	2.9	-2.5352	9.22443	-0.962781	-6.48314	-0.756699
3.2	3	-1.76293	6.92169	-0.737937	-5.60987	-1.18904
3.2	3.1	-1.19842	5.18595	-0.569833	-4.86778	-1.45008
3.2	3.2	-0.788829	3.87955	-0.443582	-4.23466	-1.58752
3.2	3.3	-0.493734	2.89816	-0.34831	-3.69293	-1.63682
3.2	3.4	-0.283352	2.16202	-0.27604	-3.22771	-1.62509
3.2	3.5	-0.135298	1.61069	-0.220895	-2.8271	-1.5726
3.2	3.6	-0.0329241	1.19845	-0.178537	-2.48131	-1.49432
3.2	3.7	0.0363091	0.890625	-0.145752	-2.18179	-1.40061
3.2	3.8	0.0814619	0.661031	-0.120156	-1.92226	-1.29992
3.2	3.9	0.109336	0.489971	-0.099984	-1.69665	-1.19732
3.2	4	0.124921	0.362896	-0.0839224	-1.50069	-1.09679
3.4	2.6	-5.31544	17.726	-1.91002	-8.8543	1.64625
3.4	2.7	-3.79574	13.3884	-1.43978	-7.61104	0.541802
3.4	2.8	-2.67084	10.0968	-1.09155	-6.56695	-0.232531
3.4	2.9	-1.84263	7.60329	-0.832658	-5.68543	-0.757421
3.4	3	-1.23665	5.71714	-0.639454	-4.93672	-1.09568
3.4	3.1	-0.796259	4.293	-0.494696	-4.29749	-1.29544
3.4	3.2	-0.479089	3.21916	-0.385781	-3.75043	-1.39614
3.4	3.3	-0.253137	2.41073	-0.303463	-3.28043	-1.4263
3.4	3.4	-0.0945105	1.80301	-0.240935	-2.87534	-1.40778
3.4	3.5	0.0146878	1.34679	-0.193167	-2.52554	-1.35723
3.4	3.6	0.0878127	1.00475	-0.156435	-2.22234	-1.28621
3.4	3.7	0.135016	0.748692	-0.127974	-1.95927	-1.20354
3.4	3.8	0.163282	0.557273	-0.105731	-1.7308	-1.11597
3.4	3.9	0.178178	0.414254	-0.0881819	-1.53165	-1.0274
3.4	4	0.183744	0.307698	-0.0741943	-1.35814	-0.94089
3.6	2.6	-3.92455	14.2365	-1.58628	-7.59953	1.12615
3.6	2.7	-2.7502	10.7722	-1.20207	-6.56332	0.256579
3.6	2.8	-1.88392	8.13962	-0.915893	-5.68864	-0.348844
3.6	2.9	-1.24944	6.14174	-0.701981	-4.9456	-0.755276
3.6	3	-0.787543	4.62845	-0.541526	-4.31035	-1.01097
3.6	3.1	-0.454656	3.48349	-0.420724	-3.76608	-1.15797
3.6	3.2	-0.217529	2.61855	-0.329423	-3.29791	-1.22631
3.6	3.3	-0.0512715	1.96594	-0.260126	-2.89406	-1.23952
3.6	3.4	0.062836	1.47422	-0.207285	-2.54473	-1.21496
3.6	3.5	0.138754	1.10417	-0.166769	-2.24173	-1.16557
3.6	3.6	0.187028	0.826079	-0.135507	-1.97867	-1.10107
3.6	3.7	0.215482	0.617344	-0.111208	-1.74942	-1.0278
3.6	3.8	0.229604	0.460863	-0.0921617	-1.54981	-0.951505
3.6	3.9	0.23373	0.34362	-0.0770936	-1.37522	-0.874962
3.6	4	0.231054	0.256003	-0.0650541	-1.22273	-0.800724
3.8	2.6	-2.76601	11.2	-1.27825	-6.46426	0.691472
3.8	2.7	-1.88268	8.49113	-0.975314	-5.61294	0.0202007
3.8	2.8	-1.23456	6.42877	-0.748137	-4.88877	-0.442704
3.8	2.9	-0.762054	4.86153	-0.577189	-4.26815	-0.745867
3.8	3	-0.420858	3.6721	-0.448112	-3.73562	-0.932483
3.8	3.1	-0.177649	2.77041	-0.350302	-3.27672	-1.03426
3.8	3.2	-0.00717642	2.08775	-0.275915	-2.8801	-1.07544
3.8	3.3	0.109619	1.57155	-0.219113	-2.53634	-1.07428
3.8	3.4	0.187004	1.18168	-0.175543	-2.23767	-1.04453
3.8	3.5	0.235716	0.887574	-0.141947	-1.97796	-0.996612
3.8	3.6	0.263848	0.66598	-0.115887	-1.75109	-0.937149
3.8	3.7	0.277105	0.499194	-0.0955287	-1.55333	-0.872555
3.8	3.8	0.279936	0.373725	-0.0794956	-1.38012	-0.805957
3.8	3.9	0.275669	0.279581	-0.0667556	-1.22851	-0.740011
3.8	4	0.266618	0.208945	-0.0565367	-1.09543	-0.676406
4	2.6	-1.83788	8.62873	-1.00371	-5.45675	0.330387
4	2.7	-1.193	6.55503	-0.771851	-4.76337	-0.173191
4	2.8	-0.720916	4.9743	-0.596734	-4.16911	-0.51246
4	2.9	-0.379489	3.77055	-0.463997	-3.65717	-0.730104
4	3	-0.135671	2.85495	-0.36303	-3.21492	-0.858675
4	3.1	0.0353825	2.15939	-0.285955	-2.83167	-0.92286
4	3.2	0.152581	1.63161	-0.226904	-2.49854	-0.941245
4	3.3	0.230055	1.23156	-0.18148	-2.20878	-0.928652
4	3.4	0.278505	0.928656	-0.146386	-1.95604	-0.895261
4	3.5	0.306039	0.699586	-0.119134	-1.73469	-0.848201
4	3.6	0.318459	0.526505	-0.0978458	-1.54137	-0.79425
4	3.7	0.320253	0.395869	-0.0811106	-1.37181	-0.736796
4	3.8	0.314719	0.297322	-0.0678473	-1.22293	-0.678731
4	3.9	0.304283	0.223132	-0.0572465	-1.09201	-0.621845
4	4	0.290689	0.167293	-0.0486967	-0.976717	-0.567432
4.2	2.6	-1.12653	6.50787	-0.771314	-4.57322	0.0368082
4.2	2.7	-0.667003	4.95625	-0.59822	-4.01441	-0.323383
4.2	2.8	-0.333463	3.77045	-0.466509	-3.53143	-0.560952
4.2	2.9	-0.0945312	2.8653	-0.365912	-3.11283	-0.707975
4.2	3	0.0735415	2.17523	-0.288794	-2.74888	-0.788902
4.2	3.1	0.188899	1.64976	-0.229454	-2.43159	-0.822377
4.2	3.2	0.265225	1.25002	-0.183622	-2.15475	-0.823125
4.2	3.3	0.312844	0.946246	-0.148078	-1.91255	-0.801541
4.2	3.4	0.339665	0.715655	-0.12039	-1.69982	-0.764886
4.2	3.5	0.351435	0.540762	-0.0987177	-1.51352	-0.72004
4.2	3.6	0.352552	0.408249	-0.0816533	-1.34971	-0.670566
4.2	3.7	0.346262	0.3079	-0.0681321	-1.20554	-0.619509
4.2	3.8	0.334994	0.232037	-0.0573369	-1.07842	-0.568721
4.2	3.9	0.320482	0.174706	-0.0486487	-0.966106	-0.519567
4.2	4	0.304045	0.131361	-0.0415956	-0.866578	-0.472767
4.4	2.6	-0.60451	4.80518	-0.582433	-3.80881	-0.190573
4.4	2.7	-0.286507	3.66971	-0.455888	-3.36202	-0.434697
4.4	2.8	-0.0575919	2.79954	-0.358841	-2.97301	-0.589905
4.4	2.9	0.104259	2.13353	-0.284125	-2.63334	-0.679672
4.4	3	0.215808	1.62438	-0.226375	-2.33666	-0.722851
4.4	3.1	0.289953	1.23558	-0.181565	-2.07653	-0.732559
4.4	3.2	0.336373	0.938993	-0.146655	-1.84816	-0.719446
4.4	3.3	0.362553	0.71299	-0.119344	-1.64689	-0.690687
4.4	3.4	0.374014	0.540922	-0.0978801	-1.46996	-0.652906
4.4	3.5	0.374975	0.410033	-0.0809311	-1.31406	-0.609986
4.4	3.6	0.368562	0.310537	-0.0674685	-1.17638	-0.564751
4.4	3.7	0.357141	0.235002	-0.0567094	-1.05461	-0.519171
4.4	3.8	0.342416	0.177685	-0.0480484	-0.94672	-0.474668
4.4	3.9	0.325685	0.134219	-0.0410237	-0.851012	-0.432131
4.4	4	0.307885	0.101245	-0.035275	-0.765969	-0.392114
4.6	2.6	-0.242929	3.47275	-0.433842	-3.15459	-0.358612
4.6	2.7	-0.028284	2.66068	-0.342944	-2.79994	-0.510483
4.6	2.8	0.124627	2.03626	-0.272644	-2.48941	-0.601171
4.6	2.9	0.230929	1.55677	-0.218056	-2.21647	-0.646829
4.6	3	0.302127	1.18902	-0.175494	-1.97631	-0.660659
4.6	3.1	0.347217	0.907326	-0.142172	-1.76414	-0.65177
4.6	3.2	0.372982	0.691761	-0.115976	-1.57717	-0.628404
4.6	3.3	0.384628	0.526979	-0.0952935	-1.41184	-0.595527
4.6	3.4	0.386059	0.401102	-0.0788899	-1.26562	-0.557345
4.6	3.5	0.380268	0.305066	-0.0658119	-1.13599	-0.516472
4.6	3.6	0.369452	0.231836	-0.0553278	-1.02093	-0.474966
4.6	3.7	0.355295	0.176031	-0.0468724	-0.918635	-0.434181
4.6	3.8	0.339051	0.133546	-0.0400046	-0.82779	-0.395198
4.6	3.9	0.321622	0.101171	-0.0343851	-0.746619	-0.358211
4.6	4	0.303664	0.0766086	-0.0297477	-0.674617	-0.324092
4.8	2.6	-0.00971404	2.45643	-0.320006	-2.6006	-0.473896
4.8	2.7	0.132453	1.88906	-0.255645	-2.32173	-0.555862
4.8	2.8	0.232427	1.451	-0.205408	-2.07504	-0.597023
4.8	2.9	0.300397	1.11327	-0.166033	-1.85697	-0.609336
4.8	3	0.344209	0.853295	-0.135046	-1.66393	-0.601471
4.8	3.1	0.36997	0.653427	-0.110556	-1.49268	-0.579842
4.8	3.2	0.382364	0.499916	-0.0911199	-1.34071	-0.549552
4.8	3.3	0.384996	0.38217	-0.0756261	-1.20562	-0.514081
4.8	3.4	0.380578	0.291922	-0.0632165	-1.08539	-0.476108
4.8	3.5	0.371176	0.222795	-0.0532279	-0.978199	-0.437455
4.8	3.6	0.358405	0.169903	-0.0451436	-0.882714	-0.39955
4.8	3.7	0.343422	0.129459	-0.0385571	-0.797509	-0.363185
4.8	3.8	0.327115	0.0985058	-0.0331585	-0.721078	-0.328616
4.8	3.9	0.310127	0.0749183	-0.0286982	-0.652939	-0.296592
4.8	4	0.292937	0.0569251	-0.0249876	-0.592116	-0.267241
5	2.6	0.126588	1.70079	-0.234641	-2.13572	-0.542975
5	2.7	0.219833	1.31355	-0.18957	-1.91751	-0.573703
5	2.8	0.28447	1.01309	-0.154029	-1.72327	-0.579742
5	2.9	0.327237	0.780419	-0.125888	-1.55038	-0.568616
5	3	0.353436	0.600506	-0.103521	-1.39624	-0.545814
5	3.1	0.367202	0.461625	-0.0856671	-1.2587	-0.515545
5	3.2	0.371705	0.354536	-0.0713584	-1.13587	-0.480986
5	3.3	0.369381	0.272036	-0.0598351	-1.02598	-0.444395
5	3.4	0.362186	0.208566	-0.0505136	-0.927734	-0.407496
5	3.5	0.351549	0.159769	-0.0429362	-0.839765	-0.371383
5	3.6	0.33858	0.122284	-0.0367403	-0.760946	-0.336822
5	3.7	0.324113	0.0934665	-0.0316433	-0.689793	-0.303857
5	3.8	0.308784	0.0714077	-0.0274203	-0.626437	-0.273666
5	3.9	0.29306	0.0545025	-0.0239004	-0.569543	-0.245881
5	4	0.277281	0.0415572	-0.0209418	-0.518399	-0.220503

## Sheet: benzene_1,2,3,5-tetrazine
x	z	Elec	Exch	Ind	Disp	Total
-5	2.6	0.0125644	1.90295	-0.198856	-2.20755	-0.490884
-5	2.7	0.103054	1.4753	-0.156321	-1.98158	-0.559545
-5	2.8	0.16405	1.14205	-0.1234	-1.7805	-0.597797
-5	2.9	0.202706	0.882877	-0.0978948	-1.60135	-0.613665
-5	3	0.224621	0.681678	-0.0781181	-1.4416	-0.613416
-5	3.1	0.234143	0.525733	-0.0627674	-1.299	-0.601889
-5	3.2	0.234601	0.405038	-0.0508429	-1.17164	-0.582845
-5	3.3	0.228684	0.311744	-0.0415667	-1.0577	-0.558836
-5	3.4	0.218304	0.239708	-0.0343333	-0.955829	-0.532151
-5	3.5	0.204964	0.184141	-0.0286804	-0.864634	-0.50421
-5	3.6	0.189808	0.141295	-0.0242473	-0.782499	-0.475644
-5	3.7	0.173666	0.108324	-0.0207491	-0.70934	-0.448099
-5	3.8	0.157171	0.0829634	-0.0179677	-0.643738	-0.421571
-5	3.9	0.140757	0.0634723	-0.0157379	-0.584734	-0.396243
-5	4	0.124768	0.0485089	-0.0139305	-0.531855	-0.372509
-4.8	2.6	-0.167419	2.7396	-0.28035	-2.6882	-0.396372
-4.8	2.7	-0.0246208	2.11478	-0.218893	-2.39898	-0.52772
-4.8	2.8	0.0744652	1.63025	-0.171608	-2.14384	-0.610726
-4.8	2.9	0.140411	1.25518	-0.135179	-1.91802	-0.657607
-4.8	3	0.181891	0.965303	-0.107076	-1.71809	-0.67797
-4.8	3.1	0.205089	0.74158	-0.0853694	-1.54073	-0.679427
-4.8	3.2	0.214949	0.569138	-0.0685831	-1.38321	-0.667702
-4.8	3.3	0.215193	0.436381	-0.0555814	-1.24324	-0.647245
-4.8	3.4	0.208808	0.33429	-0.0454919	-1.11855	-0.620947
-4.8	3.5	0.197863	0.255847	-0.0376404	-1.00747	-0.591403
-4.8	3.6	0.183997	0.195631	-0.0315095	-0.90853	-0.560411
-4.8	3.7	0.168404	0.149418	-0.0266934	-0.819827	-0.528699
-4.8	3.8	0.151964	0.114025	-0.0228875	-0.741096	-0.497994
-4.8	3.9	0.135316	0.0869282	-0.0198544	-0.670754	-0.468364
-4.8	4	0.118908	0.0662011	-0.0174103	-0.607843	-0.440144
-4.6	2.6	-0.45557	3.86023	-0.388887	-3.25994	-0.244167
-4.6	2.7	-0.235058	2.96848	-0.301687	-2.89329	-0.461549
-4.6	2.8	-0.0789196	2.27988	-0.234976	-2.5718	-0.605818
-4.6	2.9	0.0287817	1.74898	-0.183857	-2.28939	-0.695483
-4.6	3	0.100297	1.34027	-0.144626	-2.04003	-0.744089
-4.6	3.1	0.145229	1.02598	-0.114476	-1.82076	-0.764027
-4.6	3.2	0.170547	0.784612	-0.0912724	-1.62716	-0.763269
-4.6	3.3	0.181708	0.599461	-0.0733873	-1.45597	-0.748194
-4.6	3.4	0.18283	0.457578	-0.0595691	-1.30443	-0.723587
-4.6	3.5	0.17697	0.348975	-0.0488674	-1.17011	-0.693033
-4.6	3.6	0.166541	0.265903	-0.0405491	-1.05095	-0.659053
-4.6	3.7	0.153161	0.202388	-0.0340494	-0.944564	-0.623064
-4.6	3.8	0.13811	0.153909	-0.0289354	-0.850586	-0.587503
-4.6	3.9	0.122291	0.116925	-0.0248801	-0.766989	-0.552653
-4.6	4	0.10635	0.0887363	-0.0216347	-0.692543	-0.519091
-4.4	2.6	-0.884949	5.3231	-0.529862	-3.93503	-0.0267461
-4.4	2.7	-0.55388	4.07983	-0.408523	-3.47278	-0.355355
-4.4	2.8	-0.31595	3.12317	-0.316203	-3.07034	-0.579321
-4.4	2.9	-0.147957	2.38808	-0.245836	-2.71928	-0.724986
-4.4	3	-0.032155	1.82402	-0.192118	-2.41217	-0.812428
-4.4	3.1	0.0449692	1.39174	-0.151045	-2.14305	-0.857388
-4.4	3.2	0.0938154	1.06088	-0.119593	-1.90598	-0.870874
-4.4	3.3	0.122024	0.807854	-0.0954681	-1.69811	-0.863702
-4.4	3.4	0.135423	0.614586	-0.0769244	-1.51504	-0.841959
-4.4	3.5	0.138405	0.467115	-0.062628	-1.35357	-0.810678
-4.4	3.6	0.134206	0.354715	-0.0515672	-1.21099	-0.773641
-4.4	3.7	0.125318	0.269105	-0.0429658	-1.08486	-0.733402
-4.4	3.8	0.113479	0.203937	-0.0362299	-0.972892	-0.691706
-4.4	3.9	0.099934	0.154402	-0.0309156	-0.873999	-0.650579
-4.4	4	0.0856396	0.116778	-0.0266767	-0.786395	-0.610654
-4.2	2.6	-1.48712	7.18548	-0.707758	-4.72396	0.266647
-4.2	2.7	-1.00543	5.49131	-0.542459	-4.14585	-0.20242
-4.2	2.8	-0.657306	4.19033	-0.417367	-3.64598	-0.530327
-4.2	2.9	-0.405824	3.19471	-0.322534	-3.21288	-0.746532
-4.2	3	-0.228217	2.4329	-0.250519	-2.83659	-0.882425
-4.2	3.1	-0.10542	1.85072	-0.195741	-2.50866	-0.959097
-4.2	3.2	-0.0229918	1.40637	-0.15401	-2.22224	-0.992875
-4.2	3.3	0.0299295	1.06762	-0.12216	-1.97157	-0.996173
-4.2	3.4	0.0617257	0.809668	-0.0977947	-1.75145	-0.977848
-4.2	3.5	0.0781553	0.613397	-0.0791012	-1.55871	-0.946255
-4.2	3.6	0.083904	0.464246	-0.0647001	-1.38924	-0.905788
-4.2	3.7	0.0823158	0.35104	-0.0535482	-1.24003	-0.860227
-4.2	3.8	0.0759552	0.265169	-0.0448562	-1.10853	-0.812262
-4.2	3.9	0.0665566	0.200084	-0.0380204	-0.992158	-0.763538
-4.2	4	0.0554072	0.150821	-0.0325961	-0.889568	-0.715936
-4	2.6	-2.29997	9.49053	-0.924718	-5.63498	0.630866
-4	2.7	-1.61916	7.23418	-0.704765	-4.91794	-0.00767797
-4	2.8	-1.1204	5.50741	-0.539219	-4.30307	-0.455275
-4	2.9	-0.759699	4.18667	-0.414384	-3.77329	-0.760698
-4	3	-0.499423	3.17965	-0.320084	-3.3161	-0.955959
-4	3.1	-0.315095	2.41204	-0.248727	-2.9199	-1.07168
-4	3.2	-0.186883	1.82766	-0.194634	-2.5758	-1.12965
-4	3.3	-0.0998574	1.38332	-0.153542	-2.27619	-1.14627
-4	3.4	-0.0428235	1.04587	-0.122251	-2.01472	-1.13393
-4	3.5	-0.00724045	0.789914	-0.0983448	-1.78585	-1.10152
-4	3.6	0.0127671	0.595944	-0.0800032	-1.58597	-1.05727
-4	3.7	0.0219804	0.449137	-0.0658549	-1.4107	-1.00544
-4	3.8	0.0237769	0.338178	-0.0548609	-1.2568	-0.949701
-4	3.9	0.0207175	0.254341	-0.0462447	-1.12128	-0.892466
-4	4	0.0145027	0.191086	-0.039426	-1.00218	-0.836013
-3.8	2.6	-3.34645	12.2703	-1.17868	-6.67435	1.07078
-3.8	2.7	-2.41259	9.33129	-0.893711	-5.79308	0.231911
-3.8	2.8	-1.72425	7.08693	-0.680379	-5.04331	-0.361012
-3.8	2.9	-1.22018	5.37546	-0.520353	-4.40215	-0.767226
-3.8	3	-0.854042	4.07217	-0.400074	-3.85193	-1.03388
-3.8	3.1	-0.591111	3.08031	-0.309491	-3.37715	-1.19744
-3.8	3.2	-0.403422	2.32768	-0.24113	-2.9673	-1.28416
-3.8	3.3	-0.271806	1.75681	-0.189415	-2.61221	-1.31662
-3.8	3.4	-0.181255	1.32439	-0.150182	-2.30382	-1.31087
-3.8	3.5	-0.120575	0.997217	-0.120311	-2.03531	-1.27898
-3.8	3.6	-0.0812172	0.75005	-0.0974636	-1.80095	-1.22958
-3.8	3.7	-0.0573675	0.563502	-0.0798851	-1.59665	-1.1704
-3.8	3.8	-0.0443006	0.422927	-0.0662616	-1.41786	-1.1055
-3.8	3.9	-0.0385836	0.317057	-0.0556098	-1.2613	-1.03844
-3.8	4	-0.0378339	0.237425	-0.0471939	-1.12376	-0.971366
-3.6	2.6	-4.63949	15.5303	-1.4615	-7.84647	1.58286
-3.6	2.7	-3.39661	11.786	-1.10352	-6.77428	0.511604
-3.6	2.8	-2.47561	8.9311	-0.83683	-5.86682	-0.248162
-3.6	2.9	-1.79651	6.75853	-0.637702	-5.09813	-0.773811
-3.6	3	-1.29898	5.10752	-0.488672	-4.44205	-1.12218
-3.6	3.1	-0.93684	3.85463	-0.376868	-3.87979	-1.33888
-3.6	3.2	-0.675249	2.90521	-0.292779	-3.39652	-1.45934
-3.6	3.3	-0.488076	2.18637	-0.229354	-2.97894	-1.51
-3.6	3.4	-0.355386	1.64358	-0.181357	-2.61817	-1.51133
-3.6	3.5	-0.262717	1.23397	-0.144888	-2.3055	-1.47914
-3.6	3.6	-0.199176	0.92532	-0.117042	-2.03385	-1.42475
-3.6	3.7	-0.15637	0.693054	-0.0956442	-1.79727	-1.35623
-3.6	3.8	-0.12873	0.518485	-0.0790761	-1.59127	-1.28059
-3.6	3.9	-0.111638	0.387493	-0.0661333	-1.41135	-1.20162
-3.6	4	-0.101836	0.289245	-0.0559188	-1.2539	-1.12241
-3.4	2.6	-6.18278	19.2467	-1.75846	-9.13732	2.16813
-3.4	2.7	-4.57024	14.5769	-1.32445	-7.85352	0.828684
-3.4	2.8	-3.37205	11.0234	-1.00228	-6.77301	-0.123969
-3.4	2.9	-2.48652	8.32304	-0.762456	-5.85877	-0.784712
-3.4	3	-1.83248	6.27525	-0.583441	-5.0849	-1.22557
-3.4	3.1	-1.3525	4.72446	-0.449423	-4.42502	-1.50249
-3.4	3.2	-1.00221	3.55179	-0.348783	-3.86007	-1.65927
-3.4	3.3	-0.747941	2.66645	-0.272954	-3.37514	-1.72958
-3.4	3.4	-0.564616	1.99869	-0.215603	-2.95662	-1.73815
-3.4	3.5	-0.43333	1.49634	-0.172034	-2.59557	-1.7046
-3.4	3.6	-0.340159	1.1188	-0.138756	-2.28288	-1.643
-3.4	3.7	-0.274722	0.835513	-0.113175	-2.01177	-1.56415
-3.4	3.8	-0.229104	0.623141	-0.0933575	-1.77604	-1.47536
-3.4	3.9	-0.198002	0.464265	-0.0778654	-1.57089	-1.38249
-3.4	4	-0.177057	0.345469	-0.0656319	-1.39195	-1.28917
-3.2	2.6	-7.95156	23.3578	-2.05146	-10.5457	2.80905
-3.2	2.7	-5.91873	17.6573	-1.54563	-9.01881	1.17415
-3.2	2.8	-4.40367	13.3257	-1.17039	-7.75014	0.00147599
-3.2	2.9	-3.27746	10.0408	-0.891114	-6.68172	-0.80952
-3.2	3	-2.44647	7.5527	-0.68258	-5.77613	-1.35249
-3.2	3.1	-1.83137	5.67288	-0.526354	-5.00956	-1.6944
-3.2	3.2	-1.37899	4.25443	-0.408897	-4.35611	-1.88956
-3.2	3.3	-1.04761	3.18577	-0.320258	-3.79713	-1.97923
-3.2	3.4	-0.805679	2.38206	-0.25309	-3.31738	-1.99409
-3.2	3.5	-0.629688	1.77857	-0.201955	-2.90421	-1.95728
-3.2	3.6	-0.502271	1.32584	-0.16281	-2.54708	-1.88633
-3.2	3.7	-0.410253	0.987255	-0.132651	-2.23856	-1.7942
-3.2	3.8	-0.343974	0.734199	-0.109239	-1.97118	-1.69019
-3.2	3.9	-0.296355	0.54534	-0.0909038	-1.73903	-1.58095
-3.2	4	-0.262331	0.404599	-0.076407	-1.53702	-1.47116
-3	2.6	-9.90631	27.7657	-2.32858	-12.0479	3.48285
-3	2.7	-7.40765	20.952	-1.76168	-10.2655	1.51715
-3	2.8	-5.54307	15.7814	-1.33938	-8.78668	0.112299
-3	2.9	-4.15457	11.8665	-1.02372	-7.55125	-0.863031
-3	3	-3.12581	8.90679	-0.786979	-6.51223	-1.51823
-3	3.1	-2.36142	6.67464	-0.608825	-5.62858	-1.9242
-3	3.2	-1.79639	4.99387	-0.474281	-4.88053	-2.15733
-3	3.3	-1.37959	3.73041	-0.37229	-4.24246	-2.26392
-3	3.4	-1.07271	2.78227	-0.294663	-3.69656	-2.28167
-3	3.5	-0.84724	2.0719	-0.23531	-3.22805	-2.2387
-3	3.6	-0.681637	1.54044	-0.189696	-2.82417	-2.15506
-3	3.7	-0.560021	1.1439	-0.154429	-2.47624	-2.04679
-3	3.8	-0.47055	0.848343	-0.126966	-2.17504	-1.92421
-3	3.9	-0.404572	0.628417	-0.105412	-1.91439	-1.79596
-3	4	-0.35581	0.46488	-0.0883402	-1.68815	-1.66742
-2.8	2.6	-11.9783	32.3414	-2.59884	-13.622	4.14234
-2.8	2.7	-8.9892	24.3629	-1.9821	-11.5721	1.81947
-2.8	2.8	-6.75502	18.317	-1.51783	-9.87642	0.167707
-2.8	2.9	-5.08773	13.7458	-1.16743	-8.46409	-0.973448
-2.8	3	-3.84763	10.2967	-0.902309	-7.27945	-1.7327
-2.8	3.1	-2.92617	7.69934	-0.701186	-6.27888	-2.20689
-2.8	3.2	-2.2414	5.74756	-0.548172	-5.42825	-2.47026
-2.8	3.3	-1.73389	4.28348	-0.431402	-4.7072	-2.58902
-2.8	3.4	-1.35792	3.18719	-0.34199	-4.09158	-2.6043
-2.8	3.5	-1.07939	2.36776	-0.273265	-3.56457	-2.54947
-2.8	3.6	-0.872961	1.75634	-0.220206	-3.11223	-2.44906
-2.8	3.7	-0.719728	1.30074	-0.179025	-2.72235	-2.32036
-2.8	3.8	-0.605392	0.962174	-0.146869	-2.38623	-2.17632
-2.8	3.9	-0.519652	0.710926	-0.121578	-2.09551	-2.02581
-2.8	4	-0.455035	0.524559	-0.101531	-1.844	-1.87601
-2.6	2.6	-14.0948	36.9383	-2.90496	-15.2376	4.70087
-2.6	2.7	-10.6068	27.7821	-2.23804	-12.9187	2.01855
-2.6	2.8	-7.9941	20.8526	-1.72808	-11.0011	0.12938
-2.6	2.9	-6.04308	15.6208	-1.33804	-9.4072	-1.16757
-2.6	3	-4.58904	11.6792	-1.03959	-8.07231	-2.0217
-2.6	3.1	-3.50601	8.71591	-0.811006	-6.94776	-2.54887
-2.6	3.2	-2.69936	6.49313	-0.635706	-5.99627	-2.83822
-2.6	3.3	-2.09884	4.82894	-0.501022	-5.18641	-2.95733
-2.6	3.4	-1.65199	3.58533	-0.39732	-4.49872	-2.9627
-2.6	3.5	-1.31904	2.65773	-0.317253	-3.91089	-2.88945
-2.6	3.6	-1.07048	1.96711	-0.255224	-3.40731	-2.76591
-2.6	3.7	-0.884349	1.45384	-0.206967	-2.97485	-2.61232
-2.6	3.8	-0.744377	1.07284	-0.169229	-2.6022	-2.44296
-2.6	3.9	-0.638166	0.790875	-0.13954	-2.28087	-2.2677
-2.6	4	-0.557129	0.582253	-0.116019	-2.00328	-2.09417
-2.4	2.6	-16.1869	41.4188	-3.32078	-16.8752	5.0359
-2.4	2.7	-12.2042	31.1122	-2.57853	-14.2832	2.04628
-2.4	2.8	-9.22283	23.3186	-2.00245	-12.144	-0.0507189
-2.4	2.9	-6.99223	17.4412	-1.55669	-10.3665	-1.4742
-2.4	3	-5.32644	13.0195	-1.21248	-8.88052	-2.39998
-2.4	3.1	-4.08356	9.69984	-0.947006	-7.62967	-2.9604
-2.4	3.2	-3.15577	7.21357	-0.74233	-6.57306	-3.25759
-2.4	3.3	-2.46327	5.35513	-0.584479	-5.67703	-3.36965
-2.4	3.4	-1.94582	3.9687	-0.462615	-4.9134	-3.35314
-2.4	3.5	-1.55871	2.93652	-0.368373	-4.26317	-3.25372
-2.4	3.6	-1.26815	2.16941	-0.295313	-3.70726	-3.10131
-2.4	3.7	-1.04916	1.60035	-0.238485	-3.23059	-2.91788
-2.4	3.8	-0.88334	1.17879	-0.194092	-2.82071	-2.71935
-2.4	3.9	-0.756516	0.867308	-0.159231	-2.4681	-2.51654
-2.4	4	-0.658881	0.637336	-0.131687	-2.16377	-2.317
-2.2	2.6	-18.2024	45.6975	-3.92342	-18.5064	5.06528
-2.2	2.7	-13.7488	34.2936	-3.05091	-15.6451	1.84873
-2.2	2.8	-10.4108	25.6765	-2.36974	-13.2877	-0.391736
-2.2	2.9	-7.91178	19.1828	-1.84055	-11.3301	-1.89965
-2.2	3	-6.04215	14.3019	-1.43097	-9.69257	-2.86379
-2.2	3.1	-4.64437	10.6417	-1.11474	-8.31564	-3.4331
-2.2	3.2	-3.59952	7.9032	-0.87094	-7.15372	-3.72097
-2.2	3.3	-2.81763	5.85898	-0.683076	-6.16893	-3.81066
-2.2	3.4	-2.23194	4.336	-0.538271	-5.33193	-3.76614
-2.2	3.5	-1.79197	3.20359	-0.42653	-4.61764	-3.63255
-2.2	3.6	-1.46045	2.36334	-0.340135	-4.0084	-3.44565
-2.2	3.7	-1.20942	1.7409	-0.273148	-3.48712	-3.22879
-2.2	3.8	-1.01818	1.28064	-0.221011	-3.03996	-2.99851
-2.2	3.9	-0.871266	0.940771	-0.180239	-2.65519	-2.76592
-2.2	4	-0.757339	0.690317	-0.148174	-2.32407	-2.53926
-2	2.6	-20.1304	49.783	-4.74586	-20.1115	4.79522
-2	2.7	-15.2283	37.3407	-3.67087	-16.9919	1.44961
-2	2.8	-11.5495	27.9407	-2.83595	-14.4197	-0.864434
-2	2.9	-8.79199	20.8601	-2.19056	-12.2838	-2.40621
-2	3	-6.72762	15.5401	-1.69345	-10.4987	-3.3796
-2	3.1	-5.18168	11.5533	-1.31156	-8.9971	-3.93706
-2	3.2	-4.02422	8.5726	-1.01861	-7.73053	-4.20075
-2	3.3	-3.15651	6.34901	-0.794013	-6.65767	-4.25919
-2	3.4	-2.50473	4.69417	-0.6218	-5.7461	-4.17845
-2	3.5	-2.01395	3.46482	-0.489608	-4.96911	-4.00784
-2	3.6	-1.64311	2.55344	-0.387945	-4.30737	-3.78499
-2	3.7	-1.3612	1.8791	-0.309547	-3.74118	-3.53282
-2	3.8	-1.14556	1.38092	-0.248868	-3.25646	-3.26997
-2	3.9	-0.979284	1.01343	-0.201686	-2.84013	-3.00768
-2	4	-0.849719	0.742894	-0.164797	-2.48239	-2.75401
-1.8	2.6	-22.0048	53.8092	-5.73729	-21.6748	4.39235
-1.8	2.7	-16.6633	40.3561	-4.39804	-18.309	0.985786
-1.8	2.8	-12.6511	30.1912	-3.36948	-15.5298	-1.35921
-1.8	2.9	-9.6421	22.5333	-2.58216	-13.2201	-2.91107
-1.8	3	-7.38587	16.7806	-1.98113	-11.2888	-3.87519
-1.8	3.1	-5.69578	12.4701	-1.52314	-9.66626	-4.41503
-1.8	3.2	-4.4284	9.24853	-1.17449	-8.296	-4.65036
-1.8	3.3	-3.47717	6.84605	-0.90915	-7.13644	-4.67671
-1.8	3.4	-2.76173	5.05864	-0.707101	-6.15183	-4.56203
-1.8	3.5	-2.22196	3.73181	-0.553056	-5.31403	-4.35723
-1.8	3.6	-1.81311	2.74853	-0.435357	-4.59943	-4.09937
-1.8	3.7	-1.50165	2.02141	-0.345176	-3.9895	-3.81492
-1.8	3.8	-1.26272	1.48461	-0.275815	-3.46779	-3.52172
-1.8	3.9	-1.07798	1.08882	-0.222217	-3.02059	-3.23196
-1.8	4	-0.933626	0.797678	-0.18057	-2.63656	-2.95308
-1.6	2.6	-23.8981	58.0216	-6.76101	-23.192	4.17049
-1.6	2.7	-18.1019	43.5196	-5.13521	-19.588	0.694497
-1.6	2.8	-13.7468	32.5596	-3.90092	-16.608	-1.6962
-1.6	2.9	-10.4795	24.3006	-2.96577	-14.1295	-3.27416
-1.6	3	-8.02884	18.0953	-2.25848	-12.0559	-4.24794
-1.6	3.1	-6.19282	13.4446	-1.72404	-10.3125	-4.78481
-1.6	3.2	-4.815	9.96953	-1.32041	-8.84231	-5.0082
-1.6	3.3	-3.78085	7.37809	-1.01548	-7.59823	-5.01646
-1.6	3.4	-3.00238	5.4501	-0.784895	-6.54243	-4.87961
-1.6	3.5	-2.41448	4.01924	-0.610254	-5.64494	-4.65044
-1.6	3.6	-1.96868	2.95943	-0.477667	-4.88045	-4.36737
-1.6	3.7	-1.62871	2.17574	-0.376691	-4.22835	-4.05801
-1.6	3.8	-1.36757	1.59737	-0.299485	-3.6709	-3.74058
-1.6	3.9	-1.16533	1.17108	-0.240161	-3.19363	-3.42804
-1.6	4	-1.00706	0.857633	-0.194316	-2.78432	-3.12807
-1.4	2.6	-25.8888	62.7103	-7.63349	-24.6673	4.5207
-1.4	2.7	-19.5991	47.0392	-5.75335	-20.8262	0.860613
-1.4	2.8	-14.8715	35.1943	-4.33957	-17.6471	-1.66382
-1.4	2.9	-11.3273	26.2672	-3.27771	-15.0024	-3.34026
-1.4	3	-8.67144	19.5586	-2.48082	-12.7898	-4.38351
-1.4	3.1	-6.68116	14.531	-1.88305	-10.9296	-4.96285
-1.4	3.2	-5.18937	10.7734	-1.43456	-9.36134	-5.21182
-1.4	3.3	-4.06912	7.97222	-1.09781	-8.03542	-5.23012
-1.4	3.4	-3.22673	5.88789	-0.84461	-6.91161	-5.09505
-1.4	3.5	-2.59071	4.34118	-0.65387	-5.9573	-4.8607
-1.4	3.6	-2.10849	3.19563	-0.509791	-5.14534	-4.568
-1.4	3.7	-1.74086	2.34889	-0.400587	-4.45342	-4.24598
-1.4	3.8	-1.45841	1.72404	-0.317464	-3.86224	-3.91407
-1.4	3.9	-1.2396	1.26373	-0.253868	-3.35679	-3.58653
-1.4	4	-1.06847	0.925125	-0.204913	-2.92337	-3.27163
-1.2	2.6	-28.0459	68.0938	-8.17846	-26.101	5.76842
-1.2	2.7	-21.1857	51.0681	-6.12853	-22.0149	1.739
-1.2	2.8	-16.0453	38.2007	-4.59891	-18.6359	-1.07938
-1.2	2.9	-12.1968	28.5053	-3.45788	-15.8268	-2.97623
-1.2	3	-9.31852	21.2206	-2.60679	-13.4767	-4.18139
-1.2	3.1	-7.16414	15.762	-1.97173	-11.5051	-4.87895
-1.2	3.2	-5.55134	11.6836	-1.49749	-9.84378	-5.20906
-1.2	3.3	-4.34265	8.64312	-1.1429	-8.4401	-5.28252
-1.2	3.4	-3.43415	6.38183	-0.877286	-7.25242	-5.18203
-1.2	3.5	-2.7496	4.70407	-0.677857	-6.24561	-4.969
-1.2	3.6	-2.23123	3.46169	-0.527675	-5.38949	-4.68671
-1.2	3.7	-1.83651	2.54357	-0.414158	-4.66061	-4.36771
-1.2	3.8	-1.53368	1.86634	-0.327964	-4.03843	-4.03373
-1.2	3.9	-1.29937	1.36761	-0.262161	-3.50661	-3.70052
-1.2	4	-1.11635	1.00083	-0.2116	-3.05106	-3.37818
-1	2.6	-30.3393	74.2084	-8.27112	-27.4854	8.1126
-1	2.7	-22.8541	55.6177	-6.17513	-23.1432	3.44534
-1	2.8	-17.2577	41.5792	-4.62105	-19.5607	0.139755
-1	2.9	-13.0804	31.0084	-3.46765	-16.5874	-2.12704
-1	3	-9.96286	23.0715	-2.61075	-14.1057	-3.60777
-1	3.1	-7.63496	17.1288	-1.9733	-12.0279	-4.50735
-1	3.2	-5.89639	12.69	-1.49834	-10.2802	-4.98489
-1	3.3	-4.59596	9.38324	-1.14377	-8.80424	-5.16074
-1	3.4	-3.62123	6.92512	-0.878485	-7.55849	-5.13309
-1	3.5	-2.88776	5.10207	-0.679449	-6.5031	-4.96825
-1	3.6	-2.33413	3.7528	-0.529621	-5.60747	-4.71842
-1	3.7	-1.91338	2.75618	-0.416398	-4.84511	-4.41872
-1	3.8	-1.59149	2.02138	-0.330416	-4.19541	-4.09594
-1	3.9	-1.34304	1.48052	-0.264743	-3.63983	-3.76709
-1	4	-1.14939	1.08302	-0.214241	-3.16476	-3.44537
-0.8	2.6	-32.6602	80.7996	-7.8696	-28.7953	11.4745
-0.8	2.7	-24.5202	60.493	-5.87106	-24.1856	5.91616
-0.8	2.8	-18.4524	45.1789	-4.39561	-20.3979	1.93305
-0.8	2.9	-13.9361	33.6624	-3.30329	-17.266	-0.84302
-0.8	3	-10.5748	25.0252	-2.49247	-14.6605	-2.70256
-0.8	3.1	-8.07265	18.5645	-1.88916	-12.4839	-3.88127
-0.8	3.2	-6.20873	13.7434	-1.43914	-10.6578	-4.56236
-0.8	3.3	-4.81872	10.1546	-1.1026	-9.12012	-4.88679
-0.8	3.4	-3.77921	7.48964	-0.850236	-7.82178	-4.96159
-0.8	3.5	-2.99955	5.51438	-0.660422	-6.72445	-4.87004
-0.8	3.6	-2.41298	4.05351	-0.517148	-5.79404	-4.67065
-0.8	3.7	-1.96852	2.9752	-0.40855	-5.00299	-4.40486
-0.8	3.8	-1.62955	2.18072	-0.325817	-4.32942	-4.10407
-0.8	3.9	-1.36874	1.59632	-0.262406	-3.75386	-3.78868
-0.8	4	-1.16619	1.16709	-0.213455	-3.26175	-3.4743
-0.6	2.6	-34.8052	87.3055	-7.04667	-29.9742	15.4795
-0.6	2.7	-26.0438	65.2782	-5.27806	-25.1012	8.85518
-0.6	2.8	-19.5303	48.6933	-3.97242	-21.1179	4.07265
-0.6	2.9	-14.6945	36.2408	-3.0035	-17.839	0.703756
-0.6	3	-11.1061	26.9141	-2.28142	-15.1208	-1.59424
-0.6	3.1	-8.44281	19.947	-1.74141	-12.8589	-3.09604
-0.6	3.2	-6.46447	14.7544	-1.33626	-10.9663	-4.01269
-0.6	3.3	-4.99366	10.8925	-1.0314	-9.37494	-4.50752
-0.6	3.4	-3.89708	8.02756	-0.801338	-8.0344	-4.70525
-0.6	3.5	-3.07706	5.90612	-0.627193	-6.9027	-4.70083
-0.6	3.6	-2.46218	4.33843	-0.494906	-5.94403	-4.56268
-0.6	3.7	-1.99788	3.18219	-0.393994	-5.12975	-4.33943
-0.6	3.8	-1.64497	2.33095	-0.316619	-4.43653	-4.06717
-0.6	3.9	-1.3746	1.70525	-0.256917	-3.84522	-3.7715
-0.6	4	-1.16536	1.24603	-0.210518	-3.33946	-3.46931
-0.4	2.6	-36.5299	92.9305	-6.01038	-30.9438	19.4464
-0.4	2.7	-27.2486	69.3934	-4.54814	-25.8293	11.7674
-0.4	2.8	-20.3689	51.7017	-3.46109	-21.6778	6.19397
-0.4	2.9	-15.2721	38.4384	-2.64673	-18.2754	2.24417
-0.4	3	-11.4992	28.5183	-2.03333	-15.468	-0.482289
-0.4	3.1	-8.70571	21.1169	-1.56943	-13.1367	-2.29492
-0.4	3.2	-6.63679	15.6067	-1.21748	-11.1923	-3.43984
-0.4	3.3	-5.10221	11.513	-0.949742	-9.56106	-4.09999
-0.4	3.4	-3.96184	8.47857	-0.74557	-8.18976	-4.4186
-0.4	3.5	-3.11126	6.23405	-0.589461	-7.03221	-4.49889
-0.4	3.6	-2.47559	4.57641	-0.469725	-6.05309	-4.42199
-0.4	3.7	-1.99733	3.35475	-0.377532	-5.22159	-4.2417
-0.4	3.8	-1.63515	2.45589	-0.306194	-4.51412	-3.99958
-0.4	3.9	-1.35872	1.79574	-0.250652	-3.91137	-3.725
-0.4	4	-1.1457	1.31152	-0.207095	-3.39584	-3.43711
-0.2	2.6	-37.5917	96.8157	-5.06566	-31.5836	22.5748
-0.2	2.7	-27.9731	72.2251	-3.89035	-26.3029	14.0588
-0.2	2.8	-20.8528	53.7645	-3.00484	-22.0309	7.87592
-0.2	2.9	-15.5893	39.9403	-2.33104	-18.5465	3.47343
-0.2	3	-11.6982	29.6118	-1.81536	-15.6787	0.419487
-0.2	3.1	-8.82346	21.9124	-1.4193	-13.304	-1.63437
-0.2	3.2	-6.6987	16.1852	-1.11443	-11.3259	-2.95386
-0.2	3.3	-5.12602	11.9336	-0.879391	-9.67128	-3.7431
-0.2	3.4	-3.96065	8.7839	-0.697916	-8.28087	-4.15554
-0.2	3.5	-3.0942	6.45553	-0.557555	-7.10857	-4.30479
-0.2	3.6	-2.44794	4.73691	-0.448735	-6.11719	-4.27695
-0.2	3.7	-1.96338	3.47102	-0.364084	-5.27556	-4.13201
-0.2	3.8	-1.59775	2.54002	-0.297937	-4.55986	-3.91552
-0.2	3.9	-1.31972	1.85659	-0.245943	-3.94945	-3.65853
-0.2	4	-1.10641	1.35556	-0.204786	-3.42886	-3.3845
0	2.6	-37.8282	98.2941	-4.48944	-31.8105	24.166
0	2.7	-28.0976	73.2979	-3.48975	-26.4611	15.2494
0	2.8	-20.9017	54.5438	-2.72728	-22.1429	8.77189
0	2.9	-15.5868	40.5065	-2.13916	-18.6279	4.15261
0	3	-11.6643	30.0224	-1.68305	-15.741	0.934171
0	3.1	-8.76951	22.2104	-1.32842	-13.3518	-1.23932
0	3.2	-6.6331	16.4014	-1.0524	-11.363	-2.64711
0	3.3	-5.05427	12.0905	-0.837457	-9.70084	-3.50203
0	3.4	-3.88617	8.89828	-0.669981	-8.30498	-3.96285
0	3.5	-3.02043	6.53835	-0.539358	-7.12906	-4.15049
0	3.6	-2.37617	4.79699	-0.437284	-6.13349	-4.14996
0	3.7	-1.89413	3.51458	-0.357283	-5.28976	-4.02659
0	3.8	-1.53174	2.57157	-0.294307	-4.5719	-3.82638
0	3.9	-1.25717	1.87949	-0.24445	-3.95961	-3.58175
0	4	-1.04741	1.37217	-0.2047	-3.43752	-3.31746
0.2	2.6	-37.1806	97.0922	-4.39454	-31.5879	23.9291
0.2	2.7	-27.5824	72.4166	-3.42304	-26.2876	15.1236
0.2	2.8	-20.4863	53.8989	-2.6798	-22.005	8.72778
0.2	2.9	-15.2491	40.0345	-2.1054	-18.5164	4.16362
0.2	3	-11.3845	29.6783	-1.65933	-15.6494	0.985057
0.2	3.1	-8.53526	21.9595	-1.31215	-13.2757	-1.16362
0.2	3.2	-6.43436	16.2187	-1.04167	-11.3008	-2.5581
0.2	3.3	-4.88333	11.9579	-0.830826	-9.64885	-3.40513
0.2	3.4	-3.73747	8.80213	-0.66636	-8.26105	-3.86275
0.2	3.5	-2.88944	6.46865	-0.53791	-7.09211	-4.05081
0.2	3.6	-2.25976	4.74675	-0.437369	-6.10306	-4.05344
0.2	3.7	-1.79	3.47836	-0.358414	-5.26343	-3.93349
0.2	3.8	-1.43786	2.54541	-0.296114	-4.54897	-3.73753
0.2	3.9	-1.17194	1.86073	-0.246664	-3.94101	-3.49888
0.2	4	-0.969551	1.35874	-0.207125	-3.42135	-3.23928
0.4	2.6	-35.7087	93.4166	-4.69841	-30.935	22.0745
0.4	2.7	-26.4698	69.725	-3.63546	-25.7874	13.8324
0.4	2.8	-19.6398	51.9283	-2.82602	-21.6174	7.84504
0.4	2.9	-14.5966	38.5949	-2.20548	-18.2103	3.58253
0.4	3	-10.8764	28.6272	-1.72791	-15.4061	0.616854
0.4	3.1	-8.13332	21.1933	-1.35944	-13.0786	-1.37802
0.4	3.2	-6.11192	15.6606	-1.07468	-11.1398	-2.66579
0.4	3.3	-4.62052	11.5519	-0.854271	-9.51477	-3.43765
0.4	3.4	-3.52009	8.50694	-0.683387	-8.14958	-3.84612
0.4	3.5	-2.70621	6.25444	-0.550604	-6.99837	-4.00075
0.4	3.6	-2.10305	4.59157	-0.447103	-6.0241	-3.98268
0.4	3.7	-1.65415	3.36619	-0.366083	-5.19695	-3.85099
0.4	3.8	-1.31856	2.46452	-0.302318	-4.49273	-3.64908
0.4	3.9	-1.06614	1.80223	-0.251792	-3.89314	-3.40884
0.4	4	-0.874797	1.31658	-0.211442	-3.38061	-3.15027
0.6	2.6	-33.5808	87.8718	-5.20451	-29.9123	19.1741
0.6	2.7	-24.8816	65.6494	-3.98957	-25.0026	11.7757
0.6	2.8	-18.4462	48.9364	-3.07131	-21.0039	6.41492
0.6	2.9	-13.6924	36.401	-2.37456	-17.7257	2.60837
0.6	3	-10.1839	27.0208	-1.8443	-15.0185	-0.0259884
0.6	3.1	-7.59651	20.0188	-1.43974	-12.766	-1.78347
0.6	3.2	-5.68945	14.803	-1.13036	-10.8832	-2.90004
0.6	3.3	-4.28348	10.9264	-0.893206	-9.30303	-3.55332
0.6	3.4	-3.24676	8.05093	-0.710905	-7.97299	-3.87973
0.6	3.5	-2.48014	5.9231	-0.570321	-6.85007	-3.97742
0.6	3.6	-1.91321	4.35099	-0.461457	-5.89931	-3.92299
0.6	3.7	-1.49225	3.1917	-0.376723	-5.09195	-3.76922
0.6	3.8	-1.17854	2.33822	-0.31035	-4.40403	-3.5547
0.6	3.9	-0.943365	1.71105	-0.257976	-3.81764	-3.30793
0.6	4	-0.766111	1.25054	-0.216295	-3.31627	-3.04813
0.8	2.6	-31.0349	81.2627	-5.69576	-28.616	15.9161
0.8	2.7	-22.9879	60.7666	-4.331	-23.9908	9.45684
0.8	2.8	-17.029	45.3359	-3.30701	-20.205	4.79492
0.8	2.9	-12.6237	33.749	-2.53657	-17.0891	1.49965
0.8	3	-9.37006	25.0711	-1.95544	-14.5052	-0.759627
0.8	3.1	-6.96917	18.5876	-1.51598	-12.3482	-2.2457
0.8	3.2	-5.19947	13.7542	-1.18278	-10.5397	-3.16776
0.8	3.3	-3.89548	10.1586	-0.929397	-9.01834	-3.68463
0.8	3.4	-2.93317	7.49072	-0.736073	-7.735	-3.91352
0.8	3.5	-2.22398	5.51425	-0.587983	-6.65107	-3.94877
0.8	3.6	-1.69988	4.05325	-0.473994	-5.7319	-3.85252
0.8	3.7	-1.31173	2.97521	-0.385739	-4.95069	-3.67295
0.8	3.8	-1.02346	2.18111	-0.316931	-4.28451	-3.44379
0.8	3.9	-0.808383	1.59706	-0.262854	-3.71625	-3.19043
0.8	4	-0.647211	1.16795	-0.219971	-3.22991	-2.92914
1	2.6	-28.3302	74.3724	-5.99464	-27.1402	12.9073
1	2.7	-20.9745	55.6461	-4.53409	-22.8227	7.3148
1	2.8	-15.5209	41.5385	-3.44396	-19.2728	3.30086
1	2.9	-11.4844	30.9389	-2.62829	-16.3345	0.491774
1	3	-8.50202	22.9954	-2.01648	-13.8909	-1.41398
1	3.1	-6.29976	17.0573	-1.55638	-11.8425	-2.64131
1	3.2	-4.67714	12.6274	-1.20939	-10.1206	-3.37972
1	3.3	-3.48167	9.33138	-0.946871	-8.67072	-3.76789
1	3.4	-2.60019	6.88438	-0.747523	-7.44442	-3.90776
1	3.5	-1.95172	5.07049	-0.595478	-6.40735	-3.88406
1	3.6	-1.47361	3.72901	-0.478901	-5.52677	-3.75026
1	3.7	-1.1207	2.73872	-0.388954	-4.77758	-3.54852
1	3.8	-0.859688	2.00881	-0.319039	-4.13802	-3.30794
1	3.9	-0.666147	1.47173	-0.264238	-3.59186	-3.05051
1	4	-0.522177	1.07707	-0.22088	-3.12453	-2.79053
1.2	2.6	-25.6873	67.7819	-5.99545	-25.5714	10.5277
1.2	2.7	-18.9961	50.7209	-4.52522	-21.5581	5.64144
1.2	2.8	-14.0318	37.8664	-3.43023	-18.2471	2.15732
1.2	2.9	-10.3545	28.2077	-2.6128	-15.4956	-0.255153
1.2	3	-7.63687	20.9685	-2.00107	-13.1978	-1.86726
1.2	3.1	-5.63069	15.5557	-1.54208	-11.267	-2.88408
1.2	3.2	-4.15243	11.5183	-1.19668	-9.64283	-3.47369
1.2	3.3	-3.06467	8.5135	-0.935903	-8.27181	-3.75888
1.2	3.4	-2.26397	6.28244	-0.738248	-7.11014	-3.82992
1.2	3.5	-1.67617	4.62837	-0.587745	-6.12638	-3.76193
1.2	3.6	-1.24419	3.40486	-0.472514	-5.28993	-3.60178
1.2	3.7	-0.926666	2.50144	-0.383702	-4.57779	-3.38672
1.2	3.8	-0.693246	1.83541	-0.314735	-3.96854	-3.14112
1.2	3.9	-0.521487	1.34521	-0.260706	-3.44788	-2.88486
1.2	4	-0.394951	0.984888	-0.217974	-3.00184	-2.62988
1.4	2.6	-23.238	61.7894	-5.67845	-23.9637	8.90927
1.4	2.7	-17.1506	46.2228	-4.29203	-20.2419	4.53823
1.4	2.8	-12.632	34.4981	-3.25768	-17.1641	1.44432
1.4	2.9	-9.28616	25.692	-2.48445	-14.5994	-0.677963
1.4	3	-6.81334	19.0944	-1.90514	-12.4499	-2.07399
1.4	3.1	-4.9899	14.1626	-1.47006	-10.6433	-2.94062
1.4	3.2	-3.64745	10.4852	-1.14237	-9.12107	-3.42565
1.4	3.3	-2.66126	7.74916	-0.894748	-7.8341	-3.64096
1.4	3.4	-1.93711	5.71804	-0.706908	-6.74218	-3.66817
1.4	3.5	-1.40712	4.21252	-0.56375	-5.81628	-3.57464
1.4	3.6	-1.0193	3.099	-0.454026	-5.02846	-3.40278
1.4	3.7	-0.735927	2.27694	-0.369369	-4.35602	-3.18437
1.4	3.8	-0.529171	1.67087	-0.303536	-3.78046	-2.9423
1.4	3.9	-0.378596	1.22481	-0.251886	-3.28813	-2.6938
1.4	4	-0.268994	0.896947	-0.210971	-2.86529	-2.44831
1.6	2.6	-21.0146	56.4278	-5.11128	-22.3459	7.95602
1.6	2.7	-15.4632	42.1875	-3.88277	-18.9013	3.94021
1.6	2.8	-11.3454	31.4704	-2.96048	-16.0467	1.11778
1.6	2.9	-8.29788	23.426	-2.2673	-13.666	-0.805211
1.6	3	-6.04745	17.4029	-1.74554	-11.668	-2.05816
1.6	3.1	-4.3905	12.9028	-1.35206	-9.98698	-2.82673
1.6	3.2	-3.17295	9.54935	-1.05461	-8.56885	-3.24705
1.6	3.3	-2.27964	7.05563	-0.829068	-7.3681	-3.42118
1.6	3.4	-1.62669	5.20493	-0.657431	-6.35018	-3.42937
1.6	3.5	-1.1505	3.83376	-0.526215	-5.48502	-3.32797
1.6	3.6	-0.804045	2.81999	-0.425337	-4.74816	-3.15755
1.6	3.7	-0.552735	2.07175	-0.347264	-4.1181	-2.94635
1.6	3.8	-0.371157	1.52018	-0.286361	-3.5784	-2.71574
1.6	3.9	-0.240549	1.11438	-0.238423	-3.11581	-2.4804
1.6	4	-0.1471	0.816132	-0.200323	-2.71824	-2.24953
1.8	2.6	-18.9711	51.5422	-4.43182	-20.729	7.41031
1.8	2.7	-13.9078	38.5159	-3.392	-17.548	3.66804
1.8	2.8	-10.1565	28.7181	-2.60368	-14.9124	1.04558
1.8	2.9	-7.38163	21.368	-2.00626	-12.7122	-0.732076
1.8	3	-5.33567	15.8682	-1.55337	-10.8659	-1.88682
1.8	3.1	-3.83137	11.7611	-1.20971	-9.31141	-2.59138
1.8	3.2	-2.72872	8.70175	-0.948476	-7.99879	-2.97424
1.8	3.3	-1.92197	6.42793	-0.749415	-6.8864	-3.12985
1.8	3.4	-1.33487	4.74053	-0.597224	-5.94293	-3.1345
1.8	3.5	-0.908815	3.49107	-0.480367	-5.14055	-3.03866
1.8	3.6	-0.600882	2.56757	-0.390152	-4.45522	-2.87868
1.8	3.7	-0.379531	1.88612	-0.320036	-3.86894	-2.68239
1.8	3.8	-0.221451	1.38386	-0.265108	-3.36631	-2.46901
1.8	3.9	-0.109608	1.01446	-0.221688	-2.93499	-2.25182
1.8	4	-0.0312809	0.742962	-0.187029	-2.564	-2.03934
2	2.6	-17.0301	46.9138	-3.79959	-19.1163	6.96772
2	2.7	-12.4346	35.0502	-2.92701	-16.1927	3.49582
2	2.8	-9.03003	26.1304	-2.26008	-13.7733	1.06699
2	2.9	-6.51488	19.4407	-1.75112	-11.7516	-0.576894
2	3	-4.663	14.4358	-1.36295	-10.0559	-1.64614
2	3.1	-3.30408	10.699	-1.06681	-8.62741	-2.29926
2	3.2	-2.30995	7.91595	-0.840619	-7.41965	-2.65427
2	3.3	-1.58588	5.84726	-0.667499	-6.39706	-2.80318
2	3.4	-1.06098	4.31232	-0.534593	-5.52813	-2.81138
2	3.5	-0.682103	3.17594	-0.432143	-4.78765	-2.72595
2	3.6	-0.410537	2.33599	-0.352735	-4.15504	-2.58232
2	3.7	-0.217364	1.716	-0.290772	-3.61327	-2.40541
2	3.8	-0.0814632	1.25934	-0.242028	-3.14884	-2.213
2	3.9	0.0128412	0.923315	-0.203333	-2.74925	-2.01643
2	4	0.0769745	0.676321	-0.172307	-2.40509	-1.8241
2.2	2.6	-15.1234	42.3539	-3.32701	-17.5131	6.39049
2.2	2.7	-10.9923	31.6536	-2.56437	-14.8488	3.24805
2.2	2.8	-7.9325	23.6062	-1.98228	-12.6375	1.05386
2.2	2.9	-5.67498	17.569	-1.53834	-10.794	-0.438317
2.2	3	-4.01463	13.051	-1.19978	-9.24723	-1.41063
2.2	3.1	-2.79868	9.67678	-0.941377	-7.94305	-2.00632
2.2	3.2	-1.91107	7.16261	-0.743857	-6.83947	-2.33178
2.2	3.3	-1.26735	5.29304	-0.592534	-5.90519	-2.47204
2.2	3.4	-0.802699	3.90538	-0.476213	-5.1108	-2.48433
2.2	3.5	-0.46959	2.87758	-0.386406	-4.43268	-2.4111
2.2	3.6	-0.232961	2.11751	-0.31667	-3.85288	-2.285
2.2	3.7	-0.0667511	1.55628	-0.262127	-3.35568	-2.12828
2.2	3.8	0.0480824	1.14269	-0.21911	-2.92868	-1.95702
2.2	3.9	0.125754	0.838164	-0.184856	-2.56086	-1.7818
2.2	4	0.176597	0.614181	-0.157297	-2.24334	-1.60986
2.4	2.6	-13.2121	37.77	-3.03365	-15.9279	5.5963
2.4	2.7	-9.55358	28.2506	-2.32139	-13.5142	2.86147
2.4	2.8	-6.84567	21.0859	-1.78479	-11.5153	0.940133
2.4	2.9	-4.8486	15.7069	-1.37969	-9.84713	-0.368497
2.4	3	-3.38182	11.678	-1.07319	-8.44619	-1.22324
2.4	3.1	-2.30901	8.6668	-0.840739	-7.26668	-1.74963
2.4	3.2	-1.52866	6.42089	-0.663929	-6.26636	-2.03806
2.4	3.3	-0.964204	4.74934	-0.52899	-5.41867	-2.16253
2.4	3.4	-0.559056	3.50763	-0.425569	-4.69688	-2.17387
2.4	3.5	-0.270867	2.58694	-0.345885	-4.08018	-2.11
2.4	3.6	-0.0683073	1.90537	-0.284087	-3.5521	-1.99912
2.4	3.7	0.0717445	1.40178	-0.235779	-3.09906	-1.86131
2.4	3.8	0.166456	1.03016	-0.19767	-2.70866	-1.70971
2.4	3.9	0.228387	0.756332	-0.167298	-2.37244	-1.55501
2.4	4	0.266672	0.554725	-0.142824	-2.08179	-1.40322
2.6	2.6	-11.2996	33.1692	-2.8569	-14.362	4.65075
2.6	2.7	-8.12156	24.839	-2.16191	-12.2019	2.35369
2.6	2.8	-5.76926	18.5624	-1.64696	-10.4115	0.734651
2.6	2.9	-4.0359	13.8448	-1.26362	-8.9172	-0.371893
2.6	3	-2.764	10.3071	-0.977026	-7.66218	-1.0961
2.6	3.1	-1.83505	7.65968	-0.761829	-6.6007	-1.5379
2.6	3.2	-1.16173	5.68265	-0.599541	-5.70362	-1.78224
2.6	3.3	-0.676682	4.20924	-0.476568	-4.94091	-1.88491
2.6	3.4	-0.330618	3.11317	-0.38288	-4.29006	-1.89039
2.6	3.5	-0.0866699	2.29926	-0.311048	-3.73342	-1.83188
2.6	3.6	0.0825555	1.69591	-0.255558	-3.25603	-1.73312
2.6	3.7	0.197315	1.24943	-0.212312	-2.84559	-1.61116
2.6	3.8	0.272805	0.91953	-0.178267	-2.49159	-1.47752
2.6	3.9	0.319745	0.676044	-0.151166	-2.18625	-1.34163
2.6	4	0.346247	0.496411	-0.129338	-1.92172	-1.20839
2.8	2.6	-9.42321	28.632	-2.70495	-12.8283	3.67549
2.8	2.7	-6.72082	21.471	-2.02796	-10.9196	1.80255
2.8	2.8	-4.72125	16.0691	-1.53221	-9.33641	0.479253
2.8	2.9	-3.24906	12.0038	-1.16712	-8.01276	-0.425122
2.8	3	-2.16926	8.95083	-0.896821	-6.89639	-1.01164
2.8	3.1	-1.38321	6.663	-0.695659	-5.95509	-1.37096
2.8	3.2	-0.815231	4.95186	-0.545153	-5.1565	-1.56502
2.8	3.3	-0.40813	3.67445	-0.431907	-4.47587	-1.64145
2.8	3.4	-0.119904	2.72249	-0.346161	-3.89373	-1.63731
2.8	3.5	0.0810133	2.01442	-0.280777	-3.39533	-1.58068
2.8	3.6	0.218069	1.48859	-0.230501	-2.96691	-1.49075
2.8	3.7	0.308834	1.09875	-0.191472	-2.59769	-1.38158
2.8	3.8	0.365963	0.810108	-0.160842	-2.27922	-1.26399
2.8	3.9	0.398881	0.596709	-0.136518	-2.00344	-1.14437
2.8	4	0.414581	0.438902	-0.11696	-1.76476	-1.02824
3	2.6	-7.63623	24.2667	-2.50945	-11.3432	2.7779
3	2.7	-5.38975	18.224	-1.87321	-9.68068	1.28032
3	2.8	-3.72862	13.6609	-1.40931	-8.29839	0.224553
3	2.9	-2.50649	10.2217	-1.06922	-7.13807	-0.492053
3	3	-1.61224	7.63578	-0.81859	-6.16081	-0.955858
3	3.1	-0.963336	5.69488	-0.63291	-5.33339	-1.23475
3	3.2	-0.496115	4.24066	-0.494587	-4.62845	-1.37849
3	3.3	-0.163699	3.15312	-0.39094	-4.0266	-1.42812
3	3.4	0.0693633	2.34118	-0.312765	-3.51133	-1.41356
3	3.5	0.229486	1.73598	-0.253364	-3.06842	-1.35632
3	3.6	0.336271	1.28564	-0.207835	-2.68722	-1.27315
3	3.7	0.404562	0.951033	-0.172594	-2.35786	-1.17486
3	3.8	0.4447	0.702756	-0.145006	-2.07291	-1.07046
3	3.9	0.464852	0.518728	-0.123143	-1.8264	-0.965958
3	4	0.470866	0.382372	-0.105594	-1.61212	-0.864481
3.2	2.6	-5.99127	20.1798	-2.24802	-9.92538	2.01517
3.2	2.7	-4.16709	15.1772	-1.67939	-8.50032	0.8304
3.2	2.8	-2.81903	11.3952	-1.26403	-7.30722	0.00491743
3.2	2.9	-1.82962	8.5415	-0.959183	-6.30745	-0.554758
3.2	3	-1.10778	6.39275	-0.734382	-5.46041	-0.909825
3.2	3.1	-0.585732	4.77734	-0.567787	-4.73952	-1.1157
3.2	3.2	-0.21236	3.56501	-0.443684	-4.12457	-1.21561
3.2	3.3	0.0509716	2.65658	-0.350707	-3.59785	-1.24101
3.2	3.4	0.233201	1.97702	-0.280603	-3.14521	-1.21559
3.2	3.5	0.355834	1.46943	-0.227356	-2.75555	-1.15763
3.2	3.6	0.435264	1.09088	-0.186567	-2.41869	-1.07911
3.2	3.7	0.482944	0.808927	-0.15501	-2.12732	-0.990456
3.2	3.8	0.50797	0.599182	-0.13032	-1.87506	-0.898229
3.2	3.9	0.516902	0.443369	-0.110765	-1.65588	-0.806379
3.2	4	0.514551	0.327638	-0.0950758	-1.46504	-0.717924
3.4	2.6	-4.5312	16.4565	-1.93665	-8.59539	1.39328
3.4	2.7	-3.08352	12.3953	-1.45368	-7.38913	0.468976
3.4	2.8	-2.01727	9.32159	-1.0989	-6.38108	-0.175659
3.4	2.9	-1.23573	7.00009	-0.837199	-5.52674	-0.599575
3.4	3	-0.668016	5.24937	-0.643329	-4.79988	-0.861856
3.4	3.1	-0.259969	3.93104	-0.49906	-4.17991	-1.0079
3.4	3.2	0.0295415	2.93995	-0.391181	-3.6486	-1.07029
3.4	3.3	0.231276	2.1959	-0.31008	-3.19208	-1.07499
3.4	3.4	0.368288	1.63813	-0.248737	-2.79861	-1.04093
3.4	3.5	0.458057	1.22063	-0.202011	-2.45791	-0.981229
3.4	3.6	0.513007	0.90848	-0.166124	-2.16365	-0.908286
3.4	3.7	0.542986	0.675418	-0.138295	-1.90841	-0.828303
3.4	3.8	0.555098	0.501626	-0.116481	-1.68645	-0.74621
3.4	3.9	0.554612	0.372181	-0.0991748	-1.4932	-0.665581
[truncated: 121 more rows]

[truncated: 7 more sheets: benzene_1,2,3,4-tetrazine, benzene_o-benzoquinone, benzene_2-pyridone, benzene_1,3,5-triazin-2(5H)-one, benzene_1,3,5-triazin-2(1H)-one, benzene_1,2,3-triazin-5(2H)-one, pyrazine(120)-2-pyridone]
