# Supplementary material for: Making Sense of Heteroatom Effects in π–π Interactions
Source: J Am Chem Soc. 2025 Aug 21;147(35):32273–86. doi: 10.1021/jacs.5c12769 (PMC12412153; doi:10.1021/jacs.5c12769)
Supplement: Supplementary file 3 [file ja5c12769_si_003.xyz]

12
benzene
C     -1.38719    0.00000    0.00000
C     -0.69359   -1.20134    0.00000
C      0.69359   -1.20134    0.00000
C      1.38719   -0.00000    0.00000
C      0.69359    1.20134    0.00000
C     -0.69359    1.20134    0.00000
H     -2.47002    0.00000    0.00000
H     -1.23501   -2.13910    0.00000
H      1.23501   -2.13910    0.00000
H      2.47002   -0.00000    0.00000
H      1.23501    2.13910    0.00000
H     -1.23501    2.13910    0.00000
11
pyridine
C     -0.66793    1.19027   -0.00000
C     -1.37548    0.00000   -0.00000
C     -0.66793   -1.19027   -0.00000
C      0.71761   -1.13543    0.00000
C      0.71761    1.13543    0.00000
H     -1.17488    2.14608   -0.00000
H     -2.45830    0.00000   -0.00000
H     -1.17488   -2.14608   -0.00000
H      1.30170   -2.05014    0.00000
H      1.30170    2.05014    0.00000
N      1.40878    0.00000    0.00000
12
4-pyridone
C     -0.65607    1.18463    0.00000
C     -0.65607   -1.18463    0.00000
C      1.48938   -0.00000    0.00000
O      2.71097   -0.00000    0.00000
H     -1.27023    2.07508    0.00000
H     -2.33559   -0.00000    0.00000
H     -1.27023   -2.07508    0.00000
C      0.68914    1.22322    0.00000
H      1.20668    2.17214    0.00000
C      0.68914   -1.22322    0.00000
H      1.20668   -2.17214    0.00000
N     -1.33302   -0.00000    0.00000
12
2-pyridone
C     -0.69558   -1.22252    0.00000
C     -1.42197    0.00076    0.00000
C     -0.71774    1.15388    0.00000
N      0.63925    1.13510   -0.00001
C      1.43149   -0.01612    0.00001
O      2.64434    0.07744   -0.00008
H     -1.24182   -2.15835   -0.00001
H     -2.50070    0.01882    0.00001
H     -1.18010    2.13137   -0.00001
H      1.15797    1.99922   -0.00003
C      0.65785   -1.24057   -0.00001
H      1.22113   -2.16292   -0.00003
12
p-benzoquinone
C      0.66504    1.26716    0.00000
C      1.43757    0.00000    0.00000
C      0.66504   -1.26716    0.00000
C     -0.66504   -1.26716   -0.00000
C     -1.43757    0.00000   -0.00000
C     -0.66504    1.26716   -0.00000
H      1.24960    2.17906    0.00000
H      1.24960   -2.17906    0.00000
H     -1.24960   -2.17906   -0.00000
H     -1.24960    2.17906   -0.00000
O      2.64708    0.00000    0.00000
O     -2.64708    0.00000   -0.00000
10
pyrazine
N      1.39640   -0.00002    0.00000
C      0.69400   -1.12596    0.00000
C     -0.69400   -1.12596    0.00000
C      0.69396    1.12599    0.00000
H      1.24918   -2.05767    0.00000
H     -1.24917   -2.05767    0.00000
H      1.24920    2.05765    0.00000
N     -1.39640   -0.00002    0.00000
C     -0.69396    1.12599    0.00000
H     -1.24920    2.05764    0.00000
10
pyrimidine
N      0.69444    1.19711    0.00000
C      1.32879    0.02931    0.00000
C      0.65270   -1.17751    0.00000
C     -0.72901   -1.11135    0.00000
N     -1.38320    0.04545    0.00000
C     -0.63183    1.13984    0.00000
H      2.41346    0.06594    0.00000
H      1.17671   -2.12284    0.00000
H     -1.33486   -2.01179    0.00000
H     -1.15796    2.08901    0.00000
10
pyridazine
N      1.38764    0.03839    0.00000
C      0.71593   -1.10416    0.00000
C     -0.67119   -1.18013    0.00000
H      1.32988   -1.99701    0.00000
H     -1.17532   -2.13747    0.00000
C     -0.59742    1.17251    0.00000
H     -1.06296    2.15098   -0.00000
C     -1.35761    0.00978    0.00000
H     -2.43871    0.05263    0.00000
N      0.72792    1.18201   -0.00000
8
1,2,4,5-tetrazine
N     -0.71829    1.14647    0.00000
C      0.60911    1.09887    0.00000
H      1.13396    2.04572    0.00000
N     -1.35290    0.00161    0.00000
N      1.35290   -0.00161    0.00000
C     -0.60911   -1.09887    0.00000
H     -1.13396   -2.04572    0.00000
N      0.71829   -1.14647    0.00000
8
1,2,3,5-tetrazine
N     -0.70263    1.13707   -0.00000
C      0.62679    1.09926    0.00000
H      1.13399    2.05758    0.00000
N     -1.35301    0.00000   -0.00000
N     -0.70263   -1.13707   -0.00000
N      1.35977    0.00000    0.00000
C      0.62679   -1.09926    0.00000
H      1.13399   -2.05758    0.00000
8
1,2,3,4-tetrazine
N     -1.34757   -0.04956    0.00000
C     -0.69202    1.09211    0.00000
C      0.69202    1.09211    0.00000
H     -1.28388    1.99973    0.00000
H      1.28388    1.99973    0.00000
N     -0.65108   -1.17221    0.00000
N      1.34757   -0.04956    0.00000
N      0.65108   -1.17221    0.00000
10
1,3,5-triazin-2(5H)-one
N      0.63478    1.21959    0.00000
C     -0.63553    1.16824    0.00000
C     -0.63553   -1.16824    0.00000
N      0.63478   -1.21959    0.00000
C      1.35937    0.00000    0.00000
H     -1.22575    2.08124    0.00000
H     -2.34956    0.00000    0.00000
H     -1.22575   -2.08124    0.00000
N     -1.34522    0.00000    0.00000
O      2.55586    0.00000    0.00000
12
o-benzoquinone
C     -0.66442   -1.22758   -0.00000
C      0.67036   -1.28452   -0.00000
C     -0.77724    1.22281    0.00000
C     -1.39533    0.03838   -0.00000
H     -1.24624   -2.14162   -0.00000
H      1.21331   -2.22098   -0.00000
H     -1.31677    2.16125    0.00000
H     -2.47782   -0.00847   -0.00000
C      1.47292   -0.04935    0.00000
O      2.67531   -0.04942    0.00000
C      0.69372    1.30026    0.00000
O      1.29486    2.34159    0.00000
10
1,3,5-triazin-2(1H)-one
C     -0.61899   -1.09723   -0.00000
C      1.41417   -0.02882    0.00000
O      2.61251    0.04372    0.00000
H     -1.18017   -2.02747   -0.00000
N     -1.38733    0.03507   -0.00000
C     -0.70193    1.13045    0.00000
H     -1.20920    2.09059    0.00000
N      0.63749    1.15355    0.00000
N      0.66993   -1.19239   -0.00000
H      1.14679    2.02395    0.00000
10
1,2,3-triazin-5(2H)-one
C      1.49630   -0.00000    0.00000
O      2.71260   -0.00000    0.00000
H     -2.20543    0.00000    0.00000
C      0.67465   -1.20627    0.00000
H      1.14691   -2.18108    0.00000
C      0.67465    1.20627    0.00000
H      1.14691    2.18108    0.00000
N     -1.20080    0.00000    0.00000
N     -0.61887   -1.18327    0.00000
N     -0.61887    1.18327    0.00000
